# Supplementary material for: CST6 suppresses osteolytic bone disease in multiple myeloma by blocking osteoclast differentiation
Source: J Clin Invest. 2022 Sep 15;132(18):e159527. doi: 10.1172/JCI159527 (PMC9479617; doi:10.1172/JCI159527)
Supplement: Supplemental table 1 [file jci-132-159527-s012.xlsx]

## Sheet: Sheet1
Patient No	CST6 (ng/ml)	CST3 (ng/ml)
P1	220	870
P2	296	3065
P3	84	876
P4	2850	3360
P5	1509	3380
P6	6913.31	1395
P7	443	2240
P8	751.77	2210
P9	3074.86	3315
P10	341	1015
P11	509	3370
P12	284	3342
P13	196	3136
P14	372	3396
P15	573	1150
P16	1974	1885
P17	928	4039
P18	1615.5	3715
P19	330	2358
P20	196	2565
P21	401	2974
P22	438	3608
P23	448	3732
P24	691	4121
P25	374	3136
P26	173	618
P27	430	3020
P28	520	1275
P29	4818	2535
P30	292	2766
P31	579	3155
P32	157	2573
P33	304	3008
P34	420	2781
P35	98	2788
P36	201	2662
P37	153	2610
P38	684	3314
P39	172	2174
P40	310	794
P41	185	3245
P42	730	1511
P43	244	1242
P44	389	1995
P45	288	1451
P46	324	595
P47	412.9	1409
P48	252	1120
P49	286	1095
P50	3185	1125
P51	685	2535
P52	646	1209
P53	1090	1645
P54	645	1179
P55	901	1669
P56	242	1226
P57	317	1560
P58	252	1118
P59	194	1116
P60	218	1358
P61	129	1246
P62	78	1153
P63	402	1359
P64	388	1665
P65	115	1680
P66	126	1665
P67	112	510
P68	144	380
P69	149	712
P70	359	890
P71	389	581
P72	340	481
P73	255	474
P74	249	579
P75	640	758
