# Supplementary material for: CST6 suppresses osteolytic bone disease in multiple myeloma by blocking osteoclast differentiation
Source: J Clin Invest. 2022 Sep 15;132(18):e159527. doi: 10.1172/JCI159527 (PMC9479617; doi:10.1172/JCI159527)
Supplement: Supplemental table 2 [file jci-132-159527-s014.xlsx]

## Sheet: top_markers
	avg_log2FC	pct.1	pct.2	cluster	gene
1	2.1892	1	0.752	Mature Neutrophils_I	Ltf
2	1.7892	1	0.807	Mature Neutrophils_I	Anxa1
3	1.89231	1	0.737	Mature Neutrophils_I	Lcn2
4	1.86705	1	0.68	Mature Neutrophils_I	Wfdc21
5	1.94483	0.996	0.785	Mature Neutrophils_I	Ifitm6
6	1.89267	1	0.803	Mature Neutrophils_I	Ngp
7	1.50603	1	0.912	Mature Neutrophils_I	S100a8
8	1.47564	1	0.949	Mature Neutrophils_I	S100a9
9	1.99493	0.97	0.623	Mature Neutrophils_I	Ly6g
10	1.71315	1	0.832	Mature Neutrophils_I	Camp
11	1.46201	0.995	0.763	Mature Neutrophils_I	Cd177
12	1.56317	0.992	0.785	Mature Neutrophils_I	Syne1
13	1.50901	0.928	0.753	Mature Neutrophils_I	St3gal5
14	1.26294	0.999	0.789	Mature Neutrophils_I	Pglyrp1
15	1.42357	0.976	0.795	Mature Neutrophils_I	Plbd1
16	5.2224	0.999	0.607	Mature Neutrophils_II	Retnlg
17	3.34707	0.999	0.578	Mature Neutrophils_II	Mmp9
18	3.35065	0.996	0.61	Mature Neutrophils_II	Mmp8
19	2.06208	0.987	0.869	Mature Neutrophils_II	S100a6
20	2.25549	0.934	0.59	Mature Neutrophils_II	Adam8
21	2.22473	0.947	0.695	Mature Neutrophils_II	Grina
22	2.01315	0.936	0.665	Mature Neutrophils_II	Trem1
23	1.48747	0.998	0.79	Mature Neutrophils_II	Pglyrp1
24	1.80803	0.956	0.709	Mature Neutrophils_II	Actn1
25	2.2482	0.872	0.627	Mature Neutrophils_II	Cxcr2
26	2.09011	0.956	0.832	Mature Neutrophils_II	Slpi
27	2.011	0.899	0.607	Mature Neutrophils_II	Slfn4
28	1.37539	0.971	0.789	Mature Neutrophils_II	Ifitm6
29	1.6774	0.906	0.64	Mature Neutrophils_II	Mmp25
30	1.72063	0.893	0.619	Mature Neutrophils_II	Cd33
31	1.90368	0.87	0.623	Mature Neutrophils_II	Mxd1
32	1.65654	1	0.807	Immature Neutrophils I	Chil3
33	1.79897	0.983	0.684	Immature Neutrophils I	H3c3
34	1.83775	1	0.834	Immature Neutrophils I	Camp
35	1.75181	0.985	0.735	Immature Neutrophils I	H4c4
36	1.54001	0.999	0.853	Immature Neutrophils I	Mki67
37	1.52005	0.998	0.795	Immature Neutrophils I	Top2a
38	1.27782	0.971	0.7	Immature Neutrophils I	Kif11
39	1.30447	0.963	0.702	Immature Neutrophils I	H2ac8
40	1.37197	0.982	0.805	Immature Neutrophils I	H1f5
41	1.46079	0.976	0.747	Immature Neutrophils I	H1f4
42	1.41799	0.958	0.603	Immature Neutrophils I	Cebpe
43	1.56027	1	0.806	Immature Neutrophils I	Ngp
44	1.89902	0.928	0.664	Immature Neutrophils I	Fcnb
45	1.40743	0.956	0.746	Immature Neutrophils I	Hmgn2
46	1.29714	0.954	0.749	Immature Neutrophils I	Syne2
47	2.15998	0.994	0.686	Macrophages	Ctss
48	2.48268	0.967	0.628	Macrophages	Fn1
49	1.81055	0.996	0.794	Macrophages	Lgals3
50	2.44911	0.947	0.561	Macrophages	Wfdc17
51	2.13638	0.981	0.729	Macrophages	F13a1
52	1.79752	0.994	0.817	Macrophages	Npc2
53	1.91977	1	0.899	Macrophages	Ifi27l2a
54	2.05265	0.965	0.631	Macrophages	Emilin2
55	2.07737	0.971	0.675	Macrophages	Tgfbi
56	1.94481	0.989	0.696	Macrophages	Crip1
57	1.98163	0.962	0.781	Macrophages	Clec7a
58	1.96462	0.96	0.714	Macrophages	Slfn5
59	1.94033	0.961	0.731	Macrophages	Ccl6
60	1.92118	0.951	0.717	Macrophages	Ms4a6c
61	1.85169	0.969	0.675	Macrophages	Ifi30
62	2.22355	0.916	0.634	Macrophages	Ccl9
63	2.11367	0.877	0.609	Macrophages	Mafb
64	1.81355	0.922	0.607	Macrophages	Ms4a4c
65	2.29845	0.889	0.639	Macrophages	Ccl2
66	1.83416	0.865	0.624	Macrophages	S100a4
67	2.06216	0.992	0.732	Monocyte prog. I	F13a1
68	1.56208	0.933	0.656	Monocyte prog. I	Itga1
69	2.27048	0.971	0.633	Monocyte prog. I	Fn1
70	1.59945	0.996	0.768	Monocyte prog. I	Tubb5
71	1.75437	0.997	0.802	Monocyte prog. I	Top2a
72	1.76258	0.986	0.754	Monocyte prog. I	S100a10
73	1.55148	0.974	0.683	Monocyte prog. I	Prc1
74	1.74224	0.992	0.701	Monocyte prog. I	Crip1
75	1.6396	0.999	0.857	Monocyte prog. I	Mki67
76	1.49427	0.999	0.847	Monocyte prog. I	Tmsb10
77	1.5973	0.981	0.7	Monocyte prog. I	Pclaf
78	1.47272	0.991	0.691	Monocyte prog. I	Tuba1b
79	1.551	0.976	0.718	Monocyte prog. I	Ms4a6c
80	1.37469	0.992	0.803	Monocyte prog. I	Tmpo
81	1.47284	0.968	0.681	Monocyte prog. I	Ifi30
82	1.40859	0.963	0.71	Monocyte prog. I	Kif11
83	1.43833	0.958	0.729	Monocyte prog. I	Birc5
84	2.00206	0.961	0.813	Monocyte prog. I	H1f5
85	1.456	0.948	0.54	Monocyte prog. I	H2ax
86	1.39281	0.958	0.756	Monocyte prog. I	H1f4
87	2.28471	0.992	0.787	Monocyte prog. II	Prtn3
88	1.68381	0.999	0.901	Monocyte prog. II	Hsp90ab1
89	1.40289	0.999	0.838	Monocyte prog. II	Rps17
90	1.49288	0.999	0.856	Monocyte prog. II	Rps2
91	2.22576	0.955	0.719	Monocyte prog. II	Mpo
92	2.02667	0.923	0.583	Monocyte prog. II	Ctsg
93	1.54901	0.969	0.773	Monocyte prog. II	Mcm3
94	1.70884	0.993	0.805	Monocyte prog. II	Npm1
95	1.61658	0.997	0.681	Monocyte prog. II	Lgals1
96	1.54202	0.927	0.595	Monocyte prog. II	C1qbp
97	1.54938	0.965	0.684	Monocyte prog. II	Ranbp1
98	1.53571	0.955	0.633	Monocyte prog. II	Ybx3
99	1.56557	0.932	0.681	Monocyte prog. II	Elane
100	1.36543	0.987	0.698	Monocyte prog. II	Rps27l
101	1.43815	0.978	0.778	Monocyte prog. II	Set
102	1.36362	0.992	0.806	Monocyte prog. II	Macroh2a1
103	1.36183	0.928	0.598	Monocyte prog. II	Nhp2
104	1.45708	0.996	0.894	Monocyte prog. II	Ncl
105	1.38109	0.989	0.74	Monocyte prog. II	F13a1
106	1.37664	0.894	0.667	Monocyte prog. II	Hspd1
107	5.04427	0.999	0.376	Dendritic cells.	Siglech
108	3.96144	1	0.675	Dendritic cells.	Bst2
109	4.148	0.999	0.705	Dendritic cells.	Tcf4
110	3.45694	1	0.724	Dendritic cells.	Irf8
111	3.82989	0.968	0.592	Dendritic cells.	Ccr9
112	3.6773	0.967	0.378	Dendritic cells.	Cox6a2
113	3.29006	0.984	0.625	Dendritic cells.	Rnase6
114	3.32056	0.974	0.658	Dendritic cells.	Lair1
115	2.80131	0.976	0.646	Dendritic cells.	Atp1b1
116	2.88576	0.936	0.528	Dendritic cells.	Pltp
117	3.70588	0.946	0.439	Dendritic cells.	Ly6a
118	3.236	0.945	0.462	Dendritic cells.	Ctsl
119	3.17678	0.961	0.565	Dendritic cells.	Cd74
120	2.74498	0.969	0.661	Dendritic cells.	Tspan13
121	3.05197	0.955	0.58	Dendritic cells.	Ly6d
122	2.8824	0.949	0.514	Dendritic cells.	Fyn
123	3.18237	0.932	0.473	Dendritic cells.	Ccnd1
124	3.0317	0.922	0.542	Dendritic cells.	H2-Aa
125	3.04407	0.901	0.659	Dendritic cells.	H2-Ab1
126	2.96397	0.845	0.323	Dendritic cells.	Klk1
127	1.95402	0.973	0.733	Lymphomyeloids prog. I.	Irf8
128	1.49887	0.853	0.512	Lymphomyeloids prog. I.	Flt3
129	1.40412	0.965	0.685	Lymphomyeloids prog. I.	Bst2
130	1.584	0.93	0.69	Lymphomyeloids prog. I.	Cbfa2t3
131	1.40324	0.832	0.49	Lymphomyeloids prog. I.	Ccnd1
132	1.79614	0.926	0.694	Lymphomyeloids prog. I.	Lgals1
133	4.69977	0.999	0.726	Myeloid prog.	Mpo
134	4.08194	0.999	0.794	Myeloid prog.	Prtn3
135	4.82775	0.99	0.687	Myeloid prog.	Elane
136	3.97401	0.992	0.592	Myeloid prog.	Ctsg
137	3.2958	0.976	0.53	Myeloid prog.	Ms4a3
138	2.54124	0.981	0.562	Myeloid prog.	Nkg7
139	2.15451	0.999	0.907	Myeloid prog.	Srgn
140	2.17214	0.996	0.722	Myeloid prog.	Cdk6
141	2.17045	0.988	0.66	Myeloid prog.	Gstm1
142	2.06055	0.986	0.673	Myeloid prog.	Myb
143	2.01239	0.993	0.796	Myeloid prog.	Calr
144	1.71411	0.975	0.678	Myeloid prog.	Igfbp4
145	2.03351	0.943	0.441	Myeloid prog.	Mt1
146	1.9138	0.917	0.596	Myeloid prog.	Prss57
147	1.79588	0.917	0.462	Myeloid prog.	Cst7
148	1.65164	0.991	0.761	Myeloid prog.	Cmtm7
149	2.02295	0.932	0.52	Myeloid prog.	Rgcc
150	1.9049	0.965	0.642	Myeloid prog.	Cd63
151	1.58081	0.942	0.6	Myeloid prog.	B4galt6
152	1.60826	0.917	0.555	Myeloid prog.	Gatm
153	2.15787	0.991	0.828	Immature Neutrophils_II	Cenpf
154	1.67551	1	0.85	Immature Neutrophils_II	Camp
155	1.52981	0.963	0.679	Immature Neutrophils_II	Hmmr
156	1.31475	0.975	0.685	Immature Neutrophils_II	Kif20b
157	1.30457	1	0.921	Immature Neutrophils_II	S100a8
158	1.49405	0.983	0.79	Immature Neutrophils_II	Cenpe
159	1.28272	1	0.954	Immature Neutrophils_II	S100a9
160	1.34494	0.987	0.778	Immature Neutrophils_II	Tuba4a
161	1.38228	0.991	0.826	Immature Neutrophils_II	Arl6ip1
162	1.36723	0.965	0.768	Immature Neutrophils_II	Cenpa
163	1.27178	1	0.825	Immature Neutrophils_II	Chil3
164	1.34509	0.967	0.636	Immature Neutrophils_II	Cebpe
165	1.37659	0.899	0.699	Immature Neutrophils_II	Cdc20
166	1.33581	0.929	0.616	Immature Neutrophils_II	Inhba
167	1.35066	1	0.824	Immature Neutrophils_II	Ngp
168	4.05174	0.994	0.765	B cells	Ighm
169	4.13198	0.963	0.682	B cells	Cd79b
170	3.99538	0.95	0.454	B cells	Ebf1
171	3.15619	0.957	0.593	B cells	Ly6d
172	2.38309	0.922	0.6	B cells	Ralgps2
173	3.05724	0.914	0.541	B cells	Chchd10
174	2.56807	0.871	0.42	B cells	Fcmr
175	3.68926	0.879	0.448	B cells	Vpreb3
176	2.38404	0.894	0.392	B cells	Sdc4
177	1.54416	0.833	0.443	B cells	Dennd5b
178	1.61482	0.995	0.877	B cells	mt-Nd1
179	1.79671	0.979	0.804	B cells	mt-Nd2
180	2.80013	0.803	0.284	B cells	Scd1
181	3.2554	0.815	0.327	B cells	Pax5
182	2.47926	0.894	0.703	B cells	Zfp36l1
183	2.78961	0.807	0.356	B cells	Chst3
184	2.97558	0.819	0.565	B cells	Bach2
185	2.36768	0.926	0.694	B cells	Pou2f2
186	1.85338	0.819	0.417	B cells	Gvin-ps6
187	2.39198	0.828	0.405	B cells	Dusp2
188	5.75053	0.973	0.415	T cells /Nk cells	Ccl5
189	2.91633	0.945	0.205	T cells /Nk cells	Cd3e
190	3.94623	0.948	0.466	T cells /Nk cells	Il2rb
191	3.73158	0.953	0.503	T cells /Nk cells	Ms4a4b
192	3.54866	0.915	0.212	T cells /Nk cells	Xcl1
193	3.6395	0.921	0.493	T cells /Nk cells	Trbc2
194	2.35452	0.888	0.216	T cells /Nk cells	Klrb1c
195	3.30273	0.942	0.566	T cells /Nk cells	Nkg7
196	2.61954	0.919	0.445	T cells /Nk cells	Klrd1
197	2.70108	0.904	0.404	T cells /Nk cells	Gimap6
198	3.42291	0.927	0.534	T cells /Nk cells	AW112010
199	2.72003	0.982	0.769	T cells /Nk cells	Shisa5
200	2.63487	0.875	0.375	T cells /Nk cells	Gimap3
201	2.63751	0.87	0.458	T cells /Nk cells	Gimap4
202	2.42765	0.858	0.535	T cells /Nk cells	Tcf7
203	3.05311	0.857	0.476	T cells /Nk cells	Cd3d
204	2.81233	0.834	0.234	T cells /Nk cells	Cd3g
205	2.33341	0.903	0.573	T cells /Nk cells	Ccnd2
206	2.54278	0.887	0.549	T cells /Nk cells	Tnfaip3
207	2.34323	0.874	0.557	T cells /Nk cells	Ltb
208	2.60974	0.994	0.689	Immature Neutrophils III	Fcnb
209	1.61212	1	0.851	Immature Neutrophils III	Camp
210	1.35164	0.932	0.729	Immature Neutrophils III	Cdc25a
211	1.29444	0.982	0.794	Immature Neutrophils III	Lta4h
212	1.3265	0.929	0.646	Immature Neutrophils III	Cd63
213	1.30373	0.92	0.714	Immature Neutrophils III	Lig1
214	2.14494	0.984	0.714	Monocytes	Ctss
215	2.03254	0.995	0.813	Monocytes	Cebpb
216	2.84327	0.928	0.633	Monocytes	Gngt2
217	2.13654	0.871	0.372	Monocytes	Ace
218	1.68028	0.994	0.891	Monocytes	Ifitm3
219	2.339	0.903	0.687	Monocytes	Clec4a3
220	1.64174	0.998	0.918	Monocytes	Cst3
221	2.11051	0.916	0.709	Monocytes	Tnfrsf1b
222	2.42749	0.927	0.676	Monocytes	Nr4a1
223	2.48382	0.887	0.606	Monocytes	Ifi204
224	2.13257	0.904	0.636	Monocytes	Ms4a4c
225	2.20103	0.906	0.698	Monocytes	Csf1r
226	1.30546	0.811	0.49	Monocytes	Ifit1bl1
227	1.40032	0.995	0.855	Monocytes	Ly6e
228	1.93028	0.969	0.854	Monocytes	Itga4
229	1.54583	0.967	0.829	Monocytes	Ctsb
230	1.61566	0.932	0.738	Monocytes	Ms4a6c
231	1.70468	0.909	0.663	Monocytes	Atf3
232	2.14682	0.85	0.56	Monocytes	Fcgr4
233	1.41813	0.989	0.908	Monocytes	Ifi27l2a
234	4.05444	0.999	0.459	Pre/pro B cells	Ebf1
235	4.16453	0.993	0.45	Pre/pro B cells	Vpreb3
236	2.85714	0.978	0.334	Pre/pro B cells	Akap12
237	3.50782	0.976	0.544	Pre/pro B cells	Chchd10
238	2.9807	0.998	0.767	Pre/pro B cells	Ighm
239	3.07487	0.963	0.564	Pre/pro B cells	Bach2
240	2.72414	0.974	0.685	Pre/pro B cells	Cd79b
241	2.36622	0.922	0.369	Pre/pro B cells	Cecr2
242	2.8235	0.987	0.76	Pre/pro B cells	Ezh2
243	2.21665	0.992	0.877	Pre/pro B cells	Hmgb1
244	2.42739	0.921	0.33	Pre/pro B cells	Pax5
245	2.60178	0.98	0.762	Pre/pro B cells	Smarca4
246	2.92473	0.926	0.488	Pre/pro B cells	Sox4
247	2.47524	0.897	0.353	Pre/pro B cells	Pou2af1
248	2.31126	0.962	0.678	Pre/pro B cells	Myb
249	2.90755	0.857	0.303	Pre/pro B cells	Myl4
250	2.43451	0.89	0.458	Pre/pro B cells	Pafah1b3
251	2.27364	0.973	0.824	Pre/pro B cells	H1f5
252	2.20354	0.887	0.65	Pre/pro B cells	Tcf3
253	2.68055	0.826	0.335	Pre/pro B cells	Igll1
254	1.82857	0.942	0.683	Lymphomyeloids prog. II	Atp2b4
255	2.32523	0.922	0.608	Lymphomyeloids prog. II	Hlf
256	1.90333	0.979	0.731	Lymphomyeloids prog. II	Gas5
257	2.55563	0.965	0.786	Lymphomyeloids prog. II	Egr1
258	1.97267	0.989	0.817	Lymphomyeloids prog. II	Macroh2a1
259	1.86878	0.919	0.491	Lymphomyeloids prog. II	Sox4
260	2.16499	0.956	0.728	Lymphomyeloids prog. II	Cdk6
261	2.17269	0.878	0.511	Lymphomyeloids prog. II	Adgrg1
262	1.94322	0.902	0.519	Lymphomyeloids prog. II	Flt3
263	2.29739	0.851	0.401	Lymphomyeloids prog. II	Car2
264	2.13853	0.846	0.51	Lymphomyeloids prog. II	Angpt1
265	2.01863	0.887	0.638	Lymphomyeloids prog. II	Msi2
266	1.83837	0.855	0.55	Lymphomyeloids prog. II	Adgrl4
267	1.74227	0.899	0.578	Lymphomyeloids prog. II	Ccnd2
268	2.14548	0.94	0.719	Lymphomyeloids prog. II	Kcnq1ot1
269	1.90032	0.961	0.757	Lymphomyeloids prog. II	Lmo2
270	2.05079	0.84	0.475	Lymphomyeloids prog. II	Cd34
271	1.99047	0.89	0.678	Lymphomyeloids prog. II	Nr4a1
272	2.33852	0.851	0.506	Lymphomyeloids prog. II	Ifitm1
273	1.79098	0.877	0.498	Lymphomyeloids prog. II	Smad7
274	4.31678	1	0.459	Eosinophil/Basophil Prog.	Gata2
275	4.65886	0.992	0.492	Eosinophil/Basophil Prog.	Cpa3
276	3.70783	0.986	0.574	Eosinophil/Basophil Prog.	Ms4a2
277	7.28486	0.984	0.577	Eosinophil/Basophil Prog.	Mcpt8
278	4.28284	0.978	0.236	Eosinophil/Basophil Prog.	Fcer1a
279	2.65491	0.959	0.256	Eosinophil/Basophil Prog.	Itga2b
280	2.84444	0.99	0.652	Eosinophil/Basophil Prog.	Cd63
281	7.32574	0.953	0.454	Eosinophil/Basophil Prog.	Prss34
282	3.27909	0.982	0.552	Eosinophil/Basophil Prog.	Ier3
283	2.84827	0.998	0.801	Eosinophil/Basophil Prog.	Calr
284	2.70023	0.98	0.582	Eosinophil/Basophil Prog.	Ptprs
285	3.14898	0.945	0.369	Eosinophil/Basophil Prog.	Cyp11a1
286	2.73905	0.996	0.73	Eosinophil/Basophil Prog.	Cdk6
287	3.03362	0.98	0.788	Eosinophil/Basophil Prog.	Egr1
288	2.66205	0.98	0.667	Eosinophil/Basophil Prog.	Nedd4
289	2.63324	0.992	0.719	Eosinophil/Basophil Prog.	Runx1
290	2.80898	0.978	0.604	Eosinophil/Basophil Prog.	Ctsg
291	3.57965	0.939	0.508	Eosinophil/Basophil Prog.	Ifitm1
292	2.73357	0.873	0.248	Eosinophil/Basophil Prog.	Csrp3
293	3.16337	0.9	0.658	Eosinophil/Basophil Prog.	Ccl4
