# Supplementary material for: CST6 suppresses osteolytic bone disease in multiple myeloma by blocking osteoclast differentiation
Source: J Clin Invest. 2022 Sep 15;132(18):e159527. doi: 10.1172/JCI159527 (PMC9479617; doi:10.1172/JCI159527)
Supplement: Supplemental table 3 [file jci-132-159527-s015.xls]

## Sheet: M0
	p_val	avg_log2FC	pct.1	pct.2	p_val_adj
Gngt2	5.89637e-62	0.871263	0.426	0.232	3.26753e-57
Gm9733	3.79363e-75	0.862114	0.47	0.243	2.10228e-70
Pla2g7	1.94901e-47	0.757591	0.295	0.142	1.08007e-42
Socs3	5.42467e-33	0.68772	0.317	0.201	3.00613e-28
Clec4a3	3.81636e-55	0.687703	0.502	0.332	2.11487e-50
Lrp1	5.1204e-57	0.687597	0.51	0.339	2.83752e-52
Sirpb1c	1.9618e-36	0.597145	0.18	0.065	1.08715e-31
Csf1r	3.90419e-48	0.581873	0.578	0.453	2.16355e-43
Tnfrsf1b	1.72539e-44	0.579619	0.479	0.351	9.5614e-40
Ssh2	1.3709e-43	0.576571	0.518	0.382	7.59696e-39
Klra2	2.07436e-32	0.573825	0.295	0.175	1.14952e-27
Gdpd3	1.35862e-27	0.559124	0.301	0.209	7.52896e-23
Nxpe4	1.17209e-31	0.554326	0.182	0.079	6.49526e-27
Ypel3	1.0836e-37	0.553376	0.391	0.263	6.00489e-33
Clec2i	1.14547e-30	0.549712	0.211	0.11	6.34772e-26
Clec7a	4.47184e-49	0.547463	0.688	0.57	2.47812e-44
Cx3cr1	6.46122e-28	0.53394	0.203	0.095	3.58055e-23
Ccl6	3.13075e-53	0.526815	0.842	0.739	1.73493e-48
Marcks	5.33296e-26	0.522555	0.401	0.282	2.95531e-21
Inpp5f	3.61505e-28	0.512574	0.318	0.22	2.00332e-23
Itga4	3.62466e-39	0.508574	0.671	0.565	2.00864e-34
Clec4a1	4.95096e-30	0.505229	0.412	0.285	2.74363e-25
Cd300c2	7.98776e-25	0.499194	0.22	0.119	4.4265e-20
Samhd1	1.1907e-64	0.497526	0.89	0.819	6.59837e-60
Plbd1	8.43201e-35	0.494734	0.566	0.445	4.67269e-30
Niban1	6.21955e-31	0.482773	0.526	0.397	3.44663e-26
Wfdc17	9.50826e-47	0.480155	0.879	0.798	5.2691e-42
Ptprc	1.97195e-63	0.476738	0.91	0.854	1.09278e-58
Selenop	4.58362e-32	0.472149	0.495	0.385	2.54006e-27
Rn18s	2.04898e-69	0.465207	1	1	1.13546e-64
Gadd45b	3.12583e-23	0.459232	0.47	0.379	1.73221e-18
Trf	5.37356e-23	0.45892	0.176	0.098	2.97781e-18
Abcg1	5.9425e-25	0.457237	0.172	0.086	3.29309e-20
Btg1	1.1276e-43	0.451049	0.721	0.666	6.24871e-39
Ifngr1	1.97635e-30	0.444316	0.558	0.454	1.09521e-25
Malat1	6.03182e-63	0.443635	0.995	0.986	3.3426e-58
Neurl3	1.47054e-23	0.441602	0.151	0.066	8.14915e-19
Pde4b	1.19934e-18	0.436705	0.253	0.178	6.64627e-14
Zfp36l1	2.30433e-16	0.435244	0.156	0.089	1.27697e-11
Trps1	1.6181e-22	0.433561	0.369	0.276	8.96685e-18
Mafb	8.87904e-16	0.431533	0.507	0.447	4.92041e-11
Mycbp2	9.87754e-34	0.431269	0.609	0.515	5.47374e-29
Pou2f2	6.35822e-24	0.426546	0.407	0.347	3.52347e-19
Camk1d	7.09866e-20	0.426515	0.311	0.217	3.93379e-15
Cybb	2.84875e-73	0.414531	0.985	0.972	1.57866e-68
Rassf3	9.68925e-23	0.412683	0.485	0.384	5.36939e-18
Atp2b1	8.69714e-27	0.409963	0.574	0.497	4.81961e-22
Metrnl	1.00542e-18	0.409026	0.359	0.258	5.57163e-14
Fyb	1.69479e-31	0.408264	0.569	0.495	9.39183e-27
Fgr	2.95065e-23	0.405859	0.452	0.361	1.63513e-18
Hexim1	2.18563e-25	0.401974	0.44	0.368	1.21119e-20
Ppt1	7.73207e-22	0.400865	0.299	0.223	4.28481e-17
Skint3	1.04768e-19	0.399064	0.114	0.05	5.80582e-15
Ctsa	7.32944e-28	0.391094	0.567	0.499	4.06168e-23
Gm1673	6.52444e-17	0.38701	0.136	0.067	3.61558e-12
Cd300a	2.13859e-25	0.385763	0.501	0.426	1.18512e-20
Slc8a1	8.68671e-18	0.384332	0.139	0.083	4.81383e-13
Dusp6	7.60411e-16	0.383777	0.176	0.113	4.21389e-11
Zfas1	1.20046e-19	0.381621	0.331	0.271	6.65246e-15
Itgal	1.46561e-29	0.38019	0.393	0.349	8.1218e-25
Nadk	1.06376e-27	0.379484	0.459	0.403	5.89494e-23
Aplp2	5.26518e-21	0.377999	0.428	0.357	2.91775e-16
Cd177	1.44707e-15	0.375507	0.284	0.218	8.01909e-11
Fam43a	1.09765e-16	0.375013	0.135	0.078	6.08276e-12
Zbtb20	3.26333e-15	0.373465	0.133	0.072	1.80841e-10
Ap1s2	3.51852e-22	0.372822	0.411	0.341	1.94982e-17
Il13ra1	1.59831e-17	0.367841	0.261	0.201	8.85721e-13
Bach1	1.20861e-21	0.363957	0.316	0.261	6.69764e-17
Abi3	2.21808e-16	0.363952	0.141	0.073	1.22917e-11
Cited2	2.90784e-24	0.360113	0.575	0.518	1.61141e-19
Ldlrad3	1.02411e-15	0.359774	0.212	0.144	5.6752e-11
Arl5c	1.0067e-18	0.35839	0.203	0.147	5.57871e-14
Tab2	4.13189e-23	0.355952	0.456	0.401	2.28973e-18
Kdm7a	4.18595e-23	0.35076	0.677	0.629	2.31969e-18
Eif4g3	6.85058e-20	0.350111	0.336	0.282	3.79632e-15
Irs2	4.69722e-17	0.34957	0.325	0.273	2.60301e-12
Igsf6	6.14597e-23	0.349483	0.535	0.473	3.40585e-18
Ids	1.25018e-15	0.349402	0.194	0.136	6.92801e-11
Tob2	1.4027e-20	0.349307	0.376	0.326	7.77321e-16
Adipor1	2.66331e-20	0.347885	0.443	0.373	1.4759e-15
Lst1	2.92255e-30	0.347692	0.807	0.75	1.61956e-25
Junb	3.91784e-43	0.344815	0.98	0.964	2.17111e-38
Adgre5	3.48249e-24	0.343633	0.508	0.459	1.92986e-19
Tcf4	1.12793e-14	0.342637	0.234	0.174	6.25054e-10
Lars2	1.54846e-22	0.341455	0.707	0.652	8.58092e-18
Sirpa	1.66882e-26	0.340339	0.644	0.599	9.24796e-22
Stk17b	3.20475e-25	0.339249	0.637	0.593	1.77595e-20
Macf1	2.34986e-24	0.334395	0.451	0.404	1.3022e-19
Dusp1	2.52905e-26	0.334176	0.898	0.873	1.4015e-21
Csf3r	4.98898e-15	0.33394	0.295	0.231	2.76469e-10
Pirb	3.24327e-19	0.330859	0.627	0.554	1.79729e-14
Rras	4.12035e-15	0.330835	0.197	0.139	2.28333e-10
Lbh	6.70502e-14	0.330705	0.284	0.218	3.71565e-09
Foxn3	6.67057e-17	0.329115	0.248	0.198	3.69656e-12
Gm5150	6.12274e-14	0.328341	0.108	0.054	3.39298e-09
Syk	7.92636e-20	0.328032	0.413	0.362	4.39247e-15
Asap1	1.57118e-19	0.327002	0.448	0.396	8.70686e-15
Nfam1	6.3112e-22	0.32658	0.589	0.529	3.49742e-17
Sgk1	8.65921e-13	0.324752	0.322	0.276	4.79859e-08
Krt80	9.31076e-12	0.323889	0.203	0.14	5.15965e-07
Trib1	6.33192e-22	0.32378	0.556	0.515	3.5089e-17
Ier5	2.56773e-27	0.322786	0.767	0.728	1.42294e-22
Plxnb2	1.80783e-16	0.322524	0.349	0.291	1.00183e-11
Plcb1	6.92872e-15	0.321084	0.187	0.132	3.83962e-10
Marchf1	3.23799e-20	0.32065	0.315	0.272	1.79436e-15
Ctss	1.42982e-36	0.318886	0.948	0.913	7.92347e-32
Prcp	1.0774e-20	0.317557	0.326	0.283	5.9705e-16
mt-Rnr2	3.04412e-85	0.317043	1	1	1.68693e-80
Oasl2	3.05809e-12	0.316404	0.327	0.266	1.69467e-07
Smpdl3a	7.44705e-26	0.311804	0.78	0.747	4.12686e-21
Nr4a1	5.61627e-16	0.30923	0.422	0.385	3.11231e-11
Pip4k2a	1.21514e-15	0.308924	0.388	0.339	6.73383e-11
Txnip	7.1433e-15	0.308706	0.395	0.351	3.95853e-10
Susd3	2.37088e-12	0.308359	0.209	0.149	1.31385e-07
Fam234a	6.16134e-14	0.308357	0.157	0.103	3.41437e-09
Tlr7	1.21433e-13	0.308168	0.15	0.102	6.72935e-09
2410006H16Rik	1.01266e-15	0.307038	0.554	0.493	5.61178e-11
Nav1	1.90848e-12	0.306049	0.198	0.145	1.0576e-07
Brd2	3.88904e-19	0.304676	0.648	0.602	2.15515e-14
AB124611	6.91206e-20	0.301162	0.386	0.351	3.83039e-15
Nfil3	4.94967e-15	0.300054	0.411	0.369	2.74291e-10
Epsti1	1.99587e-14	0.297459	0.493	0.435	1.10603e-09
Tmcc1	6.93519e-13	0.297342	0.255	0.204	3.84321e-08
Nfkbia	2.67834e-11	0.293341	0.595	0.542	1.48423e-06
Zfand5	3.08246e-22	0.292078	0.426	0.404	1.70818e-17
Ext1	3.19184e-12	0.291367	0.136	0.088	1.76879e-07
Picalm	5.85552e-21	0.291154	0.531	0.497	3.2449e-16
Cd2ap	4.91598e-16	0.289884	0.337	0.3	2.72424e-11
Klhl9	7.8606e-17	0.289532	0.216	0.178	4.35603e-12
Ing1	4.27752e-10	0.28888	0.199	0.149	2.37043e-05
Arid4a	3.06528e-19	0.288364	0.341	0.307	1.69866e-14
Cd84	8.59795e-12	0.287132	0.258	0.205	4.76464e-07
Fam71a	1.44965e-10	0.284166	0.104	0.057	8.03337e-06
Tpd52	1.07628e-21	0.283942	0.701	0.661	5.96433e-17
Tnfaip3	3.87065e-08	0.28354	0.277	0.237	0.00214496
Phf21a	2.74717e-10	0.282806	0.164	0.117	1.52237e-05
Rasgrp4	2.26244e-13	0.282702	0.17	0.127	1.25375e-08
Prex1	1.40785e-13	0.281746	0.302	0.255	7.80174e-09
Lfng	5.28119e-11	0.2811	0.108	0.06	2.92662e-06
Diaph2	1.86779e-11	0.281033	0.214	0.166	1.03505e-06
Cxcl2	1.61958e-07	0.280884	0.468	0.394	0.00897504
Sdc3	5.85889e-13	0.277572	0.214	0.182	3.24676e-08
Camk2d	1.52305e-16	0.27647	0.232	0.201	8.44011e-12
Pbxip1	2.74522e-12	0.274938	0.281	0.235	1.52129e-07
Lyz2	1.57028e-67	0.274407	1	1	8.70188e-63
Il10ra	1.06941e-12	0.273186	0.204	0.167	5.92624e-08
Ppp1r15a	1.60599e-15	0.272239	0.46	0.428	8.89977e-11
Slc16a10	5.09066e-13	0.271982	0.16	0.125	2.82104e-08
Gsto1	4.15557e-14	0.271931	0.246	0.205	2.30285e-09
Il6ra	5.25434e-22	0.271086	0.596	0.571	2.91174e-17
Ankrd44	3.78669e-12	0.270263	0.23	0.191	2.09843e-07
Abhd12	2.49681e-13	0.269805	0.133	0.096	1.38363e-08
Cyria	2.62519e-10	0.268781	0.174	0.134	1.45478e-05
Ptgs2	2.99689e-11	0.267579	0.128	0.121	1.66076e-06
Gvin3	4.9915e-16	0.266582	0.608	0.577	2.76609e-11
Ckb	6.14558e-09	0.266264	0.107	0.062	0.000340563
Slfn5	1.06234e-12	0.266191	0.715	0.641	5.88707e-08
Arhgef37	1.0088e-12	0.265235	0.223	0.182	5.59038e-08
Eif4a2	1.0147e-17	0.264614	0.248	0.22	5.62307e-13
Cnot6l	1.57705e-10	0.264534	0.247	0.198	8.7394e-06
Tmem176b	1.95976e-09	0.264069	0.137	0.109	0.000108602
Plekho1	9.76438e-13	0.262658	0.369	0.321	5.41103e-08
Tspan13	1.07714e-08	0.259267	0.114	0.071	0.000596905
Birc3	7.73039e-12	0.259147	0.168	0.135	4.28387e-07
Apbb1ip	1.6645e-15	0.258656	0.432	0.403	9.22398e-11
Atp1b3	2.91869e-21	0.258342	0.48	0.469	1.61742e-16
Kmt2e	1.52428e-12	0.257307	0.294	0.259	8.44697e-08
Zfp36l2	1.55108e-14	0.256169	0.722	0.679	8.59547e-10
Ms4a8a	2.11263e-08	0.255408	0.165	0.122	0.00117073
Arhgap45	2.01063e-11	0.251785	0.439	0.395	1.11421e-06
Atp1a3	8.5156e-11	0.251737	0.224	0.185	4.719e-06
Sat1	1.74805e-15	0.249485	0.628	0.608	9.68702e-11
Cebpa	3.93288e-14	0.249233	0.295	0.266	2.17944e-09
Mgst1	4.96553e-17	0.249188	0.752	0.733	2.7517e-12
Prkcb	2.728e-10	0.248796	0.126	0.093	1.51175e-05
Cytip	1.07884e-15	0.248375	0.61	0.578	5.9785e-11
Il17ra	1.32722e-16	0.247959	0.564	0.538	7.35492e-12
Pglyrp1	2.66488e-08	0.247762	0.154	0.126	0.00147677
Ddhd1	1.37626e-10	0.246503	0.219	0.183	7.62666e-06
Mpeg1	6.81028e-21	0.245369	0.929	0.917	3.77399e-16
Eid1	4.65244e-11	0.245348	0.232	0.197	2.5782e-06
Sowahc	1.56065e-10	0.244903	0.285	0.25	8.64851e-06
Otulinl	5.41241e-12	0.24306	0.317	0.287	2.99934e-07
Pim1	2.44357e-15	0.2423	0.727	0.703	1.35413e-10
Sik1	1.0337e-09	0.242085	0.254	0.218	5.72833e-05
Ncor2	5.02338e-11	0.241151	0.204	0.17	2.78376e-06
Smarca2	1.79663e-10	0.240826	0.119	0.087	9.95622e-06
Mcl1	7.88735e-23	0.239868	0.929	0.92	4.37085e-18
Rnase6	9.50914e-13	0.23919	0.425	0.392	5.26958e-08
Tbc1d9	4.48518e-08	0.239152	0.123	0.079	0.00248551
Myo1f	4.00315e-13	0.238234	0.514	0.483	2.21839e-08
Klhl24	2.49968e-08	0.237051	0.236	0.198	0.00138522
Tnfrsf21	1.42555e-10	0.236102	0.283	0.248	7.8998e-06
Nop53	1.48501e-14	0.23549	0.529	0.493	8.22933e-10
Map3k3	6.81704e-11	0.235381	0.17	0.137	3.77773e-06
Pid1	8.61582e-09	0.23482	0.249	0.22	0.000477454
BC028528	2.33203e-14	0.234542	0.227	0.204	1.29232e-09
Abcd2	1.06066e-12	0.234126	0.319	0.294	5.87777e-08
Ccdc125	6.17137e-10	0.234063	0.13	0.101	3.41993e-05
Gpr141	1.44775e-17	0.233795	0.623	0.609	8.02287e-13
Ier3	1.2427e-05	0.232848	0.471	0.445	0.688655
Mef2a	5.26895e-09	0.232407	0.349	0.306	0.000291984
Myof	2.1568e-07	0.231734	0.102	0.062	0.0119521
Jak1	1.33523e-12	0.231657	0.393	0.37	7.39929e-08
Ctdsp2	2.14503e-10	0.231549	0.289	0.257	1.18869e-05
Ccrl2	1.45195e-05	0.231524	0.118	0.082	0.804615
St8sia4	2.45342e-11	0.231155	0.321	0.291	1.35959e-06
Ankle2	1.49932e-12	0.23053	0.257	0.23	8.30863e-08
Sgms1	3.95203e-08	0.230481	0.123	0.089	0.00219006
Pitpnm1	2.84457e-10	0.22983	0.121	0.093	1.57635e-05
Elovl5	1.73136e-09	0.229503	0.1	0.064	9.59448e-05
Plekho2	5.67198e-12	0.229207	0.354	0.326	3.14319e-07
Tgif1	9.62543e-08	0.228546	0.169	0.135	0.00533403
Sorl1	1.68086e-11	0.225694	0.46	0.434	9.31464e-07
Sfxn3	6.01706e-10	0.225267	0.119	0.09	3.33441e-05
Lgmn	5.31886e-07	0.225254	0.154	0.118	0.029475
Ccl9	3.25289e-12	0.225237	0.758	0.694	1.80262e-07
Evi5	3.98903e-11	0.224759	0.136	0.109	2.21056e-06
Abca9	4.39901e-09	0.22423	0.14	0.113	0.000243776
Xylt1	2.89235e-07	0.224108	0.154	0.116	0.0160282
Zfyve9	7.4062e-11	0.222963	0.1	0.07	4.10422e-06
Klf13	2.71971e-17	0.221805	0.697	0.69	1.50716e-12
Eef2	7.38939e-18	0.220787	0.85	0.833	4.0949e-13
Ctdspl	1.46339e-07	0.220084	0.109	0.08	0.00810954
Xist	4.79135e-14	0.219936	0.679	0.666	2.65517e-09
Sh3glb1	2.18241e-11	0.219658	0.446	0.417	1.2094e-06
Ptpn22	1.09391e-14	0.219505	0.145	0.124	6.06204e-10
Lpar6	7.77213e-10	0.219447	0.163	0.137	4.307e-05
Cd74	0.00473824	0.219178	0.103	0.081	1
Glul	8.81424e-14	0.21891	0.261	0.247	4.8845e-09
Stag2	4.84866e-14	0.218043	0.28	0.26	2.68693e-09
Nipbl	2.05713e-15	0.217662	0.469	0.455	1.13998e-10
Ptpro	1.29545e-09	0.217418	0.313	0.282	7.17886e-05
Hgsnat	1.8461e-09	0.217003	0.27	0.24	0.000102303
Isoc1	1.55449e-11	0.216838	0.178	0.156	8.61434e-07
Utrn	7.99394e-10	0.216039	0.191	0.161	4.42992e-05
Uvrag	2.88843e-09	0.215265	0.234	0.203	0.000160065
Pygl	5.55856e-12	0.214391	0.403	0.388	3.08033e-07
Plod3	4.1026e-09	0.214327	0.283	0.255	0.00022735
Zfp622	4.66967e-13	0.213943	0.255	0.24	2.58775e-08
Egr1	5.06934e-05	0.213369	0.186	0.175	1
Camkk2	1.42391e-10	0.213141	0.341	0.312	7.89072e-06
Wipi2	1.14469e-09	0.213126	0.13	0.102	6.34341e-05
Fam174a	7.62016e-11	0.212968	0.315	0.29	4.22279e-06
Grina	7.39608e-12	0.212812	0.248	0.231	4.09861e-07
Filip1l	3.11552e-10	0.212701	0.233	0.208	1.7265e-05
Zeb2	4.67962e-17	0.211964	0.567	0.564	2.59326e-12
Mir6236	7.47462e-21	0.211743	0.949	0.894	4.14214e-16
Nfkbiz	2.9936e-07	0.211713	0.358	0.336	0.0165894
Arid1b	3.22592e-14	0.211074	0.165	0.148	1.78767e-09
Cfh	1.13268e-05	0.210995	0.146	0.121	0.627687
Pcnx	2.85051e-09	0.210638	0.105	0.077	0.000157964
Csgalnact2	1.75535e-11	0.210182	0.262	0.245	9.72742e-07
Mapk3	1.22853e-12	0.209895	0.204	0.189	6.80802e-08
Gcnt2	1.66815e-06	0.209888	0.104	0.079	0.092442
Apobec1	8.69711e-10	0.209397	0.23	0.206	4.81959e-05
Akap13	3.06946e-11	0.209128	0.599	0.564	1.70097e-06
Akna	3.84296e-14	0.209024	0.194	0.176	2.12962e-09
Man2b1	1.46023e-14	0.208851	0.406	0.394	8.09202e-10
Dock2	2.1804e-09	0.208804	0.392	0.359	0.000120829
Pold4	5.64031e-11	0.208751	0.23	0.214	3.12563e-06
Adgre1	5.17043e-06	0.208367	0.166	0.129	0.286525
Tmem176a	1.09274e-05	0.208259	0.1	0.076	0.605554
Myo9b	7.67989e-09	0.207107	0.251	0.222	0.000425589
Naip5	3.91854e-10	0.206866	0.175	0.154	2.1715e-05
Cmtm6	9.52381e-14	0.206862	0.265	0.248	5.27772e-09
Adrb2	2.81154e-08	0.206616	0.2	0.181	0.00155804
Mepce	4.32048e-06	0.206471	0.134	0.099	0.239423
Vsir	1.56188e-14	0.205385	0.622	0.612	8.65529e-10
Ano6	4.96832e-07	0.205291	0.1	0.069	0.0275325
Ucp2	1.07571e-13	0.204163	0.782	0.774	5.96115e-09
Ddx3x	1.98078e-11	0.204159	0.605	0.593	1.09767e-06
Slc11a1	2.15297e-06	0.204142	0.142	0.112	0.119309
Lyl1	7.37156e-08	0.203851	0.234	0.206	0.00408503
Cers6	3.90469e-12	0.203567	0.367	0.347	2.16382e-07
Dna2	1.52825e-10	0.20342	0.192	0.173	8.46897e-06
Ccdc85b	6.64374e-08	0.202982	0.156	0.126	0.00368169
Rasa3	5.13796e-10	0.202038	0.33	0.303	2.84725e-05
Rps27	1.17916e-14	0.201134	0.862	0.86	6.53445e-10
Usf3	6.25625e-10	0.201047	0.102	0.08	3.46696e-05
Stk10	1.79656e-09	0.200916	0.333	0.307	9.95583e-05
Aup1	1.16072e-13	0.200567	0.259	0.247	6.43227e-09
Ehbp1l1	6.51127e-13	0.200109	0.377	0.362	3.60829e-08
Tmem51	7.45233e-08	0.200029	0.113	0.093	0.00412979
Zfp36	3.29064e-15	0.199945	0.943	0.942	1.82354e-10
Gsn	1.37017e-05	0.19934	0.219	0.179	0.759295
Slc43a2	9.09986e-09	0.198891	0.271	0.246	0.000504278
Arhgap26.1	1.26014e-06	0.198493	0.235	0.204	0.0698321
Lyn	8.83796e-12	0.198224	0.37	0.353	4.89764e-07
Itch	3.56742e-07	0.198196	0.216	0.186	0.0197692
Svil	1.84606e-12	0.197823	0.332	0.317	1.02301e-07
Bnip3l	1.53501e-09	0.197748	0.309	0.284	8.50641e-05
Nfe2l2	2.51851e-13	0.197364	0.287	0.279	1.39566e-08
Abca7	4.89741e-11	0.197237	0.238	0.219	2.71395e-06
Cerk	5.64348e-08	0.196973	0.152	0.126	0.00312739
Tec	2.7132e-07	0.196883	0.106	0.083	0.0150355
Pik3ap1	1.24561e-05	0.196502	0.105	0.073	0.69027
Gsdmd	7.64215e-09	0.196069	0.174	0.147	0.000423497
Cep170	3.9006e-07	0.195906	0.141	0.113	0.0216156
Tnfaip2	6.92072e-12	0.195905	0.304	0.296	3.83518e-07
Kdm6b	9.11319e-11	0.195536	0.342	0.323	5.05017e-06
Laptm4a	5.42356e-11	0.195484	0.433	0.414	3.00552e-06
Ifi206	7.86108e-06	0.195067	0.134	0.111	0.43563
Rftn1	4.0147e-07	0.194758	0.107	0.079	0.0222479
Eif3f	5.33631e-20	0.19472	0.746	0.763	2.95717e-15
mt-Rnr1	2.82451e-22	0.194692	0.994	0.997	1.56523e-17
Dennd5a	5.15273e-11	0.194174	0.289	0.271	2.85544e-06
Trafd1	1.6233e-08	0.193009	0.355	0.332	0.00089957
Pabpc1	4.53375e-15	0.192153	0.83	0.828	2.51242e-10
Dusp3	1.9924e-08	0.192152	0.212	0.189	0.00110411
Cd14	2.03002e-07	0.19164	0.461	0.433	0.0112495
Ptafr	4.66648e-06	0.191089	0.133	0.104	0.258598
Bcl2l11	1.87851e-05	0.190991	0.124	0.099	1
Map3k1	4.26543e-11	0.190921	0.233	0.222	2.36373e-06
Ncoa2	1.86551e-06	0.190827	0.1	0.072	0.103379
Shisa5	9.82208e-14	0.190274	0.647	0.635	5.443e-09
N4bp2l1	3.27995e-06	0.189914	0.134	0.106	0.181762
Klf3	2.6163e-08	0.18983	0.351	0.328	0.00144985
Evl	3.50213e-10	0.189406	0.205	0.191	1.94074e-05
Mettl9	1.8467e-07	0.189258	0.215	0.192	0.0102337
Maf1	6.30814e-10	0.189035	0.22	0.205	3.49572e-05
Atp8a1	2.42342e-06	0.188992	0.161	0.133	0.134296
Lipa	2.63808e-10	0.188642	0.245	0.23	1.46192e-05
Tgfb1	9.84463e-17	0.188239	0.424	0.423	5.4555e-12
Sertad1	3.5413e-09	0.187943	0.223	0.207	0.000196245
Pik3cd	2.32217e-09	0.187926	0.362	0.343	0.000128686
Hcar2	6.49248e-10	0.187889	0.156	0.142	3.59787e-05
Nedd9	2.46218e-06	0.187268	0.186	0.161	0.136444
Dhx40	1.30584e-10	0.18715	0.187	0.174	7.23646e-06
Cyp27a1	7.38266e-07	0.187089	0.115	0.087	0.0409118
Rgs2	2.59164e-11	0.186769	0.868	0.856	1.43618e-06
Mknk2	7.26657e-08	0.186583	0.309	0.289	0.00402684
Sgk3	9.0559e-11	0.186507	0.302	0.286	5.01842e-06
Mob3b	1.10387e-05	0.186345	0.116	0.086	0.611723
Cnppd1	3.93846e-12	0.186231	0.228	0.216	2.18254e-07
Dleu2	4.58842e-10	0.185227	0.333	0.316	2.54272e-05
Stk38	1.4714e-08	0.184469	0.38	0.367	0.00081539
Zswim6	1.3899e-07	0.184119	0.204	0.182	0.00770226
Gsr	1.06032e-11	0.183546	0.806	0.81	5.87588e-07
Gpcpd1	1.56935e-06	0.183449	0.134	0.112	0.0869668
Plac8	1.08719e-11	0.183203	0.995	0.991	6.02477e-07
Foxp1	1.50058e-09	0.182914	0.197	0.182	8.31561e-05
Fcho2	4.95037e-11	0.18284	0.305	0.292	2.7433e-06
Ccndbp1	1.92289e-09	0.182386	0.13	0.115	0.000106559
Pink1	2.48863e-06	0.182197	0.158	0.132	0.13791
Plk2	4.99254e-08	0.182052	0.133	0.12	0.00276666
Stxbp6	2.04217e-09	0.181482	0.218	0.203	0.000113169
Cdkn1b	5.99342e-07	0.181478	0.265	0.245	0.0332131
Npc2	1.21313e-13	0.181366	0.969	0.966	6.72267e-09
Psme4	3.25444e-14	0.179914	0.251	0.243	1.80348e-09
Leprot	1.29453e-08	0.179772	0.242	0.222	0.000717379
Aftph	2.01523e-09	0.179367	0.198	0.181	0.000111676
Vwa5a	1.53182e-10	0.179323	0.233	0.223	8.48872e-06
Grk2	2.14113e-13	0.179047	0.496	0.491	1.18653e-08
Plekhm1	1.00075e-06	0.178281	0.1	0.079	0.0554573
Asah1	5.07381e-19	0.17808	0.395	0.411	2.8117e-14
Gadd45a	3.72648e-09	0.177424	0.232	0.227	0.000206507
Crybg3	8.02877e-09	0.177022	0.163	0.147	0.000444922
Tsix	6.99817e-08	0.177012	0.134	0.111	0.0038781
Taok1	8.07899e-07	0.176564	0.24	0.221	0.0447705
Setd2	3.3854e-10	0.176294	0.238	0.222	1.87606e-05
Ddrgk1	3.59418e-08	0.176169	0.193	0.177	0.00199175
Lrrk2	9.96316e-06	0.175913	0.11	0.086	0.552118
Idh1	2.10528e-15	0.175705	0.391	0.395	1.16666e-10
Cbx4	3.43126e-07	0.175647	0.229	0.208	0.0190147
Ttc7	3.58661e-11	0.175488	0.326	0.323	1.98755e-06
Cyp4f18	9.49785e-10	0.175458	0.311	0.302	5.26333e-05
Slc6a6	6.34667e-12	0.17517	0.317	0.311	3.51707e-07
Prkx	1.83434e-11	0.175155	0.286	0.279	1.01652e-06
Elmo2	3.13438e-06	0.17512	0.241	0.211	0.173695
Ncf2	4.73746e-18	0.175099	0.629	0.641	2.62531e-13
Hbp1	2.02861e-07	0.174833	0.13	0.11	0.0112418
Dram2	2.65173e-10	0.17317	0.145	0.131	1.46948e-05
6430548M08Rik	7.0347e-07	0.173077	0.16	0.14	0.0389835
Auh	4.87951e-06	0.173044	0.106	0.083	0.270403
Alox5ap	3.8429e-13	0.172976	0.928	0.932	2.12958e-08
Orai3	4.01229e-06	0.172615	0.114	0.092	0.222345
Rin3	2.76021e-14	0.172559	0.261	0.256	1.5296e-09
Rassf5	2.81702e-11	0.171968	0.355	0.349	1.56108e-06
Baz2b	2.19893e-09	0.171055	0.218	0.206	0.000121856
Per1	1.00502e-06	0.170817	0.185	0.164	0.055694
Eif4ebp2	8.46858e-12	0.169536	0.329	0.324	4.69295e-07
Fgd4	4.46976e-10	0.168689	0.283	0.275	2.47696e-05
Lnpep	8.04417e-08	0.168642	0.351	0.329	0.00445776
Pik3ca	6.17694e-08	0.168438	0.146	0.129	0.00342301
Mmp8	2.85356e-07	0.168405	0.369	0.365	0.0158133
Fxyd5	8.97223e-11	0.167477	0.504	0.497	4.97205e-06
Man2a2	3.22075e-09	0.167288	0.126	0.111	0.000178481
Cebpg	2.91745e-11	0.167068	0.2	0.192	1.61673e-06
Stom	4.37452e-10	0.166265	0.289	0.283	2.42419e-05
Dnajb14	3.68729e-08	0.16604	0.242	0.229	0.00204335
Fcgr3	1.33715e-13	0.165844	0.51	0.513	7.40995e-09
Dnajb9	2.83258e-07	0.165743	0.291	0.275	0.015697
Snx5	3.37267e-07	0.165737	0.222	0.206	0.01869
Borcs6	2.61541e-06	0.165217	0.148	0.129	0.144936
Rgs1	2.82772e-06	0.165215	0.144	0.153	0.156701
Ikbkb	1.75012e-09	0.165138	0.273	0.271	9.69848e-05
AI504432	0.000148285	0.165033	0.14	0.116	1
Hipk1	1.61378e-11	0.164194	0.365	0.361	8.94294e-07
Naip2	5.96616e-09	0.164077	0.224	0.213	0.000330621
F5	5.6343e-06	0.164051	0.144	0.126	0.31223
Abi1	1.52955e-10	0.16378	0.395	0.39	8.47615e-06
Tmem131	3.99607e-05	0.163729	0.206	0.181	1
Fbxo11	1.38773e-05	0.163649	0.123	0.102	0.769023
Rpl37a	2.81606e-14	0.16342	0.967	0.976	1.56055e-09
Btg2	1.10624e-09	0.163085	0.645	0.642	6.13035e-05
Glg1	5.84304e-13	0.162952	0.265	0.266	3.23798e-08
Rbm7	2.59149e-11	0.160661	0.18	0.175	1.4361e-06
Itgb2	8.58651e-10	0.160623	0.482	0.475	4.7583e-05
Znrf2	2.56258e-14	0.160056	0.271	0.27	1.42008e-09
Zc3h12a	1.45722e-07	0.159466	0.113	0.1	0.00807534
Rilpl2	1.0538e-09	0.158818	0.332	0.332	5.83973e-05
Stat5b	8.79825e-10	0.158783	0.201	0.191	4.87564e-05
Frmd4a	1.81027e-05	0.158747	0.141	0.125	1
Ddi2	2.34355e-11	0.158306	0.373	0.371	1.2987e-06
H2-T23	8.14003e-10	0.158185	0.479	0.468	4.51088e-05
C1galt1	3.71279e-06	0.158078	0.129	0.107	0.205748
Rara	1.489e-12	0.157531	0.282	0.281	8.25143e-08
Orai1	2.12957e-07	0.157512	0.209	0.195	0.0118012
Sla	2.75752e-12	0.15751	0.52	0.527	1.52811e-07
Cebpb	1.07787e-09	0.157143	0.963	0.971	5.97312e-05
Pacs1	0.000141464	0.157019	0.106	0.078	1
Rps9	1.22293e-19	0.157011	0.999	1	6.77699e-15
Hopx	8.73038e-05	0.156934	0.413	0.393	1
Fam32a	1.67423e-05	0.156753	0.289	0.267	0.92779
Oas3	1.06383e-05	0.156657	0.236	0.22	0.58953
Tut4	1.39745e-07	0.156238	0.118	0.107	0.00774412
Chsy1	7.78e-07	0.155981	0.124	0.11	0.0431136
Diaph1	2.17977e-13	0.155853	0.601	0.62	1.20794e-08
Ipo7	1.25698e-06	0.155577	0.15	0.135	0.0696568
Rnf166	6.43639e-15	0.155563	0.222	0.226	3.56679e-10
Csnk1e	3.35119e-12	0.155553	0.142	0.134	1.85709e-07
Eef1a1	2.19532e-17	0.155117	0.54	0.564	1.21656e-12
Cabin1	1.76771e-07	0.154999	0.111	0.099	0.00979595
Man1a	3.91524e-05	0.154915	0.169	0.151	1
Ifi213	0.000350375	0.154538	0.128	0.106	1
Mob1a	9.63916e-14	0.154493	0.47	0.479	5.34163e-09
Plscr3	5.88708e-08	0.153662	0.102	0.089	0.00326238
Plek	0.000111259	0.153496	0.479	0.45	1
Padi2	6.27628e-05	0.153324	0.196	0.176	1
Zmynd8	2.24686e-07	0.153322	0.135	0.124	0.0124512
Nrbp1	5.27511e-12	0.153098	0.162	0.156	2.92326e-07
Ap2a2	5.17801e-07	0.15262	0.319	0.302	0.0286944
Spen	2.44536e-12	0.152539	0.195	0.193	1.35512e-07
Ppp1r9b	1.01849e-06	0.152141	0.253	0.241	0.0564405
Ankrd12	0.000448867	0.152064	0.153	0.132	1
Slfn1	1.15042e-05	0.150784	0.466	0.442	0.637516
Hook3	1.3923e-06	0.150719	0.216	0.199	0.0771556
Sbno2	2.21553e-07	0.150613	0.146	0.135	0.0122776
Klf2	1.35227e-09	0.150488	0.585	0.589	7.49376e-05
Arid1a	6.51441e-10	0.150436	0.304	0.305	3.61003e-05
Fem1c	1.7384e-07	0.150424	0.295	0.287	0.00963352
Stat2	3.40744e-07	0.150368	0.147	0.136	0.0188827
Tnrc6b	3.47784e-06	0.150172	0.228	0.214	0.192728
Fry	5.6023e-05	0.149916	0.124	0.105	1
Serpinb10	5.0865e-10	0.149532	0.136	0.135	2.81874e-05
Xiap	1.50824e-05	0.149489	0.275	0.257	0.835809
Rps27a	1.96951e-12	0.149367	0.994	0.992	1.09143e-07
Oas2	2.7065e-05	0.149251	0.124	0.108	1
Ccdc50	5.16668e-07	0.149218	0.307	0.3	0.0286317
Hacd4	3.84716e-05	0.149001	0.241	0.223	1
Itpr2	3.06475e-05	0.148948	0.106	0.086	1
Foxo3	2.09557e-05	0.148719	0.111	0.093	1
Selenow	1.6551e-07	0.148697	0.364	0.357	0.00917193
Gltp	4.17134e-08	0.148561	0.42	0.409	0.00231159
Jaml	8.25009e-07	0.148538	0.108	0.094	0.0457187
Ifitm6	3.48226e-06	0.148465	0.833	0.809	0.192973
Sidt2	3.17586e-10	0.148453	0.218	0.211	1.75993e-05
St3gal4	0.000151367	0.14768	0.224	0.204	1
Tcp11l2	2.79476e-05	0.147655	0.142	0.125	1
Zfp710	8.73035e-09	0.14763	0.246	0.241	0.000483801
Dnajb1	1.66318e-11	0.147581	0.21	0.211	9.21665e-07
Sirt2	2.72117e-06	0.146658	0.156	0.141	0.150797
Nrros	3.13228e-14	0.146465	0.401	0.413	1.73578e-09
Syf2	8.9324e-10	0.146354	0.307	0.304	4.94998e-05
Tiparp	2.5488e-11	0.146195	0.409	0.416	1.41244e-06
Wnk1	2.49905e-09	0.145605	0.283	0.276	0.000138488
Ash1l	7.10071e-09	0.14546	0.201	0.195	0.000393493
Cox7a2l	1.12517e-11	0.145335	0.257	0.257	6.23522e-07
Secisbp2l	5.61001e-05	0.145277	0.149	0.129	1
Khk	2.21707e-08	0.145176	0.184	0.176	0.00122861
Ugcg	0.00136471	0.144973	0.116	0.095	1
Cyp4f16	1.26775e-06	0.144675	0.115	0.103	0.0702536
Gpr132	0.000493914	0.144303	0.115	0.097	1
Skil	1.01622e-08	0.144258	0.198	0.197	0.000563151
Dock10	1.1306e-09	0.144154	0.375	0.378	6.26535e-05
Arrb1	5.49202e-06	0.143928	0.118	0.102	0.304346
Dstyk	1.11297e-06	0.143688	0.122	0.106	0.0616766
Snap23	3.52982e-05	0.14362	0.176	0.157	1
Ifngr2	8.18246e-07	0.143357	0.324	0.311	0.0453439
Grsf1	6.1901e-09	0.143299	0.13	0.123	0.000343031
1600010M07Rik	8.56075e-07	0.143087	0.104	0.09	0.0474402
Fcgr2b	1.19847e-06	0.142834	0.284	0.272	0.0664145
Rnf213	1.02675e-06	0.142495	0.482	0.472	0.0568983
Ear2	3.98734e-07	0.142423	0.116	0.113	0.0220962
Epn1	1.51599e-10	0.142371	0.347	0.347	8.40098e-06
Arhgap17	5.45803e-08	0.142247	0.316	0.31	0.00302462
Gpr35	8.48961e-07	0.142129	0.161	0.15	0.047046
Ehd4	5.76703e-07	0.141997	0.484	0.477	0.0319586
Mapk14	3.15236e-09	0.141844	0.383	0.379	0.000174691
Stx11	2.01415e-06	0.141833	0.142	0.133	0.111616
Mat2a	4.26702e-06	0.141777	0.213	0.203	0.236461
Ms4a6b	8.44722e-07	0.141516	0.575	0.557	0.0468111
Abca3	2.96918e-06	0.141494	0.151	0.136	0.16454
Oxa1l	0.000120383	0.141183	0.104	0.083	1
Cd44	8.68634e-12	0.141091	0.639	0.66	4.81362e-07
Gvin-ps7	7.8639e-08	0.140924	0.711	0.714	0.00435786
Smad4	3.63661e-09	0.140833	0.232	0.229	0.000201526
Pim3	0.000946514	0.140758	0.154	0.135	1
Dock8	8.22203e-12	0.14005	0.42	0.431	4.55632e-07
Stx4a	3.69953e-12	0.139356	0.162	0.16	2.05013e-07
Rhob	3.95637e-05	0.139307	0.287	0.274	1
Zfp703	0.000122231	0.1392	0.19	0.172	1
Fosl2	1.4841e-09	0.139128	0.363	0.367	8.22431e-05
Add3	8.97326e-09	0.138976	0.599	0.6	0.000497262
Laptm5	3.35473e-08	0.138946	0.926	0.923	0.00185906
Mtus1	3.10382e-09	0.138724	0.288	0.286	0.000172001
Tlr13	1.56273e-09	0.138377	0.244	0.24	8.66002e-05
Ubxn6	0.000204859	0.138253	0.123	0.103	1
Atp6ap1	2.76309e-08	0.137648	0.325	0.324	0.0015312
Osbpl9	3.25147e-11	0.137154	0.256	0.261	1.80184e-06
Atg2a	1.6073e-06	0.136737	0.105	0.094	0.08907
Cdc42ep3	3.60329e-11	0.136587	0.37	0.379	1.9968e-06
Rap1gap2	4.34255e-05	0.136292	0.106	0.088	1
Tent5a	3.41034e-11	0.136211	0.446	0.461	1.88988e-06
Tmem259	5.27473e-10	0.136183	0.169	0.167	2.92304e-05
Rock2	9.12068e-08	0.136101	0.236	0.231	0.00505431
Arhgap25	3.84902e-06	0.136064	0.152	0.139	0.213298
Tep1	2.44764e-09	0.135686	0.243	0.243	0.000135639
Thap11	0.000241617	0.135243	0.128	0.11	1
2610507B11Rik	1.0456e-07	0.134911	0.14	0.131	0.0057943
Ccdc88c	4.69784e-07	0.134854	0.204	0.199	0.0260336
Fbxl5	0.00047624	0.134707	0.108	0.092	1
Ldb1	9.25186e-07	0.134687	0.115	0.103	0.0512701
Ptpn1	8.64417e-09	0.134646	0.682	0.689	0.000479026
Themis2	3.37543e-09	0.134617	0.186	0.186	0.000187053
Map3k2	4.0556e-05	0.134473	0.148	0.136	1
Acbd5	1.32386e-07	0.134087	0.13	0.12	0.00733632
Tm6sf1	3.01898e-09	0.133863	0.389	0.392	0.0001673
Akap9	7.44448e-10	0.133117	0.19	0.194	4.12543e-05
Sipa1	1.34864e-08	0.132966	0.204	0.202	0.000747363
Znrf1	0.00110604	0.132727	0.139	0.12	1
Dyrk2	2.88882e-05	0.132429	0.116	0.107	1
Itgb1	3.26551e-11	0.132416	0.325	0.333	1.80961e-06
Tmem71	0.000139736	0.131532	0.206	0.193	1
Scarb2	2.24119e-12	0.131389	0.266	0.273	1.24198e-07
Epc1	5.37667e-06	0.131133	0.146	0.133	0.297954
Dpy19l1	1.18614e-06	0.130874	0.2	0.192	0.0657311
Setx	2.14992e-06	0.130739	0.168	0.162	0.11914
Chd7	1.70967e-06	0.130528	0.106	0.097	0.094743
Htra2	3.26069e-07	0.130501	0.116	0.104	0.0180694
Mtmr6	4.67353e-09	0.130435	0.17	0.166	0.000258988
Atf7ip	1.80976e-09	0.13033	0.147	0.144	0.00010029
Mfsd14b	5.09983e-08	0.130274	0.331	0.327	0.00282612
Gas5	2.21902e-06	0.130262	0.568	0.554	0.122969
Tet3	7.05501e-06	0.130114	0.209	0.197	0.390961
Wdr3	5.17072e-07	0.129879	0.151	0.146	0.0286541
Arid5a	1.99368e-05	0.129861	0.122	0.112	1
Ncoa7	0.000221276	0.129728	0.106	0.087	1
Pan3	1.57343e-07	0.12934	0.102	0.093	0.00871933
Slc25a39	2.52936e-06	0.129248	0.112	0.102	0.140167
Cd300lb	6.64285e-07	0.129206	0.1	0.091	0.036812
B4galt5	0.00277119	0.128991	0.161	0.144	1
Trim8	6.59535e-08	0.12884	0.213	0.21	0.00365488
Fam102b	5.5293e-11	0.128653	0.148	0.149	3.06412e-06
Glud1	2.28434e-08	0.128454	0.692	0.703	0.00126589
Dgkg	5.1231e-05	0.128221	0.117	0.102	1
Rtcb	5.03416e-06	0.128183	0.182	0.17	0.278973
Klf6	1.50789e-08	0.12773	0.795	0.805	0.000835611
Plagl2	5.01243e-10	0.127447	0.104	0.103	2.77769e-05
Bin2	1.00227e-09	0.127426	0.364	0.369	5.55418e-05
Parp14	2.64834e-06	0.126904	0.265	0.258	0.14676
Eif3e	9.91133e-18	0.126694	0.49	0.523	5.49246e-13
Ppp1r18	1.28787e-08	0.126631	0.319	0.315	0.000713685
Mapre2	7.96918e-05	0.126555	0.176	0.166	1
Dok3	4.74294e-06	0.126455	0.287	0.277	0.262835
Retreg2	3.00073e-06	0.126403	0.106	0.098	0.166288
Gbp3	0.00248657	0.126184	0.112	0.096	1
Atxn7l3b	6.37973e-09	0.126117	0.156	0.153	0.000353539
Midn	1.93437e-07	0.125433	0.193	0.188	0.0107195
Sppl3	1.39703e-07	0.125335	0.142	0.135	0.0077418
Adssl1	4.09812e-07	0.125174	0.288	0.284	0.0227101
Gpx4	5.81239e-08	0.125079	0.327	0.322	0.003221
Fndc3b	6.16733e-05	0.124848	0.149	0.139	1
Arhgef3	5.09542e-05	0.124785	0.12	0.107	1
Phactr2	0.000148756	0.124087	0.126	0.112	1
Stk24	2.20176e-08	0.123794	0.308	0.314	0.00122013
Nupr1	7.1235e-06	0.12378	0.168	0.159	0.394756
Zfp516	3.75004e-11	0.123574	0.158	0.162	2.07812e-06
Hps3	3.79186e-06	0.123541	0.177	0.172	0.21013
Sqor	1.54677e-07	0.12344	0.227	0.222	0.00857157
Cd93	5.79053e-08	0.123333	0.23	0.233	0.00320888
Pip4p1	1.35378e-07	0.123264	0.183	0.178	0.00750209
Pttg1ip	3.21027e-05	0.123029	0.159	0.15	1
Cdc42se2	1.85994e-06	0.123027	0.176	0.168	0.10307
Rel	1.0434e-08	0.122871	0.432	0.44	0.00057821
Cask	0.000795262	0.122844	0.128	0.112	1
Amfr	4.52366e-07	0.122722	0.135	0.129	0.0250683
Nfe2	6.33189e-09	0.122495	0.319	0.32	0.000350888
Lat2	2.27189e-06	0.122447	0.188	0.18	0.125899
Cpt1a	5.99953e-08	0.122446	0.264	0.257	0.0033247
Supt4a	3.89126e-11	0.12243	0.392	0.404	2.15638e-06
Ppp3ca	1.51096e-09	0.122129	0.388	0.395	8.37314e-05
Pnpla2	1.86139e-06	0.12143	0.136	0.13	0.103151
Samd4b	0.00126694	0.121363	0.101	0.085	1
Ythdf3	2.9828e-10	0.121355	0.254	0.262	1.65295e-05
Trim25	2.14767e-07	0.120982	0.297	0.301	0.0119015
Tifab	8.65801e-08	0.120636	0.278	0.276	0.00479793
Xpr1	1.38798e-05	0.120635	0.158	0.148	0.769161
Id2	1.27046e-05	0.120447	0.659	0.667	0.704038
Polr3c	3.79654e-07	0.120399	0.126	0.118	0.0210389
Zcchc24	1.8787e-06	0.12023	0.155	0.15	0.10411
Ptp4a2	3.20647e-09	0.119344	0.617	0.632	0.00017769
Kat6a	2.17803e-05	0.119241	0.23	0.219	1
Snx27	1.08492e-05	0.119021	0.178	0.168	0.601218
Polr2e	2.04276e-11	0.11896	0.226	0.241	1.13201e-06
Ibtk	1.89585e-08	0.118862	0.218	0.222	0.00105061
Csk	8.96592e-11	0.118812	0.321	0.329	4.96855e-06
Tpp2	2.66957e-09	0.118752	0.157	0.156	0.000147937
Pten	9.10214e-08	0.118732	0.273	0.274	0.00504404
Tpgs1	2.98796e-05	0.118514	0.136	0.127	1
Atp13a2	9.67006e-07	0.118185	0.173	0.171	0.0535876
Blvrb	0.00265157	0.118078	0.118	0.1	1
Use1	1.00037e-10	0.117449	0.415	0.432	5.54363e-06
Zfp217	0.000432416	0.117412	0.136	0.123	1
Stat3	1.084e-08	0.117315	0.385	0.386	0.00060071
Mier1	4.92221e-10	0.1173	0.275	0.28	2.72769e-05
Ppfia4	0.0016815	0.117291	0.194	0.179	1
Fgl2	6.879e-06	0.117265	0.2	0.197	0.381207
Prr13	9.87312e-09	0.117109	0.558	0.572	0.000547129
Rasa4	8.1337e-08	0.117107	0.107	0.101	0.00450737
Mbnl1	6.30566e-06	0.116719	0.702	0.7	0.349434
Gatd1	0.00159441	0.116476	0.108	0.092	1
Atg7	0.00011855	0.11637	0.142	0.134	1
Sft2d2	0.000149854	0.116248	0.124	0.112	1
Prdm2	1.66253e-05	0.116221	0.18	0.174	0.92131
Relt	1.46633e-05	0.116098	0.137	0.128	0.812579
Pik3r5	3.65227e-05	0.115729	0.156	0.144	1
Mxd4	0.00146597	0.115442	0.17	0.154	1
Aldh2	4.63447e-14	0.114618	0.559	0.585	2.56824e-09
Msrb1	7.05034e-09	0.114549	0.916	0.932	0.000390702
Rfc2	3.60409e-06	0.114482	0.173	0.165	0.199724
Ifi207	3.82441e-06	0.114457	0.501	0.503	0.211934
Sdcbp	8.62735e-07	0.114275	0.124	0.117	0.0478093
Mt1	3.00883e-06	0.11407	0.251	0.264	0.166737
Itpr1	3.75465e-07	0.113654	0.218	0.217	0.0208068
Kmt5b	5.19359e-09	0.113644	0.11	0.109	0.000287808
Mir703	3.30652e-12	0.11318	0.33	0.348	1.83234e-07
Runx3	0.00106638	0.11313	0.101	0.087	1
H3f3a	1.46047e-06	0.11294	0.806	0.818	0.0809332
Rpl30	3.78109e-08	0.112608	0.876	0.892	0.00209533
Zdhhc9	0.000126038	0.112315	0.1	0.087	1
Pik3c2a	0.00453971	0.112234	0.124	0.106	1
Rpl9	3.65301e-06	0.111947	0.971	0.973	0.202435
Madd	1.14442e-05	0.111756	0.141	0.135	0.634191
Pik3cg	4.77728e-07	0.111704	0.132	0.128	0.0264738
Rnf38	0.000404312	0.111563	0.153	0.14	1
Rere	0.000140064	0.111331	0.172	0.161	1
Tbc1d20	8.1426e-10	0.111261	0.144	0.146	4.5123e-05
Ahcyl2	6.10497e-06	0.11111	0.129	0.122	0.338313
Dido1	1.28698e-07	0.110589	0.112	0.11	0.00713192
Rnd3	6.31858e-08	0.110424	0.244	0.251	0.0035015
Elf4	9.05408e-10	0.110204	0.179	0.182	5.01741e-05
Lsp1	6.32877e-13	0.110181	0.874	0.903	3.50715e-08
Slc25a45	0.00950542	0.109966	0.13	0.112	1
Alcam	6.61475e-05	0.109934	0.127	0.122	1
Gm2a	3.25439e-13	0.109904	0.599	0.633	1.80345e-08
Plekhg3	0.000431151	0.109801	0.102	0.088	1
Dlgap4	0.00160585	0.109494	0.103	0.088	1
Gfpt1	3.41686e-05	0.10948	0.105	0.097	1
Gnaq	1.50251e-06	0.109464	0.127	0.122	0.0832633
Crybg1	4.4605e-05	0.109316	0.143	0.133	1
Fryl	2.53423e-05	0.10902	0.113	0.104	1
Ppp1r12a	2.99332e-08	0.108938	0.194	0.193	0.00165878
Cxcr4	2.6639e-10	0.108905	0.254	0.265	1.47623e-05
Sec14l1	3.42315e-07	0.108647	0.1	0.097	0.0189697
Mrpl58	2.16258e-10	0.108583	0.179	0.185	1.19842e-05
Rps14	4.1885e-09	0.108557	0.998	0.999	0.00023211
Jarid2	5.84392e-07	0.108491	0.271	0.272	0.0323847
Thbs1	0.0249069	0.108356	0.612	0.582	1
Rest	4.83055e-06	0.108342	0.238	0.235	0.26769
Flvcr1	1.20575e-06	0.10819	0.102	0.1	0.0668179
Slfn8	3.31806e-07	0.108008	0.234	0.238	0.0183874
Zfhx3	0.000204747	0.10786	0.141	0.134	1
Hip1	8.75244e-05	0.107583	0.124	0.117	1
Adar	6.01747e-06	0.107144	0.181	0.176	0.333464
Braf	2.91623e-06	0.106969	0.12	0.115	0.161606
Dbnl	7.41004e-10	0.106944	0.351	0.366	4.10635e-05
B3gnt8	6.91769e-06	0.106383	0.108	0.101	0.383351
Cds2	0.000329398	0.106354	0.11	0.101	1
Atp1a1	7.21932e-11	0.106324	0.351	0.369	4.00066e-06
Bmp2k	3.80564e-05	0.106146	0.129	0.125	1
Tgfbi	1.24467e-06	0.106144	0.817	0.835	0.0689747
Ptk2b	5.73655e-07	0.106128	0.175	0.175	0.0317896
Rps28	3.72232e-10	0.1061	0.604	0.628	2.06276e-05
Dapp1	2.17463e-05	0.106061	0.16	0.155	1
Ppm1h	4.66737e-08	0.10598	0.118	0.115	0.00258647
Bbx	0.0082463	0.105813	0.12	0.111	1
Elk3	2.25196e-06	0.105733	0.156	0.155	0.124794
Gramd4	2.55099e-08	0.105389	0.107	0.103	0.00141366
Snx20	1.26366e-08	0.105324	0.285	0.292	0.000700269
Phyh	9.29914e-05	0.105268	0.113	0.105	1
Grk5	7.77921e-07	0.105226	0.145	0.142	0.0431093
Tob1	8.23077e-07	0.105122	0.18	0.181	0.0456116
Siva1	0.000118188	0.104493	0.3	0.293	1
Phf3	3.16448e-08	0.104095	0.167	0.167	0.00175363
Ankrd13c	1.07285e-06	0.104075	0.118	0.117	0.0594532
Clec12a	9.17681e-08	0.103911	0.4	0.406	0.00508542
Klhl5	0.000172336	0.103728	0.132	0.124	1
Med13l	4.57953e-06	0.103661	0.203	0.2	0.253779
Usp32	0.000131231	0.103493	0.112	0.104	1
Gda	6.68567e-07	0.103103	0.715	0.72	0.0370493
Pnrc1	7.21008e-08	0.102915	0.452	0.462	0.00399554
Acsl1	2.20815e-06	0.102865	0.146	0.144	0.122367
Pstpip1	5.24756e-08	0.102768	0.216	0.221	0.00290799
Prkcd	3.92198e-13	0.10276	0.512	0.541	2.1734e-08
Fam168a	1.08899e-05	0.102741	0.152	0.15	0.603474
Sort1	4.803e-09	0.102471	0.196	0.204	0.000266163
mt-Nd2	1.1748e-06	0.102444	0.875	0.898	0.0651026
Pnrc2	1.28845e-06	0.102249	0.225	0.223	0.0714005
Synj1	3.00457e-05	0.102205	0.255	0.25	1
Dcaf7	1.41378e-08	0.102166	0.129	0.129	0.000783459
Plcg2	4.55196e-07	0.101909	0.379	0.384	0.0252251
Erbin	6.80204e-09	0.101678	0.243	0.25	0.000376942
Zcchc2	1.37403e-05	0.101484	0.112	0.109	0.761434
Slc8b1	1.06544e-05	0.101322	0.151	0.146	0.590426
Usp9x	3.00975e-05	0.101234	0.103	0.095	1
Tprgl	3.59112e-06	0.101127	0.233	0.231	0.199005
Rabgap1l	0.00518837	0.101126	0.109	0.1	1
Mia2	1.0122e-06	0.101045	0.469	0.481	0.0560919
Ubac2	0.000936116	0.100678	0.14	0.131	1
Gnas	1.31669e-09	0.10067	0.715	0.738	7.29657e-05
Igbp1	8.78674e-06	0.100648	0.178	0.174	0.486926
Csnk1g3	0.000304045	0.100481	0.105	0.098	1
Vps54	4.02648e-06	0.100059	0.155	0.15	0.223131
Dcp2	5.71811e-11	-0.100104	0.115	0.164	3.16875e-06
Nfkbib	7.73631e-08	-0.100274	0.085	0.123	0.00428715
Rpp21	0.00023333	-0.100309	0.138	0.175	1
Pak1ip1	8.63455e-09	-0.100368	0.146	0.194	0.000478492
Me2	4.88464e-11	-0.100626	0.189	0.249	2.70687e-06
Lta4h	4.41391e-08	-0.10079	0.075	0.112	0.00244601
Bpnt2	7.40289e-07	-0.100918	0.111	0.153	0.0410238
Ldlr	4.87535e-07	-0.100923	0.162	0.21	0.0270172
Hsbp1	2.28129e-10	-0.101307	0.209	0.271	1.2642e-05
Rab1a	8.67829e-09	-0.101406	0.351	0.419	0.000480916
Rps8	2.01775e-05	-0.101422	0.983	0.99	1
Eif5	7.98958e-12	-0.102082	0.411	0.496	4.42751e-07
St13	3.88076e-05	-0.102366	0.132	0.171	1
Ifi209	0.173661	-0.10249	0.505	0.533	1
Mrps21	1.16855e-10	-0.10268	0.196	0.255	6.47561e-06
Cdk12	4.08409e-09	-0.10297	0.122	0.168	0.000226324
Smarcb1	2.78822e-05	-0.103106	0.072	0.104	1
Commd7	9.85596e-06	-0.103168	0.17	0.216	0.546178
Blvra	0.00361488	-0.103277	0.1	0.129	1
Nup50	1.45231e-06	-0.103298	0.099	0.137	0.0804815
Glmp	2.44562e-05	-0.103315	0.153	0.195	1
Ppp1r2	0.00205374	-0.103637	0.088	0.118	1
Virma	0.000288136	-0.103928	0.086	0.116	1
Eed	0.000196358	-0.104401	0.118	0.155	1
Sde2	9.37274e-09	-0.104471	0.161	0.215	0.0005194
Nfu1	6.34381e-08	-0.104537	0.148	0.195	0.00351549
Hras	6.54244e-07	-0.104558	0.067	0.102	0.0362556
Mrps26	7.46967e-06	-0.104702	0.108	0.146	0.413939
Suclg1	1.14441e-06	-0.104955	0.12	0.162	0.0634184
Arglu1	1.05607e-13	-0.105272	0.222	0.293	5.85231e-09
Cst3	1.68562e-09	-0.105303	0.959	0.981	9.34101e-05
Gas7	2.09006e-07	-0.105687	0.198	0.25	0.0115823
Wdr83os	6.07161e-06	-0.105818	0.154	0.199	0.336464
Dars	4.60433e-09	-0.106037	0.112	0.159	0.000255154
Anapc13	3.92909e-12	-0.106222	0.206	0.273	2.17734e-07
Eif4ebp1	5.88126e-12	-0.106265	0.261	0.333	3.25916e-07
Klhl6	9.39616e-06	-0.106657	0.14	0.181	0.520697
Snrpb2	1.38408e-10	-0.106759	0.236	0.3	7.67001e-06
Ndufs8	8.82656e-11	-0.106993	0.269	0.338	4.89133e-06
Nedd8	3.95619e-08	-0.107052	0.226	0.284	0.00219236
Tceal9	1.16265e-06	-0.107305	0.102	0.143	0.0644293
Smc6	7.06293e-09	-0.107378	0.152	0.204	0.0003914
Mrps7	2.89428e-07	-0.107586	0.079	0.116	0.0160389
Maz	3.71946e-06	-0.107807	0.111	0.152	0.206118
Dnajc8	1.25097e-06	-0.107918	0.259	0.316	0.0693236
Myh9	2.71188e-08	-0.107936	0.599	0.678	0.00150282
Copb2	4.38767e-14	-0.108087	0.228	0.301	2.43147e-09
Pkm	1.92944e-13	-0.108169	0.363	0.453	1.06922e-08
Gadd45gip1	1.00541e-05	-0.108457	0.081	0.116	0.557158
Acbd3	1.37387e-11	-0.108487	0.15	0.208	7.61343e-07
U2af1	2.57529e-08	-0.10872	0.073	0.112	0.00142712
Aldh3b1	2.48461e-06	-0.108779	0.2	0.252	0.137687
Dusp11	4.56895e-07	-0.10879	0.283	0.345	0.0253193
Usp25	1.02312e-08	-0.108911	0.393	0.47	0.000566974
Atp5d	6.76919e-10	-0.108943	0.506	0.591	3.75122e-05
Taf1d	0.00118317	-0.108997	0.078	0.108	1
Lilra6	4.45362e-10	-0.109006	0.11	0.159	2.46802e-05
Rps6	7.41829e-06	-0.10933	0.571	0.639	0.411092
Rgs18	0.000554994	-0.109342	0.125	0.162	1
Hnrnpa0	1.77435e-14	-0.109392	0.428	0.524	9.83273e-10
Eif3i	5.31384e-12	-0.109889	0.294	0.37	2.94472e-07
Kcnab2	2.29953e-09	-0.10991	0.112	0.159	0.000127431
Card19	2.00976e-08	-0.110078	0.277	0.345	0.00111373
Uso1	5.61677e-05	-0.110278	0.1	0.136	1
Crlf2	1.35067e-10	-0.110555	0.212	0.278	7.48489e-06
Prrc1	3.20241e-05	-0.110588	0.098	0.135	1
Cnbp	2.54504e-08	-0.110934	0.347	0.416	0.00141036
Vta1	2.13435e-08	-0.110976	0.079	0.12	0.00118277
Celf1	5.02705e-11	-0.111046	0.11	0.16	2.78579e-06
Prrc2a	1.46549e-11	-0.111409	0.177	0.238	8.12117e-07
Atp11b	3.41725e-05	-0.111429	0.073	0.107	1
Ptpn6	2.74147e-14	-0.111439	0.382	0.475	1.51921e-09
Phf5a	1.51593e-12	-0.111454	0.179	0.242	8.40068e-08
Nras	1.47279e-05	-0.111496	0.096	0.133	0.816163
Cab39	2.53678e-05	-0.111751	0.206	0.255	1
Morf4l1	7.53307e-09	-0.111834	0.161	0.214	0.000417452
Grn	6.13907e-08	-0.112068	0.658	0.736	0.00340203
Nudt4	1.946e-07	-0.112075	0.12	0.165	0.0107839
Rab7	1.93607e-13	-0.112234	0.359	0.451	1.07289e-08
Cnpy2	2.36235e-08	-0.112466	0.135	0.185	0.00130912
Rpl22l1	8.60281e-09	-0.112756	0.424	0.502	0.000476733
Hspa8	1.3408e-10	-0.112792	0.548	0.634	7.43019e-06
Tnpo3	8.71187e-06	-0.112797	0.125	0.167	0.482777
Zbp1	0.000317494	-0.112883	0.34	0.392	1
Smarcd2	3.54184e-07	-0.113	0.158	0.207	0.0196275
Il6st	7.45671e-07	-0.113122	0.128	0.174	0.0413221
Stt3b	1.35126e-06	-0.113378	0.155	0.202	0.0748813
Bmyc	0.000134173	-0.113489	0.088	0.121	1
Pdcd6	3.31252e-09	-0.113603	0.253	0.318	0.000183566
Pigx	1.47994e-05	-0.113967	0.079	0.114	0.820122
Ube2l3	1.13376e-07	-0.114095	0.13	0.177	0.00628284
Rad23b	7.16683e-10	-0.114337	0.118	0.167	3.97157e-05
Bdp1	2.92222e-06	-0.114791	0.128	0.173	0.161938
Erp44	5.32893e-12	-0.114849	0.159	0.22	2.95308e-07
Lamtor3	0.00305472	-0.114876	0.096	0.127	1
Xaf1	1.23669e-08	-0.114915	0.137	0.185	0.000685325
Ola1	3.93959e-15	-0.114975	0.129	0.188	2.18316e-10
Gatad2a	2.28856e-09	-0.115061	0.124	0.175	0.000126823
Lrrfip1	2.77851e-06	-0.115355	0.081	0.12	0.153974
Tiprl	8.90647e-05	-0.115463	0.079	0.112	1
Tial1	1.95475e-06	-0.115814	0.105	0.146	0.108324
Eif5b	8.76861e-12	-0.115835	0.251	0.321	4.85921e-07
Blmh	2.74968e-10	-0.116011	0.139	0.193	1.52376e-05
Ociad1	4.66893e-08	-0.116056	0.1	0.144	0.00258734
Slc15a3	0.000211555	-0.1161	0.116	0.154	1
Ramp1	1.35968e-12	-0.116145	0.377	0.464	7.53481e-08
Taf11	9.20499e-05	-0.11624	0.081	0.116	1
Rabac1	4.22604e-11	-0.11632	0.187	0.25	2.3419e-06
Pin4	0.000389975	-0.116507	0.087	0.12	1
1110004F10Rik	1.21087e-06	-0.116527	0.12	0.163	0.0671014
Eif2b2	3.46044e-11	-0.116575	0.086	0.133	1.91764e-06
Lrpap1	3.58527e-06	-0.117103	0.156	0.203	0.198681
Ndfip1	3.02923e-09	-0.117465	0.171	0.228	0.000167868
Rpl6	1.82006e-05	-0.117841	0.735	0.794	1
Ube2m	7.3769e-14	-0.117913	0.128	0.186	4.08798e-09
Ly6e	5.16178e-09	-0.118029	0.967	0.984	0.000286045
Psmd2	6.36909e-11	-0.118172	0.22	0.286	3.5295e-06
Eif3c	6.32636e-14	-0.118252	0.426	0.521	3.50581e-09
Esd	1.62526e-08	-0.118723	0.204	0.262	0.000900654
Polr2g	8.51894e-09	-0.118756	0.16	0.215	0.000472085
Rnf4	9.09435e-06	-0.118945	0.128	0.171	0.503973
Slc30a5	1.64401e-06	-0.118993	0.084	0.12	0.0911044
Ankrd40	0.000180655	-0.119123	0.084	0.118	1
Nop10	1.85949e-06	-0.119167	0.214	0.27	0.103045
Rpl10a	4.69234e-08	-0.119256	0.778	0.845	0.00260031
Mrpl42	1.66319e-10	-0.119572	0.076	0.12	9.21675e-06
Rsl24d1	2.40113e-06	-0.119749	0.125	0.168	0.133061
Arpc4	2.98554e-13	-0.120057	0.208	0.281	1.65447e-08
Tmem248	1.80289e-05	-0.120122	0.12	0.162	0.999092
Scpep1	1.57295e-08	-0.120142	0.185	0.243	0.000871668
Spg21	3.14131e-09	-0.120153	0.235	0.3	0.000174079
Serinc3	4.27734e-06	-0.120395	0.724	0.788	0.237033
Dpy30	3.10556e-10	-0.120415	0.063	0.105	1.72098e-05
Dnttip2	1.49082e-06	-0.120621	0.074	0.111	0.0826155
D8Ertd738e	2.27672e-13	-0.120796	0.557	0.655	1.26167e-08
Bcas2	5.89413e-08	-0.121001	0.175	0.228	0.00326629
Rab14	2.41209e-10	-0.12101	0.353	0.433	1.33668e-05
Otulin	4.05703e-07	-0.121047	0.102	0.145	0.0224824
Ndufa1	1.35703e-13	-0.121095	0.402	0.495	7.52012e-09
Mrps24	8.78264e-12	-0.121115	0.211	0.281	4.86699e-07
Cct4	5.15207e-13	-0.121462	0.212	0.283	2.85507e-08
Yrdc	2.95408e-09	-0.121466	0.106	0.153	0.000163703
Fam117a	2.48623e-05	-0.121646	0.084	0.121	1
Ptpn11	2.72128e-10	-0.121882	0.094	0.141	1.50802e-05
Sin3b	1.92455e-07	-0.121893	0.2	0.254	0.0106651
Larp1	1.30688e-08	-0.121983	0.202	0.263	0.000724222
Ddx46	1.51595e-10	-0.122002	0.284	0.359	8.40077e-06
Tmem9b	2.7248e-06	-0.12204	0.082	0.121	0.150998
Rheb	6.48888e-09	-0.122176	0.15	0.203	0.000359588
1110008P14Rik	1.50439e-15	-0.122213	0.154	0.222	8.33671e-11
Dot1l	8.49396e-09	-0.122233	0.067	0.107	0.000470701
Slk	4.01565e-09	-0.122406	0.448	0.532	0.000222531
Hdlbp	2.0022e-12	-0.122562	0.267	0.345	1.10954e-07
Rnf6	4.21138e-11	-0.122867	0.15	0.21	2.33378e-06
Nsun2	1.70553e-08	-0.123014	0.095	0.138	0.000945135
Actg1	3.68377e-06	-0.123093	0.108	0.151	0.20414
Dnmt1	0.000254069	-0.12326	0.072	0.105	1
Snx4	1.69403e-09	-0.123557	0.09	0.136	9.38764e-05
Fth1	0.267971	-0.12357	0.988	0.99	1
Copb1	5.21856e-11	-0.123797	0.236	0.307	2.89192e-06
Malsu1	9.04833e-06	-0.123807	0.066	0.101	0.501422
H4c4	3.5148e-06	-0.123913	0.075	0.112	0.194776
P4hb	1.95044e-07	-0.124104	0.325	0.393	0.0108086
Arhgap1	1.02625e-05	-0.124123	0.107	0.147	0.568709
Eapp	1.10901e-12	-0.124228	0.125	0.183	6.14566e-08
Cdc42	8.27574e-07	-0.124267	0.832	0.883	0.0458608
Mrto4	5.93843e-10	-0.124521	0.067	0.109	3.29084e-05
Smarca4	1.51262e-09	-0.124719	0.18	0.24	8.38231e-05
Yy1	1.52577e-07	-0.124905	0.305	0.373	0.00845522
Ost4	3.57741e-11	-0.124987	0.244	0.316	1.98246e-06
Nr4a2	1.34481e-06	-0.125068	0.196	0.251	0.0745238
Sptbn1	1.06461e-06	-0.125173	0.297	0.361	0.0589964
C1qbp	5.10706e-08	-0.125297	0.086	0.131	0.00283013
Cnot6	3.1473e-06	-0.125313	0.097	0.138	0.174411
Etf1	2.9745e-12	-0.125483	0.317	0.4	1.64835e-07
Naa38	2.49156e-08	-0.125533	0.154	0.208	0.00138072
Pafah1b2	6.76057e-06	-0.125665	0.074	0.111	0.374644
Fkbp8	1.26811e-09	-0.1259	0.224	0.291	7.02733e-05
Smim11	5.41135e-11	-0.126179	0.142	0.201	2.99875e-06
Coro1c	5.78774e-07	-0.126201	0.18	0.235	0.0320733
Coa3	1.61865e-10	-0.126219	0.159	0.22	8.96991e-06
Slc29a3	3.62671e-10	-0.126359	0.15	0.207	2.00978e-05
Arpc5l	2.62018e-13	-0.126527	0.146	0.21	1.452e-08
Naga	1.45298e-05	-0.126883	0.151	0.198	0.805183
Sell	1.67479e-15	-0.126964	0.677	0.783	9.28101e-11
Ngdn	1.11047e-07	-0.127343	0.112	0.159	0.00615378
Cebpz	1.03237e-08	-0.127572	0.23	0.294	0.000572099
Neat1	9.31675e-08	-0.127579	0.74	0.81	0.00516297
Elof1	2.64472e-11	-0.127724	0.111	0.164	1.4656e-06
Copg1	6.83833e-07	-0.127744	0.071	0.11	0.0378953
Gm45778	2.24806e-05	-0.12819	0.096	0.133	1
Eps8	1.52929e-05	-0.128243	0.098	0.137	0.84747
Psenen	1.55092e-06	-0.128389	0.081	0.121	0.0859461
Edem1	1.48679e-11	-0.128398	0.273	0.352	8.23917e-07
Eif4a1	1.15226e-10	-0.128416	0.307	0.387	6.38537e-06
Srsf9	7.51229e-15	-0.128482	0.342	0.436	4.16301e-10
Tm9sf2	2.55144e-06	-0.128602	0.162	0.213	0.141391
Eif4g2	4.38664e-07	-0.128852	0.615	0.69	0.024309
Nipsnap3b	1.76292e-07	-0.129083	0.087	0.129	0.00976942
Milr1	2.07407e-09	-0.129288	0.105	0.154	0.000114937
Fam120a	1.6909e-07	-0.129291	0.234	0.296	0.0093703
Lage3	1.52208e-05	-0.129482	0.066	0.101	0.843476
Hnrnph2	1.41055e-07	-0.129598	0.089	0.133	0.00781672
Cops5	2.26308e-08	-0.129968	0.096	0.142	0.00125411
Uqcr11	5.06457e-13	-0.130069	0.338	0.427	2.80658e-08
Psme1	1.66204e-11	-0.130148	0.534	0.63	9.21037e-07
Psmd4	4.87385e-08	-0.130311	0.263	0.33	0.00270089
Pdcd10	1.93607e-14	-0.13039	0.195	0.27	1.07289e-09
Insig1	6.90812e-07	-0.1308	0.101	0.145	0.038282
Mrps12	1.00238e-08	-0.130993	0.12	0.17	0.000555479
Ly9	8.65564e-07	-0.1312	0.063	0.101	0.0479661
Fus	4.93083e-11	-0.131206	0.253	0.326	2.73247e-06
Ugp2	8.08708e-08	-0.13138	0.192	0.251	0.00448154
Rpa3	2.15877e-08	-0.131406	0.06	0.1	0.0011963
Maea	7.9869e-08	-0.131716	0.097	0.143	0.00442602
Eno1	5.95036e-14	-0.131777	0.255	0.337	3.29745e-09
Ahsa1	1.98894e-06	-0.131779	0.078	0.118	0.110219
Mtarc2	8.03323e-07	-0.131791	0.212	0.271	0.0445169
Serbp1	5.63521e-15	-0.131967	0.393	0.493	3.12281e-10
Echs1	1.29056e-05	-0.132064	0.168	0.216	0.715178
Yipf5	6.36901e-09	-0.132531	0.108	0.158	0.000352945
Nudc	6.8735e-09	-0.132687	0.112	0.161	0.000380902
Gtf2a2	1.12912e-08	-0.132736	0.117	0.169	0.000625713
Rplp1	5.2436e-12	-0.132886	0.99	0.993	2.90579e-07
Fh1	1.12568e-08	-0.132999	0.083	0.127	0.000623806
Zfc3h1	0.000761145	-0.133029	0.095	0.13	1
Pex2	1.92443e-06	-0.133085	0.067	0.105	0.106644
Opa1	0.00309151	-0.133161	0.077	0.107	1
Ifi203	1.94371e-07	-0.133196	0.339	0.411	0.0107712
Mrpl36	8.89741e-09	-0.133602	0.16	0.216	0.000493059
Fbl	1.31081e-08	-0.133603	0.138	0.191	0.0007264
Mrpl11	5.81669e-12	-0.133616	0.077	0.126	3.22338e-07
Fkbp3	3.21515e-08	-0.133864	0.106	0.155	0.00178171
Trappc5	8.80803e-07	-0.134004	0.105	0.151	0.0488106
Bin1	9.30831e-11	-0.134047	0.061	0.105	5.15829e-06
Npm3	3.19814e-09	-0.13408	0.071	0.116	0.000177228
Aurkaip1	7.81824e-13	-0.134334	0.275	0.36	4.33256e-08
Tmem154	4.8359e-07	-0.134394	0.065	0.105	0.0267986
Cdc34	5.45439e-07	-0.134793	0.075	0.116	0.0302261
Chordc1	7.61671e-13	-0.134846	0.068	0.117	4.22087e-08
Pdcd6ip	2.39133e-09	-0.134861	0.378	0.46	0.000132518
Chtop	1.17871e-09	-0.134966	0.135	0.191	6.53193e-05
Sec22b	1.71641e-07	-0.13504	0.122	0.17	0.00951167
Srp14	2.11484e-09	-0.135176	0.363	0.444	0.000117196
Sf3a3	7.88665e-09	-0.13555	0.076	0.122	0.000437047
Wbp11	4.56592e-08	-0.135747	0.172	0.23	0.00253025
Atp6v1d	1.7741e-07	-0.135917	0.173	0.23	0.00983135
Ywhaz	6.20087e-16	-0.135947	0.548	0.659	3.43627e-11
Kmt5a	3.538e-11	-0.136048	0.309	0.389	1.96062e-06
Tmem205	4.74871e-05	-0.136433	0.089	0.127	1
Rpl39	2.97998e-08	-0.136465	0.812	0.874	0.00165139
Cyb5a	1.56472e-05	-0.136664	0.186	0.238	0.867107
Mrps17	1.3947e-09	-0.136819	0.114	0.165	7.7289e-05
Psmg4	2.35841e-13	-0.136823	0.201	0.276	1.30694e-08
Ugdh	2.79833e-09	-0.13695	0.063	0.107	0.000155072
Rps3a1	4.30792e-07	-0.136994	0.954	0.972	0.0238728
Gnai2	3.04476e-12	-0.137009	0.752	0.839	1.68729e-07
Eif1	7.11296e-08	-0.137016	0.836	0.893	0.00394172
Iqgap1	1.68752e-08	-0.137172	0.761	0.833	0.000935154
Washc2	1.94584e-08	-0.137219	0.213	0.276	0.00107831
Cd300lf	4.58913e-05	-0.137354	0.085	0.122	1
Mrpl27	5.84971e-06	-0.137457	0.07	0.108	0.324168
Ewsr1	4.20371e-13	-0.137469	0.249	0.328	2.32953e-08
Mrpl52	2.16725e-07	-0.137943	0.349	0.421	0.01201
Map2k3	2.92359e-10	-0.137961	0.182	0.246	1.62014e-05
Ccz1	1.02251e-09	-0.138001	0.139	0.195	5.66634e-05
Cggbp1	1.32762e-08	-0.138018	0.31	0.384	0.000735713
Plin3	5.70452e-06	-0.138022	0.078	0.117	0.316121
Hk3	4.00695e-11	-0.138159	0.086	0.136	2.22049e-06
Rps7	3.04709e-07	-0.138229	0.815	0.872	0.0168858
Smim4	3.03355e-07	-0.138332	0.132	0.183	0.0168107
Osm	7.0605e-07	-0.138431	0.395	0.468	0.0391265
Emc2	4.34295e-08	-0.138454	0.096	0.143	0.00240669
Hdac1	1.82548e-05	-0.13855	0.125	0.17	1
Ube2z	9.1161e-08	-0.138762	0.079	0.122	0.00505178
2610001J05Rik	2.18359e-09	-0.138957	0.113	0.166	0.000121006
Pdia4	7.30785e-09	-0.139283	0.082	0.128	0.000404972
9430038I01Rik	2.58972e-09	-0.139334	0.167	0.227	0.000143512
Ptrhd1	1.15761e-05	-0.139348	0.129	0.175	0.641504
Acot9	2.90245e-08	-0.139539	0.088	0.134	0.00160842
Eif4g1	7.71479e-12	-0.139824	0.185	0.255	4.27523e-07
H13	2.90352e-11	-0.13991	0.43	0.523	1.60902e-06
Tsn	1.38608e-09	-0.139966	0.223	0.292	7.68111e-05
Hspa9	5.33366e-12	-0.140376	0.134	0.195	2.9557e-07
Mfsd1	1.24402e-07	-0.140707	0.261	0.326	0.00689389
Slfn9	8.14569e-06	-0.140732	0.068	0.104	0.451402
Tm7sf3	5.59112e-06	-0.140961	0.066	0.104	0.309838
Nisch	7.47782e-05	-0.14106	0.093	0.131	1
Trappc4	2.25512e-13	-0.141268	0.182	0.256	1.24969e-08
Uqcrc2	1.63811e-06	-0.141452	0.204	0.262	0.0907773
Ap3m1	1.56906e-08	-0.141584	0.1	0.149	0.000869509
Ddx27	1.19571e-08	-0.141592	0.067	0.111	0.000662617
Cmpk2	2.53522e-08	-0.141746	0.139	0.193	0.00140492
Vps28	3.34354e-09	-0.141958	0.235	0.302	0.000185285
Cuta	4.33426e-11	-0.142113	0.17	0.233	2.40187e-06
H2ax	1.44765e-05	-0.14221	0.106	0.146	0.802228
Srsf7	4.86399e-12	-0.142357	0.237	0.315	2.69543e-07
Trappc10	2.65009e-06	-0.142435	0.101	0.146	0.146857
Zcchc17	3.90869e-10	-0.142703	0.121	0.177	2.16604e-05
Sbno1	4.39278e-08	-0.14275	0.136	0.192	0.0024343
Prpf19	4.15919e-11	-0.142775	0.09	0.142	2.30486e-06
Polr2f	1.68183e-07	-0.142869	0.155	0.209	0.00932001
Commd2	7.54415e-08	-0.143238	0.101	0.148	0.00418066
Sfr1	9.96507e-12	-0.143338	0.335	0.421	5.52224e-07
Rpl28	2.90528e-11	-0.143353	0.938	0.965	1.60999e-06
Dnajc10	5.22038e-15	-0.14361	0.135	0.201	2.89292e-10
Mbd2	1.11623e-17	-0.143819	0.23	0.321	6.18573e-13
Gng5	1.11743e-08	-0.143933	0.273	0.345	0.000619234
Hspa14	1.66755e-08	-0.143995	0.08	0.125	0.000924091
Casp4	4.72478e-05	-0.144047	0.092	0.13	1
2810013P06Rik	1.91229e-12	-0.144271	0.141	0.205	1.05971e-07
Degs1	8.17607e-13	-0.144453	0.465	0.566	4.53085e-08
Ogfr	3.4018e-09	-0.144647	0.249	0.32	0.000188514
Rab35	7.72406e-10	-0.144669	0.104	0.156	4.28036e-05
Dnajc13	1.52805e-07	-0.144772	0.131	0.183	0.00846783
Slc35a4	1.23386e-07	-0.144809	0.062	0.103	0.00683755
Rnf20	4.53878e-08	-0.145176	0.103	0.152	0.00251521
Snx1	2.79096e-09	-0.145203	0.21	0.277	0.000154664
Cdc123	6.59985e-09	-0.145764	0.11	0.163	0.000365737
Dync1i2	1.91816e-10	-0.145804	0.154	0.215	1.06297e-05
C1d	7.35087e-09	-0.145893	0.182	0.244	0.000407356
Rala	8.35028e-10	-0.146001	0.192	0.258	4.62739e-05
Gusb	9.36253e-06	-0.14606	0.2	0.255	0.518834
BC031181	2.08232e-09	-0.146239	0.13	0.187	0.000115394
Senp1	2.9393e-09	-0.146266	0.058	0.101	0.000162884
Lima1	1.60855e-09	-0.146319	0.11	0.165	8.91393e-05
Rplp0	2.1252e-09	-0.147098	0.946	0.972	0.00011777
Anp32a	2.35318e-10	-0.147429	0.278	0.356	1.30404e-05
Nsrp1	2.36609e-08	-0.147714	0.109	0.159	0.0013112
Srsf2	4.19212e-10	-0.147808	0.434	0.523	2.32311e-05
Rap2c	9.55049e-13	-0.148141	0.198	0.273	5.2925e-08
Utp11	1.25088e-06	-0.148303	0.065	0.106	0.069319
Clic4	1.13163e-12	-0.148315	0.112	0.172	6.27101e-08
Sec23b	8.53977e-10	-0.148578	0.086	0.137	4.7324e-05
Skap2	4.23115e-08	-0.148709	0.376	0.454	0.00234474
Cltc	6.61407e-12	-0.148811	0.382	0.477	3.66525e-07
Hnrnpd	7.40904e-13	-0.148864	0.367	0.462	4.10579e-08
Trnau1ap	1.54028e-06	-0.14895	0.063	0.102	0.0853561
Gng12	6.8001e-08	-0.14901	0.118	0.169	0.00376834
Slc16a6	7.62631e-11	-0.149073	0.071	0.121	4.2262e-06
Tnf	2.36445e-08	-0.149354	0.138	0.195	0.00131029
Rbbp6	9.38727e-08	-0.149416	0.168	0.228	0.00520205
Nudt21	9.45269e-09	-0.149568	0.083	0.13	0.000523831
Zmat2	6.24848e-11	-0.150071	0.17	0.236	3.46266e-06
Cct5	1.05552e-15	-0.150078	0.339	0.439	5.84928e-11
Dhx38	5.09658e-10	-0.15024	0.22	0.291	2.82432e-05
Etfa	1.11817e-10	-0.150344	0.15	0.214	6.19647e-06
Ssna1	6.6419e-11	-0.150457	0.146	0.21	3.68067e-06
Ndufa10	6.22906e-11	-0.15084	0.185	0.254	3.45189e-06
Hnrnpdl	2.20865e-11	-0.151171	0.328	0.417	1.22394e-06
Nus1	4.48354e-11	-0.151989	0.158	0.223	2.4846e-06
Smc1a	4.62075e-12	-0.152057	0.238	0.319	2.56063e-07
Tfg	3.9218e-09	-0.152397	0.148	0.208	0.00021733
Ltv1	1.75298e-07	-0.152842	0.079	0.125	0.00971432
Mta2	5.19394e-09	-0.152888	0.142	0.201	0.000287828
Cops9	1.04155e-05	-0.152989	0.363	0.429	0.577186
Jun	2.15636e-05	-0.153351	0.772	0.827	1
Vars	9.80201e-07	-0.153408	0.131	0.183	0.0543188
Psmc4	2.20746e-10	-0.153735	0.134	0.195	1.22329e-05
Dhx36	4.09147e-09	-0.153844	0.128	0.184	0.000226733
Stip1	1.46532e-11	-0.153877	0.059	0.108	8.12021e-07
Tcerg1	4.8557e-07	-0.154023	0.09	0.137	0.0269084
Ccdc115	1.70757e-08	-0.154053	0.122	0.177	0.000946268
Ddx24	1.0714e-09	-0.154073	0.32	0.403	5.93727e-05
Hnrnpa3	1.82881e-12	-0.154425	0.293	0.382	1.01346e-07
Atp6v1a	7.86249e-10	-0.154585	0.331	0.414	4.35708e-05
Cd48	1.1529e-12	-0.155155	0.319	0.412	6.3889e-08
Glipr2	2.41121e-11	-0.155322	0.219	0.295	1.33619e-06
Rae1	4.42011e-08	-0.15535	0.073	0.119	0.00244945
Arpc2	1.15807e-11	-0.155414	0.917	0.957	6.41753e-07
Actl6a	1.23636e-06	-0.155901	0.069	0.11	0.0685144
Thoc7	1.02436e-14	-0.155902	0.15	0.224	5.67662e-10
Cycs	4.32236e-05	-0.156457	0.112	0.157	1
Rps20	6.34712e-13	-0.156709	0.955	0.98	3.51732e-08
Mtch2	1.19758e-08	-0.156756	0.089	0.138	0.000663652
Glrx5	9.30487e-08	-0.156858	0.154	0.211	0.00515639
Phb2	3.35677e-09	-0.156942	0.192	0.258	0.000186019
Slc35c2	5.75121e-08	-0.157503	0.154	0.212	0.00318709
Gbp7	2.36248e-06	-0.157721	0.12	0.168	0.130919
Eef1akmt1	4.09635e-07	-0.15833	0.067	0.11	0.0227003
Mgat2	1.39465e-07	-0.158485	0.22	0.286	0.00772859
Ethe1	7.99962e-14	-0.158515	0.289	0.383	4.43307e-09
Ctbp1	3.21223e-10	-0.15897	0.185	0.254	1.78009e-05
Topbp1	1.67213e-09	-0.159013	0.056	0.101	9.26626e-05
Ptpmt1	1.13676e-09	-0.159162	0.056	0.101	6.29946e-05
Def6	3.66528e-07	-0.159501	0.089	0.136	0.0203115
Nucb2	2.29622e-08	-0.159504	0.063	0.108	0.00127247
Sf1	5.88903e-12	-0.159777	0.197	0.272	3.26347e-07
Bcap31	8.16643e-15	-0.159834	0.176	0.255	4.52551e-10
U2surp	1.80516e-07	-0.160128	0.18	0.239	0.0100035
Phf11b	0.0125209	-0.160272	0.16	0.193	1
Anapc16	6.14077e-06	-0.160455	0.129	0.178	0.340297
Mrpl34	6.17207e-10	-0.160599	0.154	0.218	3.42031e-05
Rpl32	9.41707e-12	-0.160681	0.983	0.991	5.21857e-07
Rps19	5.10117e-11	-0.160783	0.886	0.933	2.82686e-06
Med28	1.65737e-08	-0.160861	0.132	0.189	0.000918448
Bag1	3.4224e-10	-0.160951	0.291	0.372	1.89655e-05
Smn1	3.49996e-13	-0.161173	0.077	0.132	1.93954e-08
Ighm	3.05698e-08	-0.161236	0.254	0.325	0.00169406
Mif	3.98397e-10	-0.161288	0.104	0.16	2.20775e-05
Lysmd3	9.05792e-07	-0.161378	0.092	0.138	0.0501954
Rpl4	9.0102e-12	-0.161544	0.787	0.865	4.99309e-07
Hspd1	2.35689e-11	-0.161699	0.113	0.173	1.30609e-06
Utp18	2.43008e-06	-0.161756	0.069	0.11	0.134666
Ywhab	4.27271e-12	-0.161985	0.542	0.645	2.36776e-07
Babam1	4.24139e-12	-0.162122	0.094	0.152	2.35041e-07
Rdx	1.3572e-07	-0.162126	0.092	0.14	0.00752106
Emb	1.80386e-08	-0.162186	0.721	0.795	0.000999628
Actr10	1.513e-09	-0.162318	0.1	0.156	8.38443e-05
Hnrnpu	7.45571e-14	-0.162397	0.393	0.499	4.13165e-09
Taf12	4.42487e-07	-0.162578	0.065	0.108	0.0245209
Kcnq1ot1	2.21574e-07	-0.162608	0.116	0.167	0.0122787
Rpl7l1	4.9847e-09	-0.162695	0.108	0.162	0.000276232
Arl1	6.31116e-07	-0.162902	0.106	0.155	0.0349739
Rpl12	1.47988e-07	-0.16297	0.904	0.933	0.00820089
Vdac3	6.44116e-09	-0.162974	0.134	0.193	0.000356943
Pa2g4	1.458e-06	-0.163403	0.078	0.123	0.0807966
Mrpl12	1.62935e-13	-0.163667	0.1	0.161	9.02923e-09
Tmed10	3.0658e-07	-0.163937	0.389	0.467	0.0169894
Hspa5	5.05709e-08	-0.164283	0.778	0.844	0.00280243
Dnajc2	7.17746e-11	-0.164454	0.115	0.175	3.97746e-06
Rab27a	5.08917e-09	-0.16456	0.151	0.213	0.000282021
Cript	1.24468e-07	-0.164634	0.21	0.275	0.00689752
Rbm22	1.23678e-13	-0.164912	0.162	0.234	6.85376e-09
Bbip1	1.17434e-09	-0.165085	0.14	0.203	6.50772e-05
Actr2	2.68453e-11	-0.165455	0.679	0.772	1.48766e-06
Mapkapk3	1.7947e-08	-0.165683	0.144	0.203	0.000994553
Unc50	3.90291e-07	-0.165779	0.089	0.137	0.0216284
Trappc3	3.44356e-09	-0.166433	0.079	0.129	0.000190828
Snu13	1.8602e-11	-0.166649	0.057	0.107	1.03085e-06
Smu1	1.93796e-09	-0.166783	0.098	0.152	0.000107394
Sub1	2.46646e-09	-0.166803	0.801	0.866	0.000136681
Lgals9	3.49524e-14	-0.167173	0.259	0.348	1.93692e-09
Mrpl33	9.21211e-10	-0.167863	0.329	0.415	5.10498e-05
Nmi	8.75811e-10	-0.167901	0.109	0.165	4.8534e-05
Phf14	3.72659e-11	-0.168029	0.135	0.2	2.06512e-06
2310011J03Rik	1.72757e-07	-0.168032	0.092	0.141	0.00957349
Arpc5	7.78773e-13	-0.168284	0.753	0.842	4.31565e-08
Clns1a	1.23705e-08	-0.168513	0.075	0.123	0.000685526
Tcof1	1.12546e-14	-0.168759	0.218	0.304	6.23687e-10
Parl	6.98394e-09	-0.168948	0.09	0.142	0.000387022
Polr1h	2.58435e-07	-0.169071	0.136	0.191	0.0143214
Ndufv1	1.7698e-09	-0.169254	0.118	0.175	9.80755e-05
Ap1s1	2.98136e-11	-0.169297	0.063	0.114	1.65215e-06
Sptssa	2.1694e-13	-0.169515	0.188	0.268	1.20219e-08
Fkbp1a	1.0966e-13	-0.169752	0.183	0.261	6.07692e-09
Eif4a3	6.07211e-06	-0.169878	0.121	0.17	0.336492
Arpc3	1.62948e-12	-0.169927	0.269	0.357	9.02994e-08
Timm8b	3.49234e-12	-0.17035	0.156	0.227	1.93532e-07
Mmadhc	8.77174e-10	-0.170432	0.096	0.152	4.86095e-05
Prpf8	5.15442e-07	-0.17045	0.145	0.201	0.0285637
Clta	6.94555e-14	-0.170477	0.709	0.808	3.84895e-09
0610012G03Rik	5.51805e-07	-0.170625	0.207	0.272	0.0305788
Atp5c1	3.42822e-11	-0.17094	0.566	0.666	1.89978e-06
Nars	2.79621e-07	-0.171179	0.187	0.25	0.0154955
Atox1	6.71311e-12	-0.171278	0.448	0.549	3.72014e-07
Celf2	9.45401e-13	-0.171293	0.446	0.55	5.23903e-08
Supt16	1.34437e-10	-0.171428	0.228	0.306	7.44998e-06
Tra2b	1.76028e-16	-0.17149	0.316	0.42	9.75478e-12
Tmem109	2.40876e-12	-0.17177	0.135	0.204	1.33484e-07
Cpsf6	3.39038e-09	-0.171772	0.112	0.169	0.000187881
Med10	4.96699e-13	-0.171888	0.09	0.149	2.75251e-08
Dhx15	5.47968e-11	-0.172169	0.216	0.294	3.03662e-06
Rab5c	4.42723e-10	-0.172273	0.327	0.413	2.45339e-05
Arpp19	5.79498e-10	-0.172636	0.146	0.21	3.21135e-05
Dnajc19	1.21851e-12	-0.172727	0.152	0.225	6.75248e-08
Gnai3	1.02349e-13	-0.17288	0.204	0.284	5.67177e-09
Ndufa5	2.8048e-10	-0.172975	0.113	0.173	1.55431e-05
Pfdn4	4.11101e-08	-0.173115	0.079	0.127	0.00227816
Slirp	4.75591e-09	-0.1737	0.073	0.123	0.000263554
Ube2j2	7.18388e-13	-0.173901	0.138	0.207	3.98102e-08
Dpm3	2.24654e-10	-0.174048	0.154	0.22	1.24494e-05
Ccar1	1.23081e-09	-0.17455	0.148	0.214	6.82066e-05
Copz1	1.45669e-13	-0.174686	0.236	0.322	8.0724e-09
Tomm7	2.72673e-14	-0.17481	0.472	0.584	1.51104e-09
Pdcd5	1.97833e-10	-0.175041	0.168	0.24	1.09631e-05
Set	6.46083e-12	-0.175387	0.188	0.264	3.58033e-07
Ssrp1	1.04771e-10	-0.175788	0.16	0.228	5.806e-06
Nasp	2.89121e-09	-0.17609	0.091	0.145	0.000160219
Ezr	1.6291e-12	-0.176148	0.178	0.252	9.02782e-08
Hnrnpa1	1.93636e-07	-0.176428	0.176	0.239	0.0107305
Itgb7	2.02747e-15	-0.176657	0.435	0.547	1.12354e-10
Tbcb	5.631e-13	-0.177035	0.171	0.248	3.12047e-08
Lars	4.89297e-12	-0.177297	0.113	0.176	2.71149e-07
Ndufa7	7.13666e-11	-0.177309	0.396	0.492	3.95485e-06
Etfb	4.50267e-07	-0.177386	0.146	0.204	0.024952
Cntrl	2.12728e-11	-0.177387	0.154	0.224	1.17885e-06
Bms1	9.91419e-08	-0.177881	0.094	0.146	0.00549405
Emc7	1.27574e-07	-0.178445	0.214	0.281	0.00706962
Niban2	5.25657e-08	-0.178719	0.112	0.168	0.00291298
Tkt	2.34855e-15	-0.179504	0.574	0.69	1.30147e-10
Cox20	2.80472e-10	-0.17964	0.085	0.139	1.55426e-05
Txnl4a	4.34067e-09	-0.179793	0.06	0.108	0.000240542
Elavl1	7.52054e-09	-0.179963	0.132	0.193	0.000416759
F13a1	7.48858e-16	-0.180008	0.916	0.962	4.14987e-11
Thoc6	5.98731e-08	-0.180084	0.057	0.103	0.00331793
Abcf1	4.02511e-12	-0.180266	0.229	0.312	2.23056e-07
Sec31a	1.16258e-11	-0.180267	0.149	0.221	6.44254e-07
Rnf7	2.64495e-09	-0.180364	0.168	0.236	0.000146572
Arf1	3.61219e-11	-0.180583	0.383	0.479	2.00173e-06
Cyb5b	5.1462e-11	-0.180732	0.079	0.136	2.85182e-06
Nt5c	5.77612e-11	-0.180912	0.24	0.322	3.2009e-06
Cox4i1	3.80403e-17	-0.180964	0.943	0.975	2.10804e-12
Ndufa8	1.4104e-10	-0.181027	0.285	0.372	7.81585e-06
Mrps18a	1.45432e-07	-0.181091	0.095	0.147	0.00805925
Srpr	8.94232e-10	-0.181154	0.063	0.114	4.95548e-05
Snx3	5.86314e-12	-0.181495	0.265	0.354	3.24912e-07
Akr1a1	1.08275e-09	-0.181626	0.593	0.685	6.00017e-05
Ndufs7	1.61183e-10	-0.181634	0.229	0.307	8.93213e-06
Nsmce2	2.30001e-11	-0.181714	0.07	0.124	1.27457e-06
Sap18	9.05588e-11	-0.18194	0.094	0.153	5.0184e-06
Atp6v1g1	6.67796e-18	-0.181984	0.302	0.408	3.70066e-13
Ak6	3.19304e-12	-0.182006	0.061	0.115	1.76946e-07
Ptges3	6.83157e-13	-0.182128	0.128	0.198	3.78579e-08
Rpl14	9.51502e-08	-0.182293	0.796	0.855	0.00527284
Ier3ip1	8.02607e-09	-0.183083	0.121	0.18	0.000444773
M6pr	4.07073e-16	-0.183486	0.317	0.424	2.25584e-11
Uba1	4.54855e-10	-0.183784	0.257	0.34	2.52062e-05
Ddb1	8.46049e-11	-0.183922	0.14	0.206	4.68846e-06
Rpl36a	1.00821e-09	-0.18411	0.657	0.745	5.5871e-05
Ufc1	2.35688e-10	-0.184263	0.267	0.354	1.30609e-05
Gtpbp4	6.46878e-11	-0.184284	0.131	0.197	3.58474e-06
Mpc2	1.47089e-07	-0.184293	0.32	0.397	0.00815107
Ms4a4b	1.03354e-08	-0.184633	0.079	0.132	0.000572748
Ube2a	3.56753e-14	-0.1849	0.22	0.308	1.97698e-09
Sec61g	1.46083e-09	-0.184998	0.069	0.122	8.09532e-05
Ccdc124	1.2438e-10	-0.185107	0.134	0.2	6.89262e-06
Sf3b3	3.38483e-10	-0.18528	0.084	0.14	1.87574e-05
Sarnp	8.17669e-14	-0.185529	0.151	0.227	4.53119e-09
Ndufb2	3.43756e-09	-0.185742	0.162	0.229	0.000190496
Zbtb11	4.20751e-09	-0.185749	0.079	0.131	0.000233164
Sri	1.31969e-15	-0.185758	0.266	0.366	7.3132e-11
Fkbp5	6.89887e-12	-0.185763	0.067	0.121	3.82308e-07
Met	2.41189e-11	-0.185818	0.065	0.119	1.33657e-06
Ndufab1	2.86256e-10	-0.186098	0.061	0.111	1.58632e-05
Ndufb1	5.08294e-11	-0.186386	0.66	0.754	2.81676e-06
Lamtor2	3.45686e-11	-0.18643	0.381	0.476	1.91565e-06
Hcfc1	1.51453e-09	-0.187019	0.139	0.204	8.39292e-05
Sdhc	4.50454e-12	-0.187164	0.154	0.227	2.49623e-07
Eprs	3.50621e-09	-0.187262	0.104	0.162	0.0001943
Tars	5.42723e-13	-0.187353	0.059	0.116	3.00755e-08
Atp5e	1.14002e-16	-0.187755	0.729	0.834	6.31753e-12
Arhgdia	2.63722e-10	-0.188409	0.529	0.627	1.46144e-05
Pnisr	5.06251e-08	-0.188423	0.149	0.211	0.00280544
Snrpa1	1.61946e-12	-0.188499	0.067	0.124	8.97438e-08
Pin1	6.49602e-10	-0.188553	0.062	0.113	3.59983e-05
Bax	1.08622e-12	-0.188639	0.248	0.338	6.01941e-08
Pfdn2	1.38147e-14	-0.18865	0.178	0.26	7.65555e-10
AW112010	0.0522209	-0.188801	0.196	0.226	1
Prmt1	4.17816e-12	-0.190078	0.089	0.149	2.31537e-07
Rfk	1.01987e-06	-0.190195	0.082	0.13	0.0565169
Rwdd1	5.30345e-13	-0.190732	0.14	0.213	2.93896e-08
Gspt1	4.97899e-08	-0.190781	0.142	0.205	0.00275916
Pigbos1	3.47563e-08	-0.190881	0.11	0.168	0.00192606
Txndc17	5.81808e-15	-0.19095	0.272	0.372	3.22415e-10
Ndufa3	2.58044e-12	-0.191222	0.206	0.29	1.42998e-07
Bet1	4.93694e-07	-0.191225	0.1	0.152	0.0273585
Ranbp2	9.37156e-10	-0.191373	0.258	0.338	5.19335e-05
Ncln	5.57327e-10	-0.191377	0.148	0.216	3.08848e-05
Tor1a	6.10502e-12	-0.191808	0.232	0.318	3.38316e-07
Fcgr1	0.00831533	-0.192576	0.238	0.279	1
Pfdn1	2.34576e-11	-0.192718	0.1	0.163	1.29992e-06
Rnf10	8.8489e-10	-0.192933	0.155	0.223	4.90371e-05
Hnrnph1	1.19888e-17	-0.193414	0.342	0.458	6.64373e-13
G3bp1	1.86882e-11	-0.193508	0.152	0.225	1.03563e-06
Vasp	1.70252e-13	-0.193972	0.222	0.312	9.43468e-09
Tpi1	1.2647e-11	-0.194045	0.123	0.191	7.00848e-07
Fcf1	5.53329e-10	-0.194066	0.09	0.147	3.06633e-05
Cope	2.33426e-10	-0.194146	0.236	0.318	1.29355e-05
Hsp90ab1	6.73673e-12	-0.194393	0.729	0.818	3.73323e-07
Ssr4	1.0585e-08	-0.19441	0.44	0.531	0.000586578
Vcp	3.41622e-10	-0.194639	0.249	0.333	1.89313e-05
Tma7	3.00966e-10	-0.195066	0.1	0.162	1.66784e-05
Psmd8	7.05764e-13	-0.195069	0.43	0.538	3.91106e-08
Ap2m1	3.64037e-09	-0.195071	0.087	0.143	0.000201735
Polr2j	8.58186e-08	-0.195217	0.168	0.233	0.00475572
Zc3h15	3.39473e-10	-0.195736	0.136	0.203	1.88122e-05
Timm22	9.51132e-10	-0.195984	0.053	0.102	5.27079e-05
Frrs1	4.16873e-10	-0.196221	0.25	0.332	2.31014e-05
Fam241a	3.20691e-12	-0.196324	0.196	0.278	1.77714e-07
Csnk2b	1.37981e-16	-0.19694	0.235	0.335	7.64637e-12
Bak1	4.78859e-12	-0.19695	0.163	0.239	2.65365e-07
Rpl21	3.67292e-11	-0.196982	0.872	0.917	2.03539e-06
Acyp1	5.93543e-12	-0.197358	0.067	0.124	3.28918e-07
Xpo1	1.18673e-10	-0.197368	0.098	0.16	6.57638e-06
Sf3b5	6.14179e-15	-0.197444	0.344	0.452	3.40354e-10
Imp4	4.47215e-13	-0.197566	0.071	0.13	2.47829e-08
Eea1	2.95817e-08	-0.19783	0.086	0.139	0.0016393
Bud31	1.16779e-11	-0.198057	0.156	0.23	6.47141e-07
Gapt	5.76178e-10	-0.198612	0.085	0.143	3.19295e-05
Hpf1	1.7781e-14	-0.198627	0.071	0.134	9.85354e-10
App	9.54174e-13	-0.198635	0.417	0.524	5.28765e-08
Dcun1d5	2.28542e-10	-0.198837	0.164	0.239	1.26649e-05
Abce1	9.00463e-11	-0.199093	0.088	0.148	4.99e-06
Nrd1	7.3111e-08	-0.199114	0.178	0.246	0.00405152
Hnrnpc	5.48503e-12	-0.199119	0.311	0.405	3.03958e-07
Vcl	2.1544e-12	-0.199222	0.165	0.243	1.19388e-07
Sra1	3.01864e-09	-0.199319	0.133	0.196	0.000167281
Atp5mpl	1.58266e-16	-0.19971	0.486	0.611	8.77049e-12
Ciao2b	1.4624e-07	-0.200085	0.071	0.12	0.00810403
Ube2k	7.53879e-10	-0.200096	0.16	0.232	4.17769e-05
Clec4e	0.0051367	-0.200132	0.185	0.224	1
Vdac2	1.51758e-14	-0.200198	0.355	0.464	8.40982e-10
Tpm3-rs7	9.21998e-13	-0.200211	0.424	0.531	5.10935e-08
Aldh9a1	1.0542e-11	-0.200337	0.132	0.203	5.84194e-07
Ddx21	4.63767e-18	-0.200741	0.21	0.309	2.57001e-13
Trabd	9.21157e-11	-0.20086	0.085	0.145	5.10469e-06
Atxn10	4.5576e-11	-0.201098	0.147	0.218	2.52564e-06
Usp18	1.08251e-06	-0.201221	0.094	0.142	0.0599881
Higd1a	3.3914e-10	-0.201435	0.135	0.204	1.87938e-05
Aldh1b1	1.69258e-12	-0.201522	0.048	0.1	9.3796e-08
H1f4	4.08064e-09	-0.201713	0.133	0.196	0.000226133
Cyc1	5.38538e-10	-0.201721	0.146	0.215	2.98436e-05
BC035044	1.50914e-11	-0.20183	0.075	0.133	8.36304e-07
Pcbd2	4.51315e-09	-0.202079	0.073	0.126	0.000250101
Morf4l2	1.23185e-09	-0.202621	0.093	0.152	6.82643e-05
Samm50	4.70834e-09	-0.202738	0.15	0.217	0.000260917
Ccdc59	8.61328e-10	-0.202866	0.138	0.205	4.77314e-05
Smarca5	6.72067e-13	-0.202979	0.237	0.329	3.72433e-08
Slc35b1	1.34822e-11	-0.203876	0.111	0.177	7.47131e-07
Cox17	1.00899e-08	-0.203888	0.086	0.141	0.000559142
Ndufv3	3.8012e-16	-0.203997	0.178	0.267	2.10647e-11
Ubxn4	1.01515e-13	-0.204181	0.236	0.327	5.62556e-09
Denr	4.71409e-09	-0.204203	0.088	0.145	0.000261236
Eloc	5.58307e-13	-0.205128	0.244	0.337	3.09391e-08
Ccnd3	5.20184e-18	-0.205137	0.399	0.519	2.88265e-13
Arcn1	1.43665e-08	-0.205293	0.186	0.258	0.000796132
Med30	7.27078e-10	-0.205653	0.11	0.173	4.02917e-05
Sar1b	1.30327e-09	-0.205737	0.105	0.167	7.22221e-05
Snrpd2	4.52413e-10	-0.205987	0.139	0.208	2.50709e-05
Fam107b	1.13243e-14	-0.206401	0.293	0.396	6.27546e-10
Ndufa2	3.27596e-15	-0.206624	0.494	0.614	1.81541e-10
Mybbp1a	3.04156e-13	-0.207003	0.089	0.155	1.68551e-08
Nqo2	1.51763e-07	-0.207907	0.077	0.128	0.0084101
Ptbp1	1.75177e-11	-0.208057	0.208	0.292	9.70762e-07
Nolc1	1.44199e-08	-0.208262	0.061	0.112	0.000799094
Baz1a	1.74431e-09	-0.208483	0.289	0.377	9.66625e-05
Rab32	4.56526e-15	-0.208711	0.228	0.324	2.52989e-10
H3f3b	2.14905e-11	-0.208809	0.921	0.956	1.19092e-06
Ncaph2	2.32086e-13	-0.208924	0.077	0.14	1.28613e-08
Rsl1d1	2.1429e-11	-0.209077	0.121	0.191	1.18751e-06
Anxa3	1.54334e-10	-0.2092	0.111	0.176	8.55255e-06
Sar1a	2.14166e-12	-0.209424	0.156	0.234	1.18682e-07
Ifi211	2.96354e-05	-0.209485	0.256	0.318	1
Ifi27l2a	1.78574e-05	-0.209936	0.97	0.98	0.989583
Mphosph10	2.91011e-10	-0.210062	0.057	0.111	1.61267e-05
Rer1	9.60015e-15	-0.210449	0.24	0.339	5.32002e-10
Ppp1ca	4.39361e-17	-0.210492	0.629	0.749	2.43477e-12
Copa	4.55478e-11	-0.210661	0.208	0.291	2.52408e-06
Llph	7.45552e-11	-0.210715	0.053	0.107	4.13155e-06
Cnih1	1.58759e-08	-0.211239	0.079	0.134	0.000879781
Pcmt1	3.10514e-12	-0.211356	0.066	0.127	1.72075e-07
Arsb	7.11876e-10	-0.211552	0.072	0.128	3.94493e-05
Larp7	9.122e-11	-0.211575	0.065	0.12	5.05505e-06
Rps26	2.08239e-22	-0.21182	0.944	0.977	1.15398e-17
Eif1b	4.9333e-09	-0.212007	0.198	0.275	0.000273384
Gtf3c6	1.46512e-13	-0.212079	0.059	0.119	8.1191e-09
Dek	2.02248e-10	-0.212251	0.403	0.501	1.12078e-05
Vrk1	5.19199e-12	-0.212254	0.182	0.263	2.87719e-07
Uchl5	3.5323e-11	-0.212674	0.053	0.108	1.95746e-06
Arl6ip1	1.18752e-09	-0.213116	0.383	0.476	6.58077e-05
Ywhaq	2.38254e-12	-0.213627	0.107	0.175	1.32031e-07
Dnajc3	5.62921e-16	-0.213707	0.249	0.352	3.11948e-11
Vapa	1.78758e-16	-0.213721	0.438	0.56	9.90606e-12
Ndufa9	3.44668e-10	-0.21385	0.103	0.166	1.91001e-05
Nme1	8.47987e-11	-0.214345	0.058	0.112	4.69921e-06
Gnb1	3.2508e-12	-0.214595	0.357	0.461	1.80146e-07
Metap2	2.2989e-15	-0.214934	0.191	0.282	1.27396e-10
Mndal	1.08206e-09	-0.214935	0.325	0.413	5.99635e-05
Lsm12	7.70541e-09	-0.215123	0.168	0.239	0.000427003
Ggh	2.8874e-12	-0.215201	0.294	0.392	1.60008e-07
Psmb8	1.18524e-11	-0.21568	0.554	0.657	6.56815e-07
Hspa4	2.04834e-12	-0.215899	0.258	0.353	1.13511e-07
Atg3	9.60591e-14	-0.216994	0.25	0.347	5.32321e-09
Lcp1	3.67291e-14	-0.216996	0.747	0.838	2.03538e-09
Tmbim6	6.62816e-14	-0.217186	0.552	0.665	3.67306e-09
Mrpl35	1.3194e-12	-0.217307	0.085	0.15	7.31159e-08
Arhgdib	4.08903e-23	-0.2175	0.935	0.975	2.26598e-18
Cotl1	5.80588e-14	-0.217767	0.751	0.839	3.21738e-09
Atp6v0d1	4.76961e-18	-0.217895	0.265	0.373	2.64313e-13
Eny2	6.4055e-12	-0.218187	0.152	0.228	3.54967e-07
Ppib	3.41738e-17	-0.218391	0.524	0.649	1.89377e-12
Mdh2	1.27167e-17	-0.218666	0.275	0.385	7.04707e-13
Camp	0.0030508	-0.219056	0.337	0.333	1
Xbp1	2.1282e-15	-0.219937	0.299	0.407	1.17936e-10
Ssr3	6.78345e-12	-0.220146	0.368	0.472	3.75912e-07
Abhd5	4.00437e-14	-0.220225	0.049	0.108	2.21906e-09
Atp6v0e	4.23813e-16	-0.220248	0.484	0.606	2.3486e-11
Ccdc86	7.97859e-12	-0.220374	0.163	0.241	4.42141e-07
Eif3b	6.19084e-10	-0.22062	0.161	0.234	3.43072e-05
Ebp	1.88234e-10	-0.221014	0.158	0.232	1.04312e-05
Naaa	1.32371e-18	-0.221188	0.478	0.607	7.33547e-14
Tomm5	1.56463e-11	-0.221926	0.148	0.225	8.67056e-07
Ndufb10	4.38861e-14	-0.222057	0.479	0.595	2.43199e-09
Marchf5	5.839e-13	-0.222491	0.138	0.214	3.23574e-08
Edf1	1.32532e-14	-0.222667	0.321	0.43	7.34437e-10
Cct7	3.87476e-10	-0.222817	0.246	0.333	2.14724e-05
Ms4a4c	0.01116	-0.222838	0.634	0.653	1
Mx1	3.96258e-06	-0.222979	0.101	0.151	0.21959
Cd24a	8.85752e-09	-0.223157	0.063	0.114	0.000490848
Sdad1	3.58754e-12	-0.223413	0.097	0.165	1.98807e-07
Nans	1.83994e-11	-0.223662	0.088	0.152	1.01962e-06
Wdr1	3.87737e-14	-0.224047	0.341	0.448	2.14868e-09
Cnih4	3.07482e-13	-0.224157	0.182	0.268	1.70394e-08
Sem1	4.789e-19	-0.22417	0.941	0.968	2.65387e-14
Glrx	3.18619e-11	-0.224319	0.102	0.169	1.76566e-06
Psma5	7.24903e-14	-0.2244	0.152	0.235	4.01712e-09
Psmb9	1.24068e-10	-0.224521	0.361	0.459	6.87535e-06
Exosc3	1.21256e-09	-0.224697	0.073	0.13	6.7195e-05
Sec61a1	3.02298e-12	-0.227221	0.22	0.311	1.67521e-07
Rab5if	2.77278e-15	-0.22763	0.477	0.598	1.53657e-10
Dynlrb1	6.32749e-12	-0.228122	0.271	0.367	3.50644e-07
Prrc2c	2.18014e-11	-0.228455	0.424	0.529	1.20815e-06
Snrnp40	4.14094e-11	-0.228874	0.071	0.132	2.29474e-06
Rac1	2.06787e-13	-0.22895	0.667	0.766	1.14593e-08
Eif2s1	5.89888e-12	-0.229112	0.073	0.134	3.26892e-07
Cmtm7	1.13723e-12	-0.229179	0.334	0.44	6.30205e-08
Uqcrc1	1.77631e-09	-0.229557	0.178	0.254	9.84359e-05
Arhgap11a	9.87997e-09	-0.229993	0.1	0.161	0.000547508
Sun2	1.49013e-09	-0.230203	0.081	0.141	8.2577e-05
Slc25a24	7.63038e-11	-0.230415	0.094	0.159	4.22845e-06
Psmc6	6.91933e-16	-0.230476	0.156	0.246	3.83441e-11
Anxa6	2.49294e-10	-0.231199	0.136	0.207	1.38149e-05
Ctsc	5.95754e-11	-0.231764	0.689	0.776	3.30143e-06
Sec13	7.96463e-12	-0.232442	0.139	0.216	4.41368e-07
Prpf38a	2.58617e-10	-0.233062	0.07	0.129	1.43315e-05
Ndufc2	2.08519e-14	-0.233651	0.331	0.441	1.15553e-09
Zcrb1	2.62764e-10	-0.233729	0.24	0.326	1.45613e-05
Chchd1	9.36334e-13	-0.234598	0.179	0.266	5.18879e-08
Il3ra	6.23521e-12	-0.235034	0.111	0.182	3.4553e-07
Mdh1	8.18988e-12	-0.235074	0.166	0.248	4.5385e-07
Psmd3	1.80298e-15	-0.235117	0.11	0.188	9.9914e-11
Snrnp25	1.90698e-14	-0.235312	0.048	0.107	1.05677e-09
Rps17	1.79313e-18	-0.235652	0.827	0.908	9.93679e-14
Lyar	1.21413e-15	-0.235764	0.047	0.108	6.72822e-11
Kdelr2	5.15296e-09	-0.236242	0.143	0.213	0.000285557
Lamtor4	5.91862e-16	-0.236258	0.629	0.744	3.27986e-11
Oaz1	6.09561e-15	-0.23641	0.195	0.289	3.37795e-10
Lman2	3.33642e-17	-0.237474	0.31	0.428	1.84891e-12
Psmb1	3.26668e-14	-0.237525	0.526	0.643	1.81026e-09
Med8	3.15278e-10	-0.237934	0.157	0.234	1.74714e-05
Srsf6	6.36318e-13	-0.238481	0.285	0.388	3.52622e-08
Nap1l1	8.868e-11	-0.238529	0.222	0.308	4.91429e-06
Tmed2	2.28636e-10	-0.239109	0.095	0.16	1.26701e-05
Commd4	7.78454e-17	-0.239184	0.092	0.168	4.31388e-12
Mapre1	2.40645e-16	-0.239603	0.228	0.333	1.33356e-11
Stt3a	2.52479e-10	-0.239691	0.149	0.224	1.39914e-05
Lamtor5	8.96954e-15	-0.239801	0.26	0.364	4.97056e-10
Ssu72	1.44029e-14	-0.240218	0.259	0.361	7.98149e-10
Tcp1	1.46172e-17	-0.24032	0.186	0.285	8.10029e-13
Mrps15	2.13117e-15	-0.241285	0.136	0.221	1.18101e-10
Dpp9	3.05731e-11	-0.241649	0.091	0.159	1.69424e-06
Lsm2	5.41795e-13	-0.242781	0.077	0.145	3.00241e-08
Uqcr10	6.21687e-20	-0.243151	0.373	0.506	3.44514e-15
Prpf40a	1.87512e-13	-0.243561	0.352	0.463	1.03912e-08
Naa50	3.70964e-17	-0.243944	0.167	0.265	2.05573e-12
Ptpa	2.00633e-12	-0.244266	0.166	0.25	1.11183e-07
Ncf4	1.29759e-14	-0.245591	0.361	0.475	7.19074e-10
Ppp1r11	2.23353e-11	-0.245734	0.09	0.156	1.23773e-06
Dazap1	7.04252e-10	-0.246126	0.102	0.168	3.90268e-05
Hmgn5	9.14953e-10	-0.246825	0.079	0.14	5.0703e-05
Rrbp1	2.88273e-14	-0.247029	0.661	0.765	1.59749e-09
Wdr43	2.43794e-10	-0.247396	0.088	0.153	1.35101e-05
Vps29	1.02169e-14	-0.247851	0.126	0.209	5.66182e-10
Pdap1	5.68814e-15	-0.247897	0.179	0.273	3.15214e-10
Tax1bp1	1.56168e-13	-0.248873	0.534	0.648	8.65423e-09
Ttc1	6.20671e-12	-0.249425	0.066	0.129	3.43951e-07
Psmc5	4.10048e-12	-0.249655	0.104	0.177	2.27232e-07
Spcs1	9.75524e-17	-0.25016	0.234	0.341	5.40596e-12
Gng2	2.71071e-19	-0.250945	0.24	0.355	1.50217e-14
Pih1d1	3.06645e-16	-0.251413	0.096	0.173	1.6993e-11
F10	3.10162e-11	-0.251689	0.438	0.543	1.71879e-06
Uqcc2	2.15575e-14	-0.251738	0.161	0.25	1.19463e-09
Atic	1.04091e-12	-0.252046	0.052	0.113	5.7683e-08
Dnajc15	3.11731e-13	-0.252104	0.234	0.332	1.72749e-08
S100a1	5.54305e-16	-0.252299	0.101	0.181	3.07174e-11
Ndufaf8	7.79134e-15	-0.252349	0.119	0.201	4.31765e-10
Cox8a	1.84721e-17	-0.252737	0.721	0.823	1.02365e-12
C1galt1c1	6.65575e-15	-0.252877	0.252	0.358	3.68835e-10
Rpf2	1.31979e-11	-0.253817	0.045	0.101	7.31374e-07
Tmbim4	3.09471e-15	-0.254127	0.184	0.281	1.71496e-10
Ten1	4.75754e-13	-0.25449	0.126	0.206	2.63644e-08
Srebf2	1.57006e-16	-0.255641	0.053	0.119	8.70065e-12
Dctn3	4.1316e-11	-0.256187	0.214	0.303	2.28957e-06
Septin7	2.51522e-12	-0.256428	0.235	0.331	1.39383e-07
Magt1	2.13194e-20	-0.256821	0.222	0.335	1.18143e-15
Mgst3	5.44997e-13	-0.256895	0.042	0.1	3.02016e-08
Ddost	2.71085e-16	-0.257163	0.21	0.316	1.50224e-11
Ccl3	2.39976e-11	-0.257413	0.537	0.641	1.32985e-06
Txnrd1	3.84677e-11	-0.257696	0.088	0.154	2.13173e-06
Ndufa13	7.8085e-15	-0.258214	0.333	0.448	4.32716e-10
Dap	3.0286e-16	-0.258541	0.198	0.3	1.67833e-11
Tuba1b	5.06498e-10	-0.259525	0.21	0.295	2.80681e-05
Ndufa11	1.40242e-20	-0.260191	0.164	0.269	7.77166e-16
Hnrnpm	2.53332e-25	-0.260416	0.401	0.551	1.40386e-20
Yif1b	1.58814e-15	-0.260521	0.041	0.103	8.80081e-11
Psmb7	4.83927e-18	-0.260595	0.165	0.265	2.68173e-13
Emc6	1.31989e-12	-0.26086	0.15	0.235	7.31431e-08
1810037I17Rik	4.97542e-15	-0.261277	0.341	0.457	2.75718e-10
Ngp	0.249546	-0.262953	0.282	0.291	1
Cox6c	4.32049e-18	-0.263345	0.611	0.735	2.39424e-13
Top1	1.16896e-13	-0.263813	0.333	0.444	6.47791e-09
Anxa5	9.96207e-22	-0.263966	0.647	0.779	5.52058e-17
Chchd2	2.29092e-15	-0.265848	0.378	0.498	1.26954e-10
Rbx1	2.16096e-15	-0.266321	0.377	0.496	1.19751e-10
Psmc3	7.43577e-14	-0.26654	0.156	0.246	4.12061e-09
Ccl2	0.000300375	-0.268013	0.599	0.655	1
Pfkp	2.0002e-12	-0.268068	0.141	0.223	1.10843e-07
Nop58	2.94004e-11	-0.268153	0.047	0.103	1.62925e-06
Fmc1	2.9969e-12	-0.268832	0.059	0.122	1.66076e-07
Snrpe	4.10982e-15	-0.268911	0.476	0.598	2.2775e-10
Psmd6	2.92971e-13	-0.268925	0.175	0.267	1.62353e-08
Selenof	3.77284e-15	-0.269766	0.365	0.484	2.09076e-10
Tle5	2.12763e-15	-0.270812	0.281	0.394	1.17905e-10
Anapc5	3.91979e-14	-0.271402	0.184	0.279	2.17219e-09
Psmc2	5.80392e-11	-0.271509	0.082	0.149	3.2163e-06
Bsg	9.99897e-17	-0.27183	0.21	0.317	5.54103e-12
Jpt1	3.67605e-12	-0.272024	0.354	0.461	2.03712e-07
Mrpl57	1.71975e-18	-0.272564	0.239	0.356	9.53019e-14
Strap	3.92325e-11	-0.272826	0.171	0.256	2.17411e-06
Plp2	6.0509e-13	-0.273387	0.069	0.138	3.35317e-08
Cetn3	1.98053e-16	-0.273981	0.104	0.189	1.09753e-11
Acadl	4.11596e-13	-0.274437	0.101	0.178	2.2809e-08
Sdhd	3.08469e-17	-0.274804	0.186	0.29	1.70941e-12
Cenpx	5.51137e-15	-0.275294	0.138	0.228	3.05418e-10
Hsd17b12	4.40762e-13	-0.275507	0.076	0.148	2.44253e-08
Ldha	2.42417e-14	-0.275842	0.293	0.404	1.34338e-09
Anxa1	5.02942e-17	-0.275881	0.449	0.579	2.7871e-12
Ssb	1.00093e-14	-0.276817	0.262	0.372	5.54676e-10
Mlec	4.96356e-15	-0.277238	0.146	0.238	2.75061e-10
Cyba	1.85449e-27	-0.277273	0.922	0.967	1.02768e-22
Lman1	3.28046e-15	-0.277379	0.107	0.19	1.8179e-10
Vps36	2.91522e-16	-0.278411	0.143	0.237	1.6155e-11
Srsf1	3.51798e-22	-0.278521	0.136	0.24	1.94952e-17
Tpm4	2.36631e-15	-0.278835	0.27	0.383	1.31132e-10
Micos10	1.96813e-22	-0.2794	0.371	0.515	1.09066e-17
Sdhb	7.69448e-16	-0.279557	0.226	0.335	4.26398e-11
Prdx1	8.48039e-21	-0.279907	0.615	0.748	4.69949e-16
Reep5	1.58316e-20	-0.280447	0.568	0.706	8.77322e-16
Atp5k	1.50326e-16	-0.280848	0.365	0.491	8.33045e-12
Rpn1	1.0817e-13	-0.282038	0.225	0.327	5.99438e-09
Mrpl20	2.07647e-16	-0.282811	0.208	0.315	1.1507e-11
Mien1	7.33096e-17	-0.283693	0.195	0.301	4.06252e-12
Atp5h	3.14984e-23	-0.284039	0.818	0.899	1.74551e-18
Surf4	3.57958e-17	-0.284567	0.27	0.39	1.98366e-12
Mrpl54	7.21099e-13	-0.284787	0.182	0.275	3.99604e-08
Snx2	1.29128e-15	-0.284992	0.257	0.369	7.15578e-11
Psmb5	3.9953e-15	-0.285082	0.18	0.279	2.21403e-10
Dstn	2.14479e-12	-0.285385	0.164	0.253	1.18856e-07
Aif1	3.66377e-11	-0.285457	0.178	0.264	2.03032e-06
Rbm3	8.89002e-17	-0.285524	0.194	0.301	4.92649e-12
Ndufb8	3.03626e-19	-0.285575	0.284	0.411	1.68257e-14
Ndufb3	1.87209e-24	-0.286186	0.383	0.535	1.03744e-19
Anxa2	5.82675e-25	-0.286493	0.782	0.885	3.22895e-20
Psmc1	2.78886e-15	-0.286977	0.101	0.184	1.54547e-10
Eif1ax	8.37736e-14	-0.289299	0.111	0.193	4.6424e-09
Ssbp1	4.03276e-13	-0.289319	0.088	0.164	2.23479e-08
Canx	7.37331e-17	-0.289613	0.492	0.62	4.08599e-12
Oat	3.81818e-15	-0.291588	0.077	0.154	2.11588e-10
Pomp	1.7846e-21	-0.292013	0.613	0.748	9.88952e-17
Rps2	9.42869e-27	-0.292203	0.895	0.952	5.225e-22
Cct6a	1.0047e-16	-0.292521	0.188	0.294	5.56762e-12
Ppp1r14b	4.49911e-14	-0.29298	0.114	0.199	2.49323e-09
Mrpl18	2.02799e-14	-0.293276	0.179	0.278	1.12383e-09
Dhx9	2.23747e-22	-0.293686	0.131	0.236	1.23992e-17
Bzw1	1.00679e-15	-0.293695	0.28	0.397	5.57924e-11
Ywhae	3.8839e-20	-0.295553	0.556	0.693	2.1523e-15
Ndufv2	9.08801e-17	-0.296564	0.229	0.342	5.03621e-12
Cct8	6.04019e-18	-0.296604	0.259	0.381	3.34723e-13
Smc4	5.27248e-08	-0.297171	0.09	0.147	0.0029218
Cct3	1.60436e-15	-0.297898	0.112	0.2	8.89071e-11
S100a6	1.00222e-52	-0.29817	0.977	0.995	5.55389e-48
Sh3bgrl3	1.54432e-33	-0.298329	0.888	0.953	8.55798e-29
Nhp2	1.11894e-17	-0.298707	0.142	0.243	6.20071e-13
Macroh2a1	3.8712e-20	-0.298763	0.598	0.728	2.14526e-15
Mrps28	4.61956e-15	-0.299911	0.079	0.156	2.55998e-10
Gtf2f1	4.89803e-15	-0.300049	0.094	0.177	2.71429e-10
Hmgcr	3.65709e-14	-0.300451	0.062	0.133	2.02661e-09
Itga1	2.36056e-16	-0.302791	0.162	0.264	1.30813e-11
Mrpl51	2.62038e-18	-0.303068	0.08	0.165	1.45211e-13
Snrpa	1.81228e-19	-0.303465	0.054	0.132	1.00429e-14
Srp9	1.37323e-20	-0.303515	0.281	0.413	7.60987e-16
Txnl1	8.23492e-20	-0.305661	0.194	0.31	4.56346e-15
Atp6ap2	3.62148e-15	-0.305799	0.242	0.354	2.00688e-10
Pdia3	1.56047e-17	-0.308722	0.383	0.515	8.64751e-13
Ifi35	9.84616e-14	-0.308795	0.162	0.255	5.45635e-09
Dbi	9.03562e-27	-0.308981	0.697	0.829	5.00718e-22
Cwc15	1.91519e-16	-0.311736	0.295	0.417	1.06132e-11
Atp5g3	2.44108e-20	-0.311801	0.388	0.53	1.35275e-15
Cuedc2	8.0472e-17	-0.313563	0.172	0.278	4.45944e-12
Psma4	2.80383e-16	-0.315764	0.351	0.476	1.55377e-11
Atp5md	2.78105e-19	-0.315939	0.263	0.391	1.54115e-14
Prelid1	1.02199e-24	-0.316025	0.237	0.372	5.66345e-20
Cd164	6.05551e-16	-0.316264	0.155	0.254	3.35572e-11
Rex1bd	2.64002e-17	-0.319141	0.185	0.295	1.46299e-12
Mrps18c	1.38345e-19	-0.319149	0.154	0.263	7.66655e-15
Hnrnpf	6.73664e-23	-0.319307	0.352	0.501	3.73318e-18
Dynll1	1.98489e-17	-0.31935	0.357	0.487	1.09995e-12
Napsa	2.49263e-27	-0.319872	0.631	0.779	1.38132e-22
Selenok	1.3037e-19	-0.321003	0.414	0.554	7.22457e-15
Chmp2a	1.26444e-20	-0.321358	0.368	0.511	7.00701e-16
Calr	1.94272e-18	-0.323925	0.465	0.601	1.07658e-13
Ybx1	6.87237e-26	-0.323942	0.679	0.81	3.80839e-21
Exosc8	1.66492e-20	-0.324347	0.055	0.138	9.22632e-16
Psma7	2.80007e-28	-0.324658	0.817	0.906	1.55169e-23
Eif2s2	8.68966e-20	-0.325832	0.228	0.353	4.81546e-15
Tmem258	6.56328e-19	-0.329733	0.317	0.449	3.63711e-14
Sfpq	1.25663e-18	-0.330889	0.152	0.261	6.96374e-14
Cox6b1	7.43795e-28	-0.331158	0.589	0.745	4.12181e-23
Timm17a	4.52937e-17	-0.331279	0.079	0.165	2.50999e-12
Uqcrq	2.68078e-22	-0.331582	0.53	0.674	1.48558e-17
Psmb4	1.52211e-22	-0.331591	0.539	0.684	8.43494e-18
Atp5o.1	1.74896e-20	-0.332014	0.325	0.465	9.69203e-16
Esyt1	1.76793e-20	-0.334445	0.301	0.44	9.79717e-16
Snf8	1.17717e-20	-0.334479	0.216	0.341	6.52343e-16
Psmd7	2.21188e-17	-0.334682	0.137	0.239	1.22574e-12
Grpel1	8.9299e-20	-0.335864	0.128	0.234	4.94859e-15
Ndufc1	1.24842e-19	-0.33603	0.238	0.365	6.91825e-15
Psmd12	3.25134e-17	-0.336832	0.065	0.146	1.80176e-12
Rbm8a	1.31998e-19	-0.337896	0.283	0.416	7.31481e-15
Atp5a1	4.22723e-30	-0.340942	0.574	0.739	2.34256e-25
Abracl	4.55141e-23	-0.341166	0.518	0.667	2.52221e-18
Psmb10	1.31359e-17	-0.341396	0.385	0.518	7.27937e-13
Ly6c2	6.29755e-74	-0.341567	0.972	0.997	3.48985e-69
Dad1	4.36859e-19	-0.341687	0.365	0.503	2.4209e-14
Psme2	2.97683e-22	-0.346079	0.458	0.607	1.64964e-17
Ybx3	3.75957e-20	-0.347667	0.172	0.289	2.0834e-15
Hp	1.35506e-13	-0.349032	0.81	0.872	7.50921e-09
Ufm1	3.56745e-21	-0.349392	0.13	0.24	1.97694e-16
Lsm6	8.66399e-22	-0.349764	0.168	0.291	4.80124e-17
Sf3b6	1.76427e-25	-0.351176	0.269	0.418	9.77686e-21
Cox6a1	4.20572e-25	-0.352165	0.502	0.657	2.33064e-20
Ift20	1.42659e-16	-0.352374	0.155	0.259	7.90558e-12
Rnh1	7.6465e-16	-0.352478	0.368	0.493	4.23739e-11
Ebna1bp2	4.9883e-19	-0.352568	0.085	0.178	2.76432e-14
Gmfg	1.6877e-28	-0.354372	0.605	0.759	9.35254e-24
B930036N10Rik	6.73582e-13	-0.355	0.077	0.15	3.73272e-08
Rars	1.9478e-21	-0.355292	0.077	0.173	1.0794e-16
Snrpd1	5.11311e-23	-0.35539	0.052	0.141	2.83348e-18
Cacybp	1.01469e-19	-0.355612	0.165	0.28	5.62299e-15
Srsf3	4.56423e-23	-0.356425	0.453	0.605	2.52932e-18
Gm13588	7.23319e-19	-0.357826	0.17	0.284	4.00834e-14
Tmsb4x	2.20109e-130	-0.358267	1	1	1.21976e-125
Psma3	6.60633e-20	-0.359783	0.28	0.414	3.66097e-15
Ndufb6	2.16771e-27	-0.360427	0.183	0.32	1.20126e-22
Psmd1	5.45365e-21	-0.360549	0.094	0.194	3.0222e-16
Sec61b	3.80194e-35	-0.360957	0.774	0.89	2.10689e-30
Alyref	4.9042e-21	-0.362179	0.133	0.245	2.71771e-16
Ptgr1	1.24102e-23	-0.362497	0.042	0.128	6.87722e-19
Clic1	5.38604e-26	-0.363061	0.576	0.726	2.98473e-21
Ubl5	7.16157e-30	-0.363194	0.443	0.616	3.96866e-25
Ckap4	7.38893e-19	-0.364681	0.17	0.285	4.09465e-14
Pfn1	5.54955e-37	-0.365002	0.792	0.905	3.07534e-32
Timm13	1.844e-27	-0.365485	0.303	0.462	1.02187e-22
Atp5j2	1.57846e-26	-0.366035	0.454	0.617	8.7472e-22
Snrpd3	3.10331e-20	-0.367128	0.164	0.282	1.71973e-15
Nol7	8.35514e-19	-0.367352	0.165	0.28	4.63009e-14
Tmem256	2.25274e-22	-0.367361	0.291	0.436	1.24838e-17
Ndufs6	4.01843e-21	-0.367794	0.317	0.46	2.22685e-16
Tubb5	2.39585e-13	-0.368214	0.303	0.413	1.32769e-08
Plec	2.91284e-25	-0.369534	0.233	0.378	1.61418e-20
Smc3	3.50295e-21	-0.37061	0.159	0.278	1.94119e-16
Tpm3	1.73847e-22	-0.37064	0.36	0.51	9.63392e-18
Uqcrb	3.0303e-20	-0.3719	0.313	0.452	1.67927e-15
Hnrnpab	2.94167e-21	-0.372311	0.31	0.453	1.63016e-16
Srrt	1.65587e-22	-0.374099	0.094	0.2	9.17619e-18
Ndufa4	4.48975e-27	-0.374229	0.57	0.723	2.48804e-22
Serpinb1a	5.04416e-21	-0.375	0.084	0.181	2.79527e-16
Clec5a	1.4519e-20	-0.379108	0.065	0.155	8.04582e-16
Vim	9.19998e-51	-0.380587	0.937	0.977	5.09826e-46
Psma2	8.31575e-23	-0.381191	0.347	0.498	4.60825e-18
Pnn	3.97781e-23	-0.381429	0.112	0.226	2.20434e-18
Psma1	1.92853e-20	-0.382116	0.278	0.415	1.06871e-15
Slpi	2.90265e-25	-0.38441	0.363	0.521	1.60853e-20
Ehd1	2.09405e-12	-0.384543	0.085	0.156	1.16044e-07
Ndufb11	2.25918e-26	-0.384735	0.468	0.629	1.25195e-21
Cfl1	2.05164e-49	-0.386212	0.811	0.927	1.13694e-44
Atp5j	1.38687e-26	-0.387015	0.499	0.658	7.68549e-22
Ndufb7	1.28048e-31	-0.388704	0.486	0.663	7.09588e-27
Txndc5	5.96083e-19	-0.39279	0.154	0.268	3.30326e-14
Actb	1.33915e-112	-0.394801	1	1	7.42103e-108
Hint1	1.00408e-34	-0.396454	0.703	0.839	5.56423e-30
Rpn2	2.22375e-24	-0.396948	0.297	0.449	1.23231e-19
Tubb4b	2.59692e-14	-0.398177	0.087	0.167	1.43911e-09
Id1	1.40216e-22	-0.398882	0.291	0.437	7.77019e-18
Treml2	1.2276e-25	-0.399155	0.094	0.206	6.80285e-21
Ddx39b	7.17248e-23	-0.401807	0.144	0.266	3.9747e-18
H2az1	4.61473e-23	-0.401836	0.279	0.426	2.5573e-18
Sec11c	8.76442e-29	-0.403657	0.482	0.649	4.85689e-24
Ndufs4	1.19204e-24	-0.403941	0.239	0.386	6.60582e-20
Atpif1	2.16898e-27	-0.404619	0.311	0.474	1.20196e-22
Ctsz	2.30536e-29	-0.405187	0.582	0.739	1.27754e-24
Sdf2l1	2.85172e-28	-0.407025	0.079	0.192	1.58031e-23
Zranb2	3.99118e-25	-0.408517	0.124	0.246	2.21175e-20
Ccr1	8.14033e-33	-0.408897	0.212	0.373	4.51105e-28
Ly6a2	6.95489e-46	-0.409007	0.719	0.876	3.85412e-41
Gtf2h5	8.59706e-27	-0.413956	0.201	0.347	4.76415e-22
Psmb6	1.6274e-25	-0.413983	0.29	0.446	9.01839e-21
Cox5a	5.08359e-30	-0.416536	0.476	0.646	2.81712e-25
Lsm4	2.95125e-25	-0.418414	0.255	0.407	1.63546e-20
Psma6	4.7991e-23	-0.420518	0.231	0.372	2.65947e-18
Spcs2	2.19297e-23	-0.420606	0.303	0.453	1.21526e-18
Lgals3	4.84224e-66	-0.421982	0.965	0.991	2.68338e-61
Tmed9	9.65891e-22	-0.422049	0.273	0.414	5.35258e-17
Uck2	1.91831e-25	-0.42267	0.071	0.178	1.06305e-20
Emp3	2.43834e-35	-0.422686	0.65	0.803	1.35123e-30
Eif6	1.80557e-24	-0.423768	0.154	0.283	1.00057e-19
Ranbp1	3.6149e-24	-0.423841	0.148	0.276	2.00323e-19
Cox7b	4.44907e-31	-0.425074	0.464	0.638	2.4655e-26
Srp19	8.05501e-22	-0.426413	0.214	0.349	4.46377e-17
Nup210	8.0476e-27	-0.428672	0.049	0.149	4.45966e-22
Atp5pb	4.18326e-36	-0.429853	0.584	0.753	2.3182e-31
Psmb3	1.27712e-25	-0.431728	0.365	0.525	7.07729e-21
Ciao2a	5.55784e-30	-0.432925	0.355	0.529	3.07994e-25
Psmb2	6.37648e-26	-0.434081	0.212	0.359	3.53359e-21
Snrpg	8.34125e-26	-0.435623	0.161	0.298	4.62239e-21
Pfdn6	4.51392e-24	-0.435911	0.151	0.281	2.50143e-19
Myl6	3.31003e-42	-0.437062	0.611	0.787	1.83429e-37
Cstb	7.00293e-33	-0.437597	0.398	0.581	3.88074e-28
Ndufb9	3.28596e-31	-0.438007	0.449	0.623	1.82095e-26
Hdgf	8.77857e-22	-0.43944	0.242	0.38	4.86473e-17
Magohb	3.67297e-23	-0.44074	0.092	0.201	2.03541e-18
Swi5	1.26093e-33	-0.442096	0.251	0.425	6.98757e-29
Elane	4.0055e-24	-0.443815	0.03	0.11	2.21969e-19
Emg1	1.55624e-27	-0.445374	0.196	0.346	8.62407e-23
Luc7l3	8.20803e-23	-0.449967	0.186	0.319	4.54856e-18
H1f2	1.53794e-17	-0.451555	0.207	0.325	8.52266e-13
Lsm5	6.80048e-29	-0.452446	0.096	0.22	3.76855e-24
Lbr	3.17958e-31	-0.456245	0.43	0.606	1.762e-26
Cox7a2	1.68847e-39	-0.45699	0.51	0.703	9.3568e-35
Mydgf	2.77815e-25	-0.457622	0.153	0.287	1.53954e-20
Prdx6	2.09231e-30	-0.459627	0.353	0.528	1.15948e-25
Atp5g1	2.32255e-25	-0.462595	0.264	0.417	1.28706e-20
S100a13	1.40142e-33	-0.465465	0.396	0.579	7.76611e-29
Ifi30	2.2888e-50	-0.46876	0.657	0.835	1.26836e-45
Rps27l	5.17791e-42	-0.472225	0.46	0.664	2.86939e-37
Lrrc59	2.98281e-28	-0.488099	0.11	0.241	1.65295e-23
Rad21	4.25331e-19	-0.488548	0.162	0.276	2.35701e-14
Gapdh	2.21094e-39	-0.489814	0.489	0.676	1.22521e-34
H2bc4	7.64782e-28	-0.490335	0.066	0.176	4.23812e-23
Pdia6	4.27248e-29	-0.492194	0.253	0.416	2.36764e-24
Fabp5	3.78718e-26	-0.496414	0.088	0.205	2.0987e-21
Ddx39a	1.23825e-30	-0.497043	0.059	0.174	6.86191e-26
Hp1bp3	1.92622e-27	-0.498383	0.122	0.254	1.06743e-22
Mrps14	9.0357e-35	-0.49912	0.221	0.397	5.00722e-30
Magoh	5.54076e-30	-0.500792	0.131	0.272	3.07047e-25
Banf1	2.17591e-35	-0.504276	0.158	0.32	1.2058e-30
Ms4a6d	2.29833e-09	-0.504747	0.203	0.273	0.000127364
Tmsb10	1.01002e-116	-0.505116	0.971	0.996	5.59712e-112
Capg	2.57008e-42	-0.505164	0.423	0.629	1.42424e-37
Smdt1	1.05387e-44	-0.508601	0.538	0.728	5.84011e-40
Rnaseh2c	1.48904e-36	-0.509523	0.231	0.412	8.25167e-32
Psmd14	5.43791e-36	-0.511956	0.09	0.23	3.01347e-31
Racgap1	6.10365e-26	-0.512256	0.086	0.2	3.3824e-21
Elob	1.68063e-41	-0.515012	0.317	0.522	9.31339e-37
Atp5b	5.79857e-40	-0.516662	0.478	0.669	3.21333e-35
Cox5b	2.53712e-39	-0.519472	0.422	0.618	1.40597e-34
Ostc	5.03239e-34	-0.523319	0.273	0.452	2.78875e-29
Selenos	5.9255e-31	-0.531195	0.273	0.443	3.28368e-26
Hnrnpa2b1	1.73236e-34	-0.531412	0.411	0.591	9.60004e-30
Ssr2	2.4758e-33	-0.531472	0.15	0.306	1.37199e-28
Calm3	8.04391e-31	-0.534946	0.22	0.384	4.45761e-26
Hmgn2	4.78759e-43	-0.538154	0.024	0.139	2.65309e-38
Pclaf	6.22565e-49	-0.548302	0.007	0.109	3.45e-44
Prdx4	2.44632e-33	-0.550517	0.1	0.241	1.35565e-28
S100a11	9.06787e-65	-0.563931	0.651	0.845	5.02505e-60
Anp32b	2.3685e-34	-0.570184	0.299	0.48	1.31253e-29
Krtcap2	1.3024e-41	-0.57229	0.324	0.526	7.21737e-37
Pycard	2.61696e-53	-0.574987	0.464	0.688	1.45021e-48
Snrpf	5.23399e-46	-0.575569	0.216	0.419	2.90047e-41
Ran	1.2333e-32	-0.577351	0.13	0.279	6.83447e-28
Eif5a	6.75589e-48	-0.583575	0.492	0.693	3.74384e-43
Calm1	1.9817e-83	-0.585039	0.804	0.931	1.09818e-78
Lcn2	3.75367e-14	-0.607298	0.222	0.323	2.08013e-09
Tuba4a	2.03175e-33	-0.61006	0.171	0.331	1.12591e-28
Txn1	5.09668e-74	-0.624227	0.703	0.87	2.82437e-69
Cenpe	4.95589e-51	-0.670931	0.005	0.109	2.74636e-46
Ppia	8.21553e-52	-0.674696	0.182	0.393	4.55272e-47
Cenpf	2.70586e-50	-0.679835	0.008	0.115	1.49948e-45
Fkbp2	7.35059e-51	-0.682845	0.206	0.419	4.0734e-46
Hsp90b1	1.79787e-64	-0.683033	0.549	0.76	9.9631e-60
Tspo	2.27034e-96	-0.688667	0.797	0.93	1.25813e-91
Anp32e	5.93047e-44	-0.695495	0.121	0.295	3.28643e-39
Cfp	2.01774e-51	-0.702247	0.174	0.382	1.11815e-46
Lmnb1	1.22266e-43	-0.707948	0.136	0.314	6.77548e-39
Cdc20	1.42852e-52	-0.721799	0.005	0.11	7.91627e-48
Cdkn3	2.19973e-62	-0.733004	0.005	0.128	1.219e-57
Tagln2	1.29967e-68	-0.750311	0.208	0.461	7.20227e-64
Cdca8	5.40295e-59	-0.755228	0.009	0.133	2.9941e-54
Crip1	1.05251e-162	-0.761118	0.911	0.98	5.83261e-158
Cdca3	7.36125e-67	-0.764803	0.011	0.152	4.07931e-62
Pttg1	5.50117e-52	-0.769511	0.048	0.201	3.04853e-47
Ptms	4.93477e-49	-0.791454	0.144	0.33	2.73465e-44
Hmgb1	8.82077e-62	-0.828307	0.215	0.446	4.88812e-57
Isg15	3.8888e-19	-0.856146	0.16	0.257	2.15502e-14
Ptma	1.37044e-106	-0.863625	0.596	0.829	7.59441e-102
Prtn3	2.41979e-51	-0.874119	0.153	0.352	1.34095e-46
S100a9	2.47253e-07	-0.922794	0.729	0.794	0.0137018
Cks1b	8.03175e-75	-0.974995	0.026	0.199	4.45087e-70
H2az2	4.71072e-78	-1.00876	0.24	0.495	2.61049e-73
Saa3	1.22235e-11	-1.01646	0.052	0.111	6.77375e-07
S100a8	3.12173e-19	-1.0405	0.618	0.709	1.72994e-14
Birc5	5.05255e-84	-1.10524	0.013	0.185	2.79992e-79
Lgals1	4.29102e-178	-1.16687	0.507	0.831	2.37791e-173
Hmgb2	1.24025e-84	-1.23599	0.417	0.623	6.87296e-80
Nucks1	2.26218e-99	-1.26937	0.133	0.408	1.25361e-94
Cenpa	7.61832e-86	-1.27432	0.05	0.26	4.22177e-81
Mki67	8.03244e-81	-1.27652	0.043	0.239	4.45125e-76
S100a10	6.57238e-249	-1.2952	0.607	0.913	3.64215e-244
Ccnb2	1.07162e-123	-1.29901	0.01	0.24	5.93848e-119
