# Supplementary material for: CST6 suppresses osteolytic bone disease in multiple myeloma by blocking osteoclast differentiation
Source: J Clin Invest. 2022 Sep 15;132(18):e159527. doi: 10.1172/JCI159527 (PMC9479617; doi:10.1172/JCI159527)
Supplement: Supplemental table 4 [file jci-132-159527-s016.xls]

## Sheet: M1
	p_val	avg_log2FC	pct.1	pct.2	p_val_adj
Ccnb2	2.33446e-55	1.22548	0.554	0.155	1.29366e-50
H2az2	7.25643e-41	1.02301	0.715	0.409	4.02122e-36
Ccl2	1.62678e-22	0.934602	0.796	0.63	9.01494e-18
Cenpa	8.98295e-28	0.925753	0.471	0.187	4.97799e-23
Hmgb2	1.34347e-36	0.903684	0.814	0.553	7.44497e-32
S100a8	8.84704e-27	0.879337	0.848	0.675	4.90268e-22
S100a10	7.75139e-52	0.85579	0.969	0.822	4.29551e-47
Ptms	3.7125e-22	0.818091	0.498	0.267	2.05732e-17
Lcn2	3.8687e-17	0.805821	0.492	0.284	2.14388e-12
Ifitm1	3.28198e-17	0.787013	0.192	0.05	1.81874e-12
Anp32e	2.75476e-20	0.78466	0.458	0.236	1.52658e-15
Isg15	3.0424e-20	0.778812	0.461	0.217	1.68598e-15
Nucks1	4.52439e-25	0.776547	0.607	0.318	2.50723e-20
Gbp7	3.34051e-16	0.749627	0.297	0.146	1.85118e-11
Ssr2	3.42653e-20	0.734757	0.433	0.254	1.89885e-15
Hp	1.26459e-26	0.73198	0.895	0.853	7.00787e-22
Ptma	1.73103e-39	0.730588	0.944	0.756	9.5927e-35
Ccr1	3.79925e-17	0.719046	0.498	0.32	2.10539e-12
Cks1b	1.23438e-14	0.716622	0.322	0.143	6.84047e-10
Il1r2	1.22131e-15	0.706385	0.232	0.077	6.76803e-11
Hsp90b1	3.05928e-29	0.705385	0.851	0.695	1.69533e-24
Clec4e	1.98698e-12	0.693699	0.381	0.204	1.1011e-07
Pttg1	4.2391e-14	0.690484	0.322	0.15	2.34914e-09
Selenos	8.75012e-20	0.685478	0.548	0.389	4.84897e-15
Ehd1	1.61853e-12	0.681303	0.276	0.129	8.96923e-08
Lrrc59	2.24891e-16	0.675282	0.359	0.197	1.24625e-11
Ms4a6d	1.50614e-13	0.67212	0.433	0.243	8.3464e-09
Tspo	7.31018e-33	0.652407	0.975	0.89	4.05101e-28
Mndal	2.43634e-15	0.629882	0.563	0.379	1.35012e-10
Ebp	5.55825e-14	0.629026	0.368	0.203	3.08016e-09
Birc5	6.2345e-14	0.621426	0.3	0.129	3.45491e-09
Rgcc	6.75267e-11	0.620128	0.241	0.116	3.74206e-06
Rnh1	5.45677e-16	0.615114	0.61	0.45	3.02392e-11
Mx1	1.52431e-10	0.611487	0.26	0.13	8.44709e-06
Rnaseh2c	7.08391e-15	0.604854	0.514	0.355	3.92562e-10
Cd164	5.39045e-12	0.596979	0.353	0.22	2.98717e-07
Atp5b	1.77143e-18	0.591817	0.728	0.611	9.81657e-14
Spcs2	1.24743e-13	0.59011	0.554	0.404	6.91273e-09
Clec5a	3.71502e-11	0.589063	0.245	0.124	2.05872e-06
Cfp	2.01343e-12	0.588173	0.489	0.316	1.11576e-07
Hmgn2	1.59971e-11	0.58092	0.22	0.102	8.86495e-07
Dmkn	5.48025e-11	0.576925	0.118	0.032	3.03693e-06
Calm3	2.33151e-13	0.576353	0.477	0.332	1.29203e-08
Magohb	1.83701e-10	0.57259	0.294	0.164	1.018e-05
Txnrd1	1.77731e-11	0.570824	0.226	0.131	9.84914e-07
Eif6	4.8559e-12	0.561868	0.359	0.242	2.69095e-07
Ran	3.71177e-10	0.56102	0.372	0.231	2.05691e-05
Fcgr1	2.51398e-08	0.559634	0.384	0.261	0.00139315
Fkbp2	1.75664e-11	0.541988	0.511	0.353	9.73462e-07
Cdca8	9.44242e-09	0.541186	0.207	0.093	0.000523261
Atg3	4.28111e-11	0.539544	0.471	0.312	2.37242e-06
Ifi211	2.33928e-09	0.537359	0.437	0.293	0.000129634
Mydgf	6.49695e-12	0.535182	0.365	0.244	3.60035e-07
Cdkn3	2.41794e-09	0.533148	0.207	0.089	0.000133993
Txn1	2.48746e-22	0.532257	0.926	0.819	1.37845e-17
Tmed9	2.21265e-11	0.529608	0.52	0.367	1.22616e-06
Psma6	1.9454e-12	0.525644	0.443	0.328	1.07806e-07
Ciao2a	2.188e-12	0.524349	0.591	0.476	1.2125e-07
Prdx6	5.16103e-12	0.523518	0.573	0.475	2.86003e-07
Gch1	8.22859e-09	0.522721	0.245	0.127	0.000455995
Lgals9	2.75244e-10	0.522503	0.452	0.316	1.52529e-05
Hspa5	6.06584e-18	0.522452	0.926	0.82	3.36144e-13
Ostc	3.025e-11	0.521964	0.542	0.396	1.67633e-06
H2bc4	4.84701e-08	0.515615	0.26	0.14	0.00268602
Ifi204	3.56667e-11	0.512169	0.69	0.547	1.97651e-06
Mki67	5.71083e-14	0.511835	0.362	0.176	3.16471e-09
Snx2	4.36341e-10	0.506828	0.443	0.333	2.41803e-05
Eif5a	2.52271e-15	0.505941	0.746	0.633	1.39799e-10
Ddx39a	2.74499e-08	0.504668	0.251	0.136	0.00152116
Lbr	1.3198e-12	0.496362	0.672	0.552	7.31378e-08
Lmnb1	1.19638e-08	0.494784	0.415	0.258	0.000662988
Ifi35	1.28232e-08	0.494556	0.334	0.224	0.00071061
Lgals1	1.76703e-14	0.494294	0.845	0.738	9.79215e-10
Hmgb1	7.29776e-10	0.493314	0.533	0.375	4.04413e-05
B930036N10Rik	1.18163e-06	0.489928	0.223	0.125	0.0654811
Lgals3	2.39925e-23	0.48111	1	0.983	1.32957e-18
Cox7a2	1.20592e-13	0.480585	0.799	0.642	6.6827e-09
Spc24	2.23164e-09	0.475497	0.146	0.054	0.000123669
Sec11c	3.41432e-13	0.471531	0.728	0.597	1.89208e-08
Casp4	1.09011e-07	0.468123	0.223	0.113	0.00604094
Psmd14	7.67163e-08	0.466998	0.288	0.186	0.00425131
Zcrb1	5.15465e-08	0.466664	0.402	0.297	0.0028565
Emp3	2.57049e-15	0.465469	0.895	0.754	1.42446e-10
Trim30a	7.80406e-10	0.464861	0.659	0.533	4.3247e-05
Jpt1	5.51009e-10	0.460954	0.557	0.425	3.05347e-05
Pclaf	1.61862e-07	0.458783	0.167	0.077	0.00896973
Rars	3.26272e-08	0.458777	0.248	0.141	0.00180807
Uck2	1.7862e-07	0.458694	0.235	0.144	0.00989841
Ctsz	1.94463e-12	0.458026	0.824	0.689	1.07764e-07
Psmb2	3.64276e-10	0.457937	0.393	0.316	2.01867e-05
Gadd45g	1.83348e-05	0.457704	0.207	0.128	1
Hdgf	4.49157e-08	0.456981	0.467	0.336	0.00248905
Ppia	7.41863e-10	0.454561	0.44	0.33	4.11111e-05
Pycard	1.54445e-09	0.450648	0.712	0.623	8.55875e-05
Ifi203	4.68358e-08	0.450595	0.508	0.385	0.00259545
Hp1bp3	2.65417e-07	0.449072	0.297	0.214	0.0147084
Ms4a4c	7.25471e-09	0.448661	0.731	0.643	0.000402027
Cacybp	2.05114e-07	0.447772	0.347	0.244	0.0113666
Ndufaf8	1.09612e-07	0.447205	0.272	0.173	0.00607427
Fam241a	1.57694e-07	0.44705	0.378	0.249	0.00873876
Capg	1.0908e-09	0.446072	0.697	0.566	6.04478e-05
Ctsc	3.62217e-13	0.441982	0.839	0.747	2.00726e-08
Cdca3	5.81458e-07	0.441059	0.214	0.108	0.0322221
Eloc	1.89831e-07	0.440836	0.418	0.305	0.0105197
Pdia6	4.11197e-08	0.437407	0.48	0.366	0.00227869
Smdt1	1.27448e-12	0.434834	0.762	0.672	7.06264e-08
Lsm5	1.70285e-06	0.431664	0.291	0.18	0.0943653
Ufm1	6.42379e-07	0.430092	0.307	0.205	0.0355981
Cenpw	1.33808e-07	0.428806	0.121	0.059	0.00741512
S100a13	4.36944e-08	0.427477	0.638	0.524	0.00242137
Atp5g1	9.39069e-08	0.424829	0.461	0.37	0.00520394
Clic1	1.24888e-09	0.42296	0.783	0.68	6.92079e-05
Samd9l	3.08671e-06	0.421774	0.353	0.261	0.171053
S100a9	1.87675e-10	0.421691	0.848	0.773	1.04002e-05
Dck	9.83609e-07	0.42124	0.337	0.251	0.0545077
Pdap1	7.02201e-07	0.419449	0.362	0.241	0.0389132
Tmem256	1.45136e-08	0.418759	0.483	0.392	0.000804285
Magoh	5.98317e-07	0.418589	0.297	0.231	0.0331564
Sfpq	2.36727e-07	0.416018	0.31	0.227	0.0131185
S100a11	1.3325e-10	0.415382	0.873	0.788	7.38419e-06
Ywhae	5.92906e-10	0.414738	0.771	0.65	3.28565e-05
Sun2	7.66913e-07	0.414635	0.201	0.12	0.0424992
Emg1	2.00277e-07	0.414561	0.412	0.299	0.0110986
Elob	4.77551e-08	0.413025	0.576	0.46	0.0026464
Anp32b	2.04303e-07	0.41301	0.511	0.427	0.0113217
Krtcap2	2.43283e-07	0.407525	0.588	0.465	0.0134818
Phlda1	1.49331e-05	0.404666	0.13	0.063	0.827531
Eif2s2	2.1148e-06	0.404533	0.415	0.314	0.117194
Sec61a1	1.89708e-06	0.403841	0.372	0.281	0.105128
Snrpd1	1.11516e-06	0.402963	0.211	0.112	0.0617977
Dynll1	1.22219e-07	0.401152	0.557	0.446	0.00677288
Osm	3.54699e-06	0.397387	0.545	0.443	0.19656
Wdr74	2.86763e-07	0.396856	0.118	0.053	0.0158913
Rbm8a	1.13289e-07	0.396616	0.471	0.374	0.006278
C1rl	5.09562e-07	0.396158	0.146	0.072	0.0282379
Ciao2b	1.23805e-07	0.395708	0.173	0.103	0.00686078
Strap	8.96248e-06	0.39507	0.322	0.228	0.496665
Oat	2.01239e-07	0.394583	0.195	0.129	0.0111519
Ifi209	2.30433e-07	0.39033	0.598	0.521	0.0127697
Cxcl2	8.83885e-05	0.39024	0.368	0.417	1
Sf3b6	1.52477e-06	0.389036	0.44	0.374	0.0844965
Ppa1	2.50452e-07	0.389009	0.13	0.054	0.013879
Daxx	2.22099e-05	0.388713	0.266	0.171	1
Hmgcr	4.95972e-06	0.388363	0.18	0.11	0.274848
Abhd5	1.88051e-06	0.387782	0.164	0.088	0.10421
Mafb	9.23557e-05	0.387498	0.551	0.458	1
Cd40	1.66008e-06	0.386646	0.124	0.053	0.0919949
Vim	2.72199e-16	0.385805	0.991	0.965	1.50842e-11
Plk3	8.13394e-06	0.385756	0.164	0.085	0.45075
Psmd7	6.08059e-06	0.384823	0.294	0.207	0.336962
Srp9	1.89108e-08	0.384597	0.443	0.374	0.00104796
Pfdn6	3.37836e-07	0.384447	0.316	0.242	0.0187215
Timm13	3.54737e-07	0.382941	0.498	0.415	0.0196581
Sarnp	5.91707e-06	0.382655	0.276	0.202	0.3279
Snrpa	2.22155e-06	0.380624	0.173	0.108	0.123109
Ccdc86	5.41311e-06	0.379706	0.291	0.216	0.299973
Treml2	4.27714e-05	0.378428	0.251	0.171	1
Sec22b	4.92515e-06	0.377777	0.232	0.152	0.272932
Atp5pb	2.8927e-10	0.377748	0.786	0.703	1.60302e-05
Rdm1	8.74875e-07	0.377032	0.118	0.047	0.0484821
Crip1	1.93032e-15	0.376739	0.991	0.96	1.06971e-10
Pih1d1	2.31466e-05	0.376723	0.22	0.148	1
Ifit1	5.48413e-05	0.376376	0.167	0.087	1
Cxcl10	1.84846e-06	0.374618	0.124	0.049	0.102434
Lman2	3.96189e-06	0.37413	0.498	0.39	0.219552
Tpm3	8.1056e-07	0.372631	0.554	0.465	0.044918
AW112010	0.000449504	0.370825	0.297	0.213	1
Snf8	1.18821e-05	0.369684	0.402	0.302	0.658459
Atp5j2	4.96664e-08	0.369671	0.681	0.567	0.00275231
Nop58	1.18047e-05	0.368914	0.164	0.083	0.654169
Slc15a3	4.21198e-05	0.368567	0.201	0.14	1
Ly6a2	5.05551e-09	0.368542	0.889	0.831	0.000280156
Slfn4	4.53723e-07	0.368399	0.173	0.078	0.0251435
Psma4	4.79447e-08	0.368059	0.514	0.439	0.00265691
Dnajc2	9.13288e-05	0.368024	0.238	0.154	1
Gtf2f1	1.31355e-05	0.367973	0.235	0.15	0.727918
Calm1	1.00771e-12	0.367508	0.957	0.893	5.58431e-08
Rbx1	2.19589e-06	0.367346	0.545	0.46	0.121688
Tuba4a	1.38313e-05	0.366493	0.406	0.281	0.766476
Nol7	2.72512e-05	0.365497	0.325	0.244	1
Eif1ax	7.80823e-06	0.364754	0.238	0.167	0.432701
Calr	6.28223e-07	0.363771	0.653	0.559	0.0348136
Trem3	6.81247e-05	0.362771	0.149	0.078	1
Cct5	1.72453e-07	0.362728	0.492	0.408	0.00955664
Txndc5	6.96519e-07	0.359862	0.294	0.234	0.0385983
Nsmce1	8.11886e-06	0.359471	0.133	0.084	0.449915
Gda	9.14206e-07	0.358487	0.789	0.714	0.0506617
Hnrnpa2b1	4.78034e-06	0.356847	0.638	0.537	0.264907
F10	9.3225e-08	0.3556	0.57	0.512	0.00516616
Ebna1bp2	9.19278e-05	0.355412	0.223	0.149	1
Psmb3	2.95719e-06	0.354025	0.548	0.478	0.163875
Ddx24	6.70841e-06	0.353696	0.458	0.376	0.371753
Ube2f	3.12869e-07	0.353206	0.254	0.2	0.0173379
Stmn1	1.54515e-05	0.352957	0.124	0.065	0.856262
Ak6	5.50212e-05	0.352554	0.161	0.097	1
Tax1bp1	2.51546e-06	0.352547	0.678	0.614	0.139397
Sar1b	0.000124275	0.352403	0.226	0.146	1
Acsl5	4.91905e-05	0.352007	0.26	0.19	1
Rer1	6.70111e-05	0.350896	0.399	0.307	1
Banf1	5.48457e-05	0.349908	0.356	0.272	1
Tagln2	4.84234e-05	0.349865	0.486	0.388	1
Lsm6	1.26904e-05	0.349608	0.325	0.254	0.70325
Rfk	2.18251e-05	0.349461	0.176	0.114	1
Usp18	0.000395935	0.349353	0.189	0.126	1
Mrpl52	1.34718e-05	0.347453	0.486	0.396	0.746555
Tor1aip1	3.9948e-06	0.347404	0.548	0.471	0.221376
Ifi30	1.7536e-08	0.347308	0.848	0.784	0.000971772
Snx1	3.22509e-05	0.347178	0.328	0.255	1
Trem1	9.29675e-05	0.346615	0.121	0.071	1
Top1	9.14112e-07	0.346389	0.455	0.412	0.0506564
Mfsd1	4.07394e-05	0.345548	0.412	0.302	1
Actb	2.77757e-27	0.345402	1	1	1.53922e-22
Wfdc21	0.00745682	0.343833	0.139	0.089	1
Srsf2	1.23705e-06	0.341429	0.573	0.494	0.0685524
Hspa8	4.98111e-07	0.341103	0.666	0.608	0.0276033
Hikeshi	8.26522e-05	0.340189	0.149	0.077	1
Eif2s1	0.000100485	0.339508	0.192	0.113	1
Rsad2	0.0028494	0.338427	0.18	0.121	1
Magt1	0.000179489	0.336427	0.378	0.3	1
Atp5md	6.80471e-05	0.336071	0.433	0.352	1
Fabp5	0.000479659	0.335506	0.254	0.169	1
Atp5a1	9.94686e-09	0.334987	0.752	0.691	0.000551215
Trim30c	1.96197e-05	0.334487	0.108	0.045	1
Surf4	6.48649e-06	0.334369	0.437	0.353	0.359455
Tle3	0.000128079	0.334249	0.217	0.151	1
Psmc6	8.60474e-06	0.334127	0.285	0.218	0.47684
Gbp2	0.00104324	0.334049	0.164	0.109	1
Psma7	8.80601e-10	0.333584	0.923	0.88	4.87994e-05
Ift20	0.00029068	0.332901	0.3	0.227	1
Psmb6	2.39738e-05	0.332894	0.48	0.4	1
Psmd3	8.33389e-05	0.332737	0.232	0.163	1
Txnl1	0.000118393	0.33104	0.368	0.273	1
Rpf2	9.07777e-06	0.330805	0.133	0.083	0.503054
Rps19bp1	7.69605e-05	0.330339	0.149	0.083	1
Lcp1	2.31102e-07	0.330138	0.864	0.811	0.0128068
Ndufb9	4.0193e-06	0.329894	0.663	0.572	0.222734
Ndufb7	3.68946e-06	0.329704	0.693	0.611	0.204455
Rrp15	1.74785e-05	0.329344	0.124	0.055	0.968588
Sec23b	0.000410294	0.329122	0.189	0.12	1
Vcp	1.97492e-05	0.32903	0.384	0.306	1
Xbp1	7.12098e-06	0.328749	0.427	0.375	0.394616
Lsm4	0.000156229	0.327909	0.449	0.361	1
Cmpk2	0.000324982	0.327676	0.229	0.176	1
Cct3	1.17208e-05	0.326288	0.229	0.173	0.649522
Srsf7	0.000343667	0.325465	0.365	0.29	1
Ndufa10	0.000111328	0.325401	0.285	0.232	1
Mrpl20	3.04028e-05	0.324994	0.347	0.283	1
Kdelr2	0.000709891	0.32422	0.269	0.19	1
Pfn1	1.34222e-08	0.323821	0.923	0.872	0.000743806
Cox5b	2.48856e-07	0.322678	0.607	0.563	0.0137906
Gapdh	2.23675e-06	0.321389	0.724	0.62	0.123952
Snrpf	0.00012931	0.320991	0.443	0.36	1
Ezr	0.000889728	0.318422	0.31	0.228	1
Cstb	0.000154039	0.318078	0.613	0.527	1
B430306N03Rik	0.00013778	0.317684	0.13	0.077	1
Reep5	3.41173e-07	0.3172	0.703	0.667	0.0189064
Nqo2	0.000139031	0.3159	0.17	0.111	1
Fth1	9.88908e-07	0.315638	0.994	0.989	0.0548013
Ube2g2	0.000160626	0.312621	0.139	0.084	1
Ptbp1	0.000511834	0.312125	0.347	0.265	1
Cenpx	0.000175541	0.312002	0.257	0.2	1
Sdhd	0.000277818	0.311879	0.322	0.259	1
Prdx4	0.000772715	0.311733	0.282	0.199	1
Rap2c	3.9802e-05	0.311528	0.3	0.251	1
Cd24a	0.0020859	0.311499	0.142	0.098	1
Trabd	0.00057035	0.31129	0.189	0.125	1
Cnih4	0.000553335	0.311011	0.325	0.24	1
Psme2	1.22524e-05	0.310772	0.666	0.561	0.67898
Cct6a	0.00054195	0.310607	0.341	0.261	1
Parp10	8.29804e-05	0.310495	0.18	0.098	1
Slfn1	8.6336e-05	0.31019	0.486	0.446	1
Prelid1	0.000124049	0.309771	0.396	0.333	1
1810037I17Rik	0.000171276	0.309632	0.505	0.421	1
Selenof	5.00018e-05	0.307893	0.508	0.449	1
Ubl5	3.48297e-05	0.307893	0.641	0.565	1
Alyref	0.000404587	0.307694	0.288	0.211	1
Mrps14	1.33674e-06	0.307662	0.387	0.347	0.0740769
Srp19	2.84887e-05	0.306578	0.359	0.31	1
Ier3	0.0125128	0.306236	0.52	0.448	1
Oasl1	0.00203053	0.306051	0.121	0.075	1
Atf4	4.35546e-06	0.305794	0.728	0.621	0.241362
Atp6v0d1	8.97354e-05	0.30478	0.409	0.34	1
Psmd1	0.00111804	0.304724	0.238	0.163	1
Cuedc2	7.17174e-05	0.304078	0.31	0.246	1
Cd300lf	0.000904242	0.304	0.17	0.109	1
Mcemp1	4.74714e-05	0.302269	0.526	0.483	1
Micos10	5.9664e-05	0.301997	0.56	0.471	1
Stip1	0.000386121	0.301922	0.161	0.091	1
Psmb9	0.000290405	0.301668	0.508	0.428	1
Swi5	0.000102859	0.301561	0.433	0.375	1
Pgs1	0.000551959	0.301116	0.198	0.145	1
Mgat2	0.000578807	0.300931	0.334	0.264	1
Vrk3	1.76571e-05	0.299337	0.173	0.131	0.978488
Anapc5	0.000776725	0.299318	0.334	0.249	1
D16Ertd472e	0.00108837	0.299095	0.142	0.085	1
Plec	0.000383065	0.298986	0.415	0.334	1
Psmc3	8.95092e-07	0.298281	0.251	0.22	0.0496024
Nufip1	0.000179567	0.298256	0.161	0.108	1
Dazap1	0.000926787	0.297847	0.214	0.146	1
Rae1	0.00068637	0.297007	0.167	0.103	1
Tcof1	0.00121133	0.29645	0.353	0.276	1
Sf3b3	0.00016359	0.295811	0.17	0.122	1
Atp5o.1	1.73814e-05	0.295324	0.474	0.425	0.963205
Aldh9a1	0.000689836	0.295013	0.248	0.18	1
Sdad1	0.00107036	0.293216	0.198	0.144	1
Isg20	0.0020397	0.293101	0.111	0.065	1
Eif4g2	3.70428e-06	0.292765	0.7	0.668	0.205276
Snx3	0.000709877	0.292647	0.409	0.326	1
Abt1	0.00050704	0.292404	0.121	0.075	1
Ddx39b	0.000268461	0.292201	0.285	0.23	1
Cap1	7.45865e-06	0.292116	0.777	0.672	0.413328
Atp11a	0.000559752	0.291946	0.121	0.078	1
Psmb7	0.000212931	0.29089	0.291	0.235	1
Psma1	0.000367786	0.290834	0.446	0.374	1
Cox5a	6.88202e-06	0.290404	0.644	0.598	0.381374
Cct7	4.85421e-05	0.290149	0.356	0.307	1
Sh3bgrl3	1.4047e-09	0.288903	0.975	0.933	7.78426e-05
Nampt	0.000197176	0.288131	0.378	0.326	1
Trim12c	0.000912969	0.288037	0.186	0.141	1
Eps8	0.00229517	0.287604	0.186	0.123	1
Rpn2	0.000377067	0.287441	0.483	0.404	1
Stt3a	0.000608185	0.287093	0.257	0.201	1
Sell	1.31848e-05	0.286774	0.793	0.752	0.73065
Hnrnpc	0.000719336	0.285911	0.471	0.374	1
Tmbim6	6.30666e-05	0.285515	0.715	0.63	1
Ssu72	0.000424791	0.28545	0.399	0.329	1
Cwc15	0.000281937	0.285354	0.43	0.381	1
Rps27l	3.19148e-05	0.285297	0.684	0.605	1
Atp5k	5.41098e-05	0.285271	0.498	0.454	1
Psma3	0.000593042	0.285155	0.427	0.375	1
Dstn	0.000314539	0.285114	0.269	0.227	1
Fcnb	0.0015039	0.28493	0.108	0.06	1
Rnf7	0.00201129	0.284761	0.269	0.214	1
Rrbp1	3.57645e-05	0.284107	0.774	0.735	1
Cfl1	3.03901e-08	0.283839	0.941	0.893	0.0016841
Prtn3	0.00324515	0.28296	0.372	0.294	1
Eif1	6.91959e-08	0.282915	0.895	0.877	0.00383456
Acadl	0.00117756	0.282757	0.214	0.154	1
Vps29	0.00168339	0.282496	0.235	0.184	1
Bak1	0.000131155	0.282137	0.26	0.216	1
Actr2	1.44183e-05	0.281947	0.817	0.743	0.799005
Tuba1c	0.00344564	0.28192	0.238	0.18	1
Vasp	0.00141438	0.281561	0.337	0.285	1
Arl1	0.00432691	0.281239	0.189	0.139	1
Anxa2	4.32133e-07	0.277968	0.898	0.855	0.0239471
Clic4	0.00169968	0.277514	0.204	0.153	1
Lamtor5	0.000860868	0.27636	0.402	0.332	1
Tor3a	0.0023176	0.275703	0.17	0.114	1
Slc2a1	0.000435685	0.275386	0.102	0.063	1
Tnf	0.00535171	0.27511	0.223	0.177	1
Psma2	0.000539876	0.274795	0.526	0.453	1
Smim15	0.000591559	0.274567	0.155	0.118	1
Mmp8	0.00220904	0.274431	0.421	0.362	1
Ube2k	0.00265608	0.274404	0.272	0.209	1
Mrps18c	0.00218727	0.274101	0.313	0.229	1
Dynlrb1	0.000665616	0.273729	0.393	0.338	1
Ubl4a	0.00159975	0.273371	0.127	0.078	1
Fcgr2b	0.00920699	0.273365	0.322	0.272	1
Chmp2a	8.6577e-05	0.273336	0.545	0.468	1
Eef1e1	0.000353416	0.273255	0.102	0.054	1
Psmb10	1.0299e-06	0.273214	0.505	0.481	0.0570732
Ldha	0.000437744	0.273005	0.427	0.371	1
Creb3	4.43005e-05	0.27211	0.111	0.083	1
Eno1	0.000187085	0.272043	0.356	0.312	1
Rsl1d1	0.00177582	0.271997	0.229	0.169	1
Lsm12	0.000779524	0.271365	0.269	0.217	1
Ube2j2	0.00333964	0.27129	0.257	0.184	1
Ranbp1	1.79641e-05	0.270717	0.279	0.24	0.995499
Aldh3b1	0.000363447	0.270644	0.282	0.236	1
Tarm1	0.000925348	0.270543	0.108	0.054	1
Rad21	0.00901646	0.270143	0.291	0.243	1
Zranb2	0.00291385	0.269932	0.288	0.209	1
Zbp1	0.00241851	0.269691	0.461	0.373	1
BC031181	0.00595067	0.268901	0.235	0.168	1
Cct8	7.25855e-05	0.267381	0.384	0.347	1
Dpagt1	0.000403858	0.266946	0.108	0.068	1
Psmb8	4.31106e-05	0.266891	0.653	0.628	1
Gmfg	5.80879e-05	0.266527	0.789	0.713	1
Uso1	6.02438e-05	0.266516	0.155	0.125	1
1600014C10Rik	0.00525317	0.266366	0.238	0.182	1
Mpp1	0.000607471	0.26627	0.341	0.291	1
Vapa	0.000408637	0.266255	0.594	0.523	1
Pnn	0.000820366	0.265313	0.245	0.192	1
Med8	0.00197389	0.265113	0.26	0.211	1
Morf4l2	0.00215625	0.265101	0.186	0.133	1
Psmb4	0.000198627	0.264836	0.697	0.642	1
Timm22	0.00555658	0.264298	0.133	0.086	1
Srebf2	0.00532261	0.262784	0.149	0.098	1
Rab5if	0.000221023	0.26276	0.619	0.562	1
H3f3b	0.000203405	0.262147	0.969	0.945	1
Sertad1	0.00612675	0.262065	0.276	0.207	1
Minpp1	0.000728045	0.26149	0.121	0.062	1
Rangap1	0.00413526	0.25931	0.133	0.08	1
Larp1	0.00562924	0.259177	0.294	0.244	1
Ifih1	0.00225627	0.258633	0.266	0.22	1
M6pr	0.0020401	0.257303	0.461	0.392	1
Etf1	0.00016079	0.257213	0.406	0.377	1
Tnfrsf1a	0.000389588	0.257172	0.393	0.35	1
Naa25	0.0020365	0.256457	0.13	0.079	1
Slfn5	6.26658e-05	0.256428	0.681	0.659	1
Tmem14c	0.000467504	0.256222	0.529	0.495	1
Lsm2	0.00381731	0.256142	0.173	0.124	1
Sdf2l1	0.00127624	0.255967	0.198	0.16	1
Chil3	0.111517	0.255736	0.91	0.892	1
Cox6b1	0.000376613	0.253496	0.759	0.699	1
Tfg	0.000167136	0.253176	0.217	0.19	1
Peli1	6.18844e-05	0.252642	0.139	0.109	1
Ptges3	0.0005488	0.252021	0.217	0.177	1
Cox20	0.00649489	0.251576	0.18	0.121	1
Trappc4	2.3399e-06	0.251144	0.257	0.235	0.129668
Edf1	2.21864e-05	0.250424	0.421	0.4	1
Emc6	3.71455e-05	0.250419	0.241	0.211	1
2310011J03Rik	0.00131151	0.250164	0.167	0.126	1
Hnrnpa3	8.72022e-06	0.249978	0.365	0.358	0.48324
Pole3	0.00161156	0.249978	0.105	0.061	1
Llph	0.00549844	0.249913	0.146	0.089	1
Hnrnpab	0.00201976	0.249688	0.474	0.411	1
Napsa	1.406e-05	0.24954	0.796	0.736	0.779149
Cotl1	1.37697e-05	0.249275	0.854	0.813	0.763061
Hal	0.00149304	0.248641	0.102	0.054	1
Xaf1	0.00840152	0.248611	0.229	0.169	1
Nras	0.0010946	0.248213	0.161	0.121	1
Get3	0.00039448	0.248166	0.118	0.082	1
Snrpg	0.00378255	0.247024	0.319	0.258	1
Atp1a1	0.00447336	0.246974	0.421	0.361	1
Septin7	0.00415932	0.246176	0.368	0.302	1
Hmgn5	0.00505588	0.245761	0.161	0.122	1
Niban2	0.00446354	0.245134	0.201	0.15	1
Rwdd1	0.00282622	0.244487	0.245	0.19	1
Cox19	0.000153002	0.244309	0.111	0.082	1
Parp14	0.0119584	0.244183	0.288	0.258	1
Rnf10	0.0123945	0.243313	0.263	0.201	1
Ms4a6c	0.000109032	0.243237	0.92	0.899	1
Cyb5b	0.000461574	0.242933	0.149	0.119	1
Parvg	5.66051e-05	0.242608	0.105	0.077	1
Cyba	2.89664e-06	0.242395	0.96	0.955	0.16052
Ndufa8	0.00570799	0.242109	0.39	0.346	1
Ccdc124	0.00120317	0.242033	0.217	0.18	1
Hnrnph2	0.00250287	0.242018	0.161	0.119	1
Irf7	0.00895466	0.241845	0.393	0.326	1
Bms1	0.00826666	0.241378	0.189	0.128	1
Chchd1	0.00837641	0.241242	0.3	0.239	1
Snrpe	0.0014745	0.241206	0.619	0.562	1
Gnb1	0.00243199	0.2411	0.489	0.43	1
Arcn1	0.00236893	0.241085	0.279	0.236	1
Psmc2	0.00912312	0.240901	0.18	0.128	1
Parp12	0.0118785	0.240582	0.201	0.15	1
Hyou1	0.00444091	0.239772	0.133	0.08	1
Prpf8	0.0134396	0.238857	0.232	0.183	1
Rbm28	0.000579044	0.238848	0.149	0.117	1
Acyp1	0.00616149	0.238166	0.152	0.106	1
H2ax	0.0113139	0.237729	0.173	0.133	1
Ssbp1	0.0022322	0.237266	0.173	0.142	1
Rpl7l1	8.20029e-05	0.237248	0.17	0.146	1
Hat1	0.00393907	0.236556	0.108	0.073	1
Ptpa	0.0142478	0.236389	0.272	0.225	1
Rnpep	0.0102048	0.234956	0.368	0.317	1
Ogfr	0.00607171	0.234378	0.344	0.298	1
Smim3	0.00934206	0.234376	0.155	0.111	1
Mrpl35	0.00610023	0.234096	0.176	0.13	1
Pnpt1	0.002597	0.23299	0.111	0.074	1
Pfkp	0.000676529	0.232918	0.226	0.2	1
Smn1	0.0163591	0.23279	0.167	0.115	1
Ncf4	0.00818813	0.232719	0.514	0.441	1
Atp6v1h	0.00372252	0.232463	0.13	0.096	1
Prpf38a	0.00670775	0.232375	0.152	0.111	1
Selenok	0.00108663	0.232022	0.56	0.514	1
Pdcl3	0.00276696	0.231866	0.176	0.137	1
Ifrd1	0.0238691	0.231096	0.291	0.241	1
Wdr43	0.0106632	0.231088	0.192	0.132	1
Tmsb4x	1.83289e-14	0.230961	1	1	1.01571e-09
Ms4a4b	0.018635	0.230914	0.155	0.115	1
Hspa14	0.00294385	0.229999	0.142	0.111	1
Stk26	0.0088725	0.229976	0.121	0.079	1
Ociad1	0.00227668	0.22983	0.164	0.13	1
Dcun1d5	0.000225399	0.229732	0.245	0.217	1
Dpp9	0.00988415	0.229633	0.198	0.137	1
Cmc2	0.00547321	0.22962	0.111	0.075	1
Ikzf1	0.00237711	0.229597	0.443	0.407	1
Cry1	0.00958475	0.229216	0.133	0.083	1
Lbp	0.00601396	0.229106	0.108	0.068	1
Ptgr1	0.0136228	0.228702	0.146	0.103	1
Rab5c	0.00382264	0.228405	0.446	0.387	1
Uqcrq	0.000232351	0.228094	0.681	0.632	1
Ifit2	0.0361337	0.227868	0.13	0.087	1
Yipf1	0.00311118	0.227491	0.164	0.129	1
Cd47	0.000251725	0.227081	0.762	0.739	1
Lrrfip1	0.00380672	0.226975	0.142	0.107	1
Tmem248	0.00206696	0.226853	0.186	0.149	1
Ftsj3	0.00527474	0.226831	0.124	0.073	1
Dap	0.0281514	0.226732	0.322	0.27	1
Ranbp2	0.017556	0.226636	0.368	0.313	1
Snrpa1	0.020647	0.22564	0.152	0.106	1
Saraf	0.00882074	0.225295	0.201	0.16	1
Sec13	0.0001835	0.225059	0.22	0.194	1
Plek	0.012689	0.224422	0.492	0.455	1
Ifitm3	0.0208231	0.224169	1	0.994	1
Csnk2b	0.0169744	0.223557	0.372	0.304	1
Nup88	0.00090224	0.223498	0.115	0.09	1
Slc35a4	0.0131018	0.223124	0.136	0.089	1
Srsf10	0.000501332	0.222843	0.111	0.09	1
Tpm3-rs7	0.000420377	0.222731	0.542	0.5	1
Ripor2	0.00309635	0.222527	0.105	0.068	1
Hsd17b12	0.0133526	0.222317	0.183	0.125	1
Ilf2	0.00531545	0.222288	0.105	0.071	1
Cenpf	0.00818008	0.221956	0.136	0.083	1
Tomm40	0.00514371	0.221098	0.121	0.086	1
Rab7	0.00591613	0.220966	0.498	0.422	1
Srsf6	0.00845004	0.220818	0.415	0.357	1
Vps53	0.00598788	0.22068	0.102	0.07	1
Map2k3	0.0143358	0.220552	0.26	0.227	1
Nfkbib	0.000898735	0.220404	0.136	0.111	1
Mdh2	0.00892156	0.22025	0.406	0.353	1
Rap1b	5.04565e-05	0.220033	0.817	0.808	1
Ywhaq	0.0253854	0.219571	0.192	0.155	1
Hint1	0.00163397	0.219441	0.845	0.8	1
Psmc1	0.0112307	0.219322	0.201	0.159	1
Cnbp	0.00042969	0.219025	0.418	0.396	1
Sf3b5	0.00392067	0.218904	0.474	0.42	1
Ddx41	0.00306798	0.218394	0.142	0.111	1
Mxd1	0.0157905	0.218159	0.105	0.064	1
Arpc2	5.3182e-06	0.21805	0.96	0.945	0.294713
Ddost	0.00418557	0.217923	0.325	0.286	1
Ctnna1	0.00548802	0.217184	0.217	0.182	1
Bbip1	0.00967258	0.216668	0.22	0.184	1
Uqcr10	0.00113914	0.216594	0.505	0.469	1
Prr13	0.00173993	0.216133	0.598	0.566	1
Mrpl24	0.0184013	0.216121	0.241	0.201	1
Slc31a1	0.00235779	0.216089	0.161	0.131	1
Pfdn1	0.0191909	0.215957	0.195	0.143	1
Vars	0.0119582	0.215061	0.211	0.166	1
Cops5	0.0111841	0.21492	0.167	0.127	1
Atp5g3	0.00739663	0.214619	0.542	0.489	1
Ndufb1	0.00308236	0.21408	0.762	0.727	1
Ube2d3	8.87832e-05	0.213921	0.622	0.614	1
Gm12250	0.0135076	0.213554	0.124	0.078	1
Psmb5	0.0121016	0.213553	0.297	0.25	1
Psat1	0.00793766	0.213449	0.105	0.071	1
Eif3j1	0.0101738	0.213372	0.124	0.089	1
Tmem258	3.3412e-06	0.213281	0.406	0.414	0.185156
Was	0.000727777	0.213187	0.303	0.28	1
Arf6	0.0336889	0.213126	0.238	0.191	1
Psmd11	0.0145077	0.212782	0.127	0.085	1
Ppp1r11	0.0278987	0.21178	0.176	0.136	1
Snrnp25	0.0148759	0.211633	0.127	0.089	1
Krcc1	0.0199307	0.211385	0.238	0.192	1
Mrps18a	0.0253604	0.210556	0.173	0.131	1
Slfn9	0.0343555	0.210422	0.133	0.092	1
Tmed2	0.00127948	0.210146	0.167	0.141	1
Prmt1	0.0291639	0.209989	0.17	0.131	1
Mbd3	0.000274435	0.209876	0.139	0.115	1
Ankrd13a	0.00046073	0.209821	0.245	0.218	1
Yrdc	0.023726	0.209722	0.183	0.138	1
Gcnt2	0.0311394	0.208647	0.127	0.083	1
Mrps7	0.0139551	0.208001	0.139	0.104	1
Srp68	0.0274367	0.207966	0.142	0.101	1
Ythdf1	0.00938261	0.207884	0.269	0.237	1
Vps36	0.0157115	0.207861	0.241	0.21	1
Ly9	0.000436378	0.207435	0.108	0.089	1
Phf11d	0.0491922	0.206954	0.102	0.076	1
Atp5j	0.000336694	0.206926	0.641	0.614	1
Ndufs4	0.00686983	0.206815	0.375	0.345	1
Lamtor4	0.00257745	0.206689	0.734	0.712	1
Mt1	0.0043473	0.206676	0.272	0.26	1
Ltb4r1	0.00356514	0.206614	0.276	0.252	1
Gng12	0.0369118	0.206044	0.198	0.153	1
Mta2	0.00280716	0.206	0.211	0.184	1
Pcbp1	0.00646518	0.205523	0.656	0.601	1
Mvp	0.0274623	0.205193	0.201	0.153	1
Nmi	0.0480075	0.205166	0.186	0.148	1
Glrx	0.017247	0.205031	0.207	0.147	1
Atp6ap2	0.00880947	0.204909	0.372	0.321	1
Mrpl30	0.000975351	0.204406	0.427	0.4	1
Sec31a	0.0117623	0.204404	0.232	0.2	1
Hnrnpf	0.0123168	0.204402	0.514	0.458	1
Slirp	0.0253694	0.20435	0.152	0.107	1
Tma7	0.00246562	0.204257	0.173	0.144	1
Psmd4	0.000598339	0.20396	0.322	0.312	1
Mien1	0.00830218	0.203405	0.313	0.27	1
Tra2b	0.00880103	0.202444	0.44	0.389	1
Arhgdib	2.03885e-06	0.202211	0.991	0.962	0.112985
Cetn3	0.0156051	0.202067	0.198	0.164	1
Ets2	0.0393637	0.202065	0.263	0.217	1
Myl6	0.00683114	0.201961	0.793	0.737	1
Nup210	0.0230819	0.201886	0.161	0.12	1
Kars	0.0222316	0.2016	0.142	0.109	1
Klhl6	0.000993502	0.201541	0.189	0.169	1
Eif4ebp1	0.0240124	0.201428	0.35	0.311	1
Pex2	0.0255181	0.200728	0.139	0.092	1
Nt5c3	0.0152763	0.200558	0.121	0.092	1
Gpr183	0.0100178	0.200271	0.102	0.075	1
Grpel1	0.00946801	0.200185	0.232	0.204	1
Mrpl21	0.0324742	0.200128	0.198	0.147	1
Mlec	0.00391134	0.20001	0.238	0.212	1
Tlr2	0.0181941	0.199611	0.427	0.402	1
Spi1	0.00293974	0.198883	0.712	0.665	1
Ubqln1	0.00280335	0.19831	0.173	0.147	1
H2aj	0.00998423	0.197929	0.644	0.628	1
Trim30d	0.0118386	0.197923	0.204	0.182	1
Ssr3	0.0190309	0.197585	0.489	0.441	1
Clptm1l	0.0347446	0.197576	0.232	0.199	1
Esyt1	0.00490325	0.197547	0.427	0.401	1
Rac1	0.00290798	0.196939	0.786	0.736	1
Naxe	0.00861913	0.196912	0.108	0.084	1
Etfb	0.017506	0.196834	0.214	0.187	1
Alas1	0.00130893	0.196828	0.105	0.087	1
Elf1	0.000875526	0.196747	0.334	0.315	1
Gyg	0.0435123	0.196743	0.387	0.336	1
Fcf1	0.00809528	0.196464	0.152	0.131	1
Gnl2	0.00977208	0.196375	0.108	0.078	1
Elane	0.110984	0.196106	0.118	0.087	1
Ms4a6b	7.56458e-05	0.195976	0.554	0.563	1
Ikbke	0.0151006	0.195288	0.13	0.101	1
Dda1	0.00342948	0.195199	0.146	0.119	1
Hnrnpk	0.000632952	0.194936	0.641	0.612	1
Arf1	0.000221316	0.194873	0.467	0.453	1
Eif4g1	0.00567737	0.194404	0.269	0.234	1
Tbca	0.00115572	0.194137	0.316	0.297	1
Txndc17	0.0397527	0.194081	0.39	0.342	1
Nipsnap3b	0.0482474	0.193915	0.149	0.116	1
Atp6v1g1	0.00874596	0.193765	0.415	0.378	1
Ly6e	3.49183e-06	0.193255	0.994	0.979	0.193503
Pomp	0.00470182	0.19293	0.74	0.71	1
Lamtor3	0.0319568	0.19206	0.152	0.117	1
Eif4h	0.0013937	0.191604	0.421	0.401	1
Coro2a	0.0473388	0.191211	0.204	0.164	1
Sec16a	0.00404863	0.191154	0.127	0.104	1
Timm17b	0.00884293	0.190791	0.115	0.084	1
Bzw1	0.00767618	0.190766	0.409	0.363	1
Nol11	0.0209484	0.190645	0.121	0.086	1
Ascc3	0.03194	0.190629	0.155	0.122	1
Pkm	0.000258385	0.190559	0.443	0.428	1
Gtpbp4	0.0392628	0.190271	0.217	0.177	1
Trim12a	0.0160732	0.190191	0.108	0.079	1
Hras	0.00870912	0.18962	0.115	0.092	1
Ybx1	0.00245778	0.189356	0.808	0.773	1
H1f2	0.0105173	0.189034	0.288	0.294	1
Sdhb	0.0134328	0.188932	0.337	0.304	1
Cox8a	0.00286586	0.188563	0.802	0.796	1
Gosr2	0.0634739	0.188462	0.133	0.094	1
Hk3	0.00440737	0.188247	0.142	0.122	1
Phf11b	0.0809369	0.187859	0.226	0.182	1
Tmsb10	1.05767e-06	0.187848	1	0.989	0.0586118
Pkib	0.0475026	0.187742	0.201	0.15	1
Fgl2	0.147634	0.187479	0.232	0.196	1
Zmat5	0.0123931	0.187061	0.136	0.11	1
Cox17	0.0759331	0.186951	0.158	0.124	1
Zpr1	0.02245	0.186796	0.115	0.086	1
Ndufc1	0.0282448	0.186563	0.353	0.33	1
Cript	0.0310853	0.185916	0.297	0.255	1
H4c4	0.00836936	0.185641	0.127	0.101	1
Mmadhc	0.0115137	0.185535	0.161	0.136	1
Dnajc3	0.0521852	0.184945	0.375	0.321	1
Txnl4a	0.0440489	0.184788	0.13	0.093	1
Psmd12	0.0185084	0.184424	0.152	0.123	1
Prrc2a	0.0277519	0.183245	0.248	0.22	1
Prelid3b	0.0154809	0.182875	0.158	0.131	1
Fibp	0.0570482	0.182765	0.127	0.091	1
Msrb1	0.000544433	0.182536	0.954	0.926	1
Pcmt1	0.0103818	0.182477	0.136	0.109	1
Il4ra	0.0477329	0.182047	0.161	0.131	1
Slfn8	0.00922856	0.181538	0.26	0.236	1
Bag1	0.0379833	0.181511	0.406	0.347	1
Skap2	0.0035005	0.181399	0.455	0.432	1
Copa	0.011141	0.180979	0.297	0.267	1
Uqcc2	0.0790202	0.180073	0.26	0.224	1
Imp4	0.0286042	0.18007	0.139	0.113	1
Sec61g	0.0437237	0.179954	0.142	0.106	1
Farsa	0.0319717	0.179895	0.121	0.078	1
Actl6a	0.0247044	0.179595	0.127	0.097	1
Mrps15	0.0203244	0.179295	0.22	0.197	1
Gspt1	0.0190222	0.178995	0.217	0.186	1
Mrpl57	0.000728204	0.178391	0.337	0.324	1
Ppp2r1a	0.0147147	0.178376	0.238	0.208	1
Cd68	0.0358879	0.177773	0.446	0.394	1
Timm8b	0.0601961	0.177697	0.254	0.205	1
Slc39a1	0.0602039	0.177662	0.158	0.115	1
Pag1	0.000921006	0.177612	0.108	0.095	1
Ctsl	0.0932804	0.177394	0.251	0.226	1
Marchf5	0.0901835	0.177047	0.235	0.191	1
Ifi207	0.0505806	0.177007	0.533	0.501	1
Stt3b	0.00708464	0.176806	0.207	0.189	1
Flot2	0.0308104	0.176587	0.316	0.288	1
Eapp	0.0300806	0.176572	0.189	0.166	1
Arhgdia	0.00389752	0.176566	0.616	0.6	1
Ltv1	0.0591704	0.176333	0.142	0.111	1
Psmd8	0.00712227	0.176275	0.526	0.508	1
Sugt1	0.0233441	0.175958	0.245	0.217	1
Mphosph10	0.0241861	0.175683	0.124	0.095	1
Fam207a	0.00347761	0.175637	0.111	0.093	1
Cd37	0.0641629	0.175324	0.167	0.134	1
Slu7	0.0335697	0.175107	0.189	0.158	1
Exosc3	8.36099e-05	0.174725	0.118	0.114	1
Gtf3c6	0.0499518	0.174489	0.13	0.101	1
Snrpd2	0.0638013	0.174485	0.22	0.188	1
Hspd1	0.0758078	0.174184	0.195	0.154	1
Rbm34	0.0597729	0.174015	0.115	0.087	1
Anxa3	0.0454048	0.173926	0.183	0.157	1
G3bp1	0.0412697	0.173806	0.232	0.204	1
Ybx3	0.00662863	0.173731	0.279	0.256	1
Ndufa2	0.0226879	0.173376	0.632	0.579	1
Tpm4	0.00408159	0.173368	0.378	0.351	1
Tmod3	0.0142479	0.173319	0.3	0.269	1
Luc7l3	0.0774611	0.173072	0.337	0.28	1
Polr2j	0.131561	0.172902	0.254	0.214	1
Fubp1	0.0542942	0.172902	0.108	0.071	1
Rab1a	0.000911849	0.172173	0.412	0.4	1
Lgals8	0.070726	0.172004	0.158	0.12	1
Lrp10	0.014965	0.171795	0.282	0.259	1
Bdp1	0.0219649	0.171602	0.18	0.16	1
Flot1	0.0492247	0.171572	0.217	0.179	1
Spop	0.00760861	0.171554	0.393	0.377	1
Eif3g	0.0710168	0.171486	0.307	0.262	1
Snx18	0.025926	0.17129	0.248	0.213	1
Bsg	0.00167244	0.171215	0.3	0.287	1
Nrm	0.00543933	0.170978	0.127	0.112	1
Slpi	0.111414	0.170916	0.514	0.476	1
Tmbim4	0.0367853	0.170766	0.288	0.253	1
Mybbp1a	0.0488442	0.170532	0.167	0.136	1
Bcl3	0.072235	0.170366	0.13	0.105	1
Ncaph2	0.0581122	0.170319	0.155	0.121	1
Ndufb11	0.00295185	0.170044	0.591	0.586	1
Vamp8	0.00103215	0.169894	0.644	0.628	1
Nifk	0.100104	0.169816	0.149	0.121	1
Smarca5	0.0564793	0.169651	0.35	0.301	1
Ndufc2	0.0659958	0.169287	0.446	0.41	1
Mrpl54	0.0178226	0.169166	0.269	0.249	1
Capza2	0.00573938	0.168597	0.824	0.772	1
Psmb1	0.0104026	0.168368	0.638	0.61	1
Eprs	0.0842824	0.168223	0.176	0.144	1
Ap1s1	0.000847693	0.168221	0.111	0.099	1
Fkbp8	0.0208498	0.16787	0.294	0.272	1
Max	0.0459865	0.166184	0.201	0.169	1
Sra1	0.0592186	0.166049	0.214	0.177	1
Ilrun	0.00966483	0.165858	0.272	0.258	1
Atp5c1	0.00403015	0.165804	0.656	0.638	1
Ccnd3	0.0142461	0.165378	0.52	0.485	1
Ppib	0.0149166	0.16516	0.622	0.615	1
Rnf213	0.0699184	0.164155	0.508	0.473	1
Ost4	0.0199048	0.164045	0.319	0.296	1
Dad1	0.00870077	0.163603	0.48	0.465	1
Sgk1	0.0366956	0.163483	0.3	0.287	1
Pfdn4	0.030344	0.16257	0.139	0.113	1
Dpm2	0.0578658	0.162407	0.136	0.112	1
Eif2ak2	0.0584879	0.162111	0.22	0.189	1
Sri	0.0260414	0.162108	0.365	0.338	1
Hmox1	0.0419634	0.161991	0.211	0.201	1
Tfec	0.0649574	0.161743	0.121	0.085	1
Polr2f	0.0084474	0.161429	0.214	0.193	1
Ndufv2	0.0328755	0.161263	0.341	0.31	1
Uba5	0.0130619	0.161252	0.13	0.114	1
Pdia4	0.0815315	0.161175	0.136	0.115	1
Ptpn12	0.0831007	0.161087	0.18	0.146	1
Ppp2cb	8.48722e-05	0.160673	0.167	0.166	1
Slc35b1	0.065618	0.160195	0.18	0.158	1
Ahsa1	0.083056	0.160181	0.136	0.106	1
Cox6a1	0.0174473	0.159481	0.635	0.614	1
Fmr1	0.0909415	0.159049	0.176	0.139	1
Mrpl51	0.00565429	0.158887	0.155	0.141	1
Gtf2h5	0.00112054	0.157702	0.31	0.308	1
Hnrnpd	0.0584103	0.157548	0.464	0.435	1
Abce1	0.122287	0.15705	0.167	0.13	1
Nhp2	0.0806379	0.15699	0.251	0.214	1
Set	0.067649	0.156601	0.276	0.242	1
1110004F10Rik	0.00184649	0.155385	0.164	0.15	1
Crlf2	0.0336255	0.155034	0.282	0.259	1
Eif4a1	0.0277885	0.154795	0.378	0.365	1
Naa50	0.0137214	0.154777	0.257	0.238	1
Jak2	0.0693734	0.154527	0.183	0.154	1
Lman1	0.140203	0.153339	0.195	0.166	1
Yipf5	0.0624272	0.153164	0.173	0.143	1
Mcts1	0.0173413	0.152892	0.241	0.222	1
Emb	0.0150609	0.152715	0.799	0.774	1
Tubb4b	0.109644	0.15268	0.186	0.143	1
Mia3	0.0154609	0.152654	0.3	0.285	1
S100a1	0.0798826	0.152532	0.189	0.158	1
Commd7	0.107176	0.152396	0.232	0.202	1
Trappc3	0.115916	0.152244	0.149	0.114	1
Hspa4	0.0271948	0.151706	0.341	0.327	1
Derl1	0.00280951	0.150529	0.31	0.306	1
Rrp1	0.0715721	0.150011	0.291	0.258	1
Bud31	0.148477	0.149962	0.238	0.209	1
H13	0.0768109	0.149532	0.554	0.494	1
Sec63	0.161299	0.148633	0.189	0.156	1
BC005537	0.116083	0.148602	0.721	0.694	1
Cybc1	0.0460183	0.148501	0.158	0.134	1
Psenen	0.0409656	0.148175	0.127	0.109	1
Dhx8	0.0481343	0.148126	0.115	0.093	1
Prdx3	0.0418981	0.148044	0.136	0.121	1
Nars	0.0857667	0.147654	0.263	0.231	1
Ppp1r2	0.0667973	0.147508	0.127	0.109	1
Baz1a	0.0969957	0.14747	0.378	0.352	1
Ap2m1	0.00043557	0.147305	0.127	0.128	1
Rock1	0.157296	0.146977	0.446	0.41	1
Usp4	0.147402	0.14676	0.164	0.134	1
Atad1	0.127022	0.146511	0.121	0.095	1
Ldlr	0.217744	0.146403	0.229	0.195	1
Fus	0.000240269	0.145933	0.294	0.307	1
Serpinb1a	0.192647	0.145892	0.183	0.153	1
Nans	0.145416	0.145868	0.158	0.134	1
Lyar	0.144039	0.145819	0.118	0.09	1
Ewsr1	0.00858644	0.14573	0.319	0.306	1
Cwc25	0.0873655	0.145717	0.124	0.102	1
Srrt	0.0280828	0.145678	0.189	0.171	1
Kpna4	0.000135297	0.145638	0.152	0.154	1
D8Ertd738e	0.00140781	0.145314	0.61	0.63	1
Saa3	3.16365e-17	0.144968	0.241	0.086	1.75317e-12
Kras	0.0181352	0.144932	0.149	0.137	1
Tox4	0.00417346	0.144678	0.22	0.215	1
Cox4i1	0.000695013	0.144546	0.96	0.967	1
Tmem109	0.0432069	0.144476	0.201	0.184	1
Aldh16a1	0.0969287	0.144279	0.118	0.092	1
Thbs1	0.0475592	0.1442	0.653	0.586	1
Mrpl27	0.117466	0.144118	0.121	0.097	1
Washc2	0.0141908	0.143964	0.272	0.258	1
Chmp5	0.107957	0.143848	0.276	0.257	1
Nedd8	0.00403828	0.143847	0.279	0.268	1
Eif4a3	0.0964907	0.143686	0.18	0.156	1
Aldh1b1	0.137461	0.143282	0.118	0.085	1
Rhbdf2	0.0286889	0.143192	0.102	0.087	1
St13	0.186179	0.143035	0.192	0.158	1
Dcp2	0.233575	0.143028	0.18	0.149	1
Eif3l	0.0686399	0.142971	0.272	0.246	1
Exosc8	0.294346	0.142885	0.139	0.114	1
Prrc2c	0.0202735	0.142838	0.514	0.5	1
Polr2b	0.028707	0.142758	0.13	0.112	1
Il6st	0.0626456	0.142664	0.18	0.161	1
Atp6v0e	0.00827182	0.142525	0.576	0.573	1
Scfd1	0.0314211	0.142464	0.111	0.096	1
Med30	0.0192796	0.142444	0.164	0.156	1
U2af1	0.15548	0.142401	0.127	0.1	1
Copb1	0.0569131	0.142239	0.31	0.287	1
Cct4	0.0591191	0.141955	0.288	0.263	1
Rbm3	0.0790877	0.141885	0.3	0.27	1
Utp18	0.043014	0.141528	0.115	0.098	1
Plaur	0.101195	0.141466	0.325	0.32	1
Rtp4	0.149052	0.141454	0.192	0.168	1
Pak1ip1	0.0280384	0.14097	0.192	0.181	1
Bnip2	0.031844	0.140868	0.378	0.356	1
Itpa	0.12404	0.140417	0.121	0.092	1
Eef1akmt1	0.0630971	0.140133	0.121	0.097	1
Actr10	0.0426391	0.140125	0.155	0.14	1
Plp2	0.199533	0.139806	0.149	0.118	1
Mrfap1	0.0908722	0.139481	0.211	0.187	1
Mrpl12	0.0425789	0.139108	0.161	0.144	1
Ugp2	0.0128519	0.139083	0.241	0.235	1
Sgta	0.165654	0.139044	0.155	0.125	1
Eif3d	0.0785398	0.138816	0.316	0.293	1
Vac14	0.0253082	0.138485	0.118	0.104	1
Gatad2a	0.120378	0.138451	0.186	0.16	1
Cd53	0.0303455	0.138423	0.697	0.685	1
Sting1	0.0295919	0.138116	0.223	0.206	1
Sbds	0.0209483	0.137956	0.142	0.132	1
Ptgs2	0.26112	0.137742	0.136	0.122	1
Sh3bgrl	0.069575	0.13769	0.121	0.101	1
Slc25a24	0.174858	0.137531	0.17	0.14	1
Esd	0.0253522	0.137398	0.266	0.245	1
Clns1a	0.0732307	0.137268	0.127	0.109	1
Ccdc25	0.063127	0.137091	0.102	0.087	1
Zfp326	0.137013	0.136422	0.105	0.079	1
Prdx1	0.0923412	0.136004	0.74	0.711	1
Fmc1	0.0988016	0.135421	0.124	0.104	1
Med10	0.136226	0.135411	0.158	0.132	1
Sppl2a	0.0907239	0.134947	0.545	0.51	1
Copz1	2.13588e-06	0.134891	0.279	0.301	0.118362
Wdr45b	0.0497843	0.134364	0.189	0.175	1
Nsun2	0.123969	0.134109	0.149	0.125	1
Cebpb	0.00919125	0.134015	0.972	0.968	1
Nemf	0.173482	0.133399	0.204	0.174	1
Gfpt1	0.0601428	0.133286	0.115	0.099	1
Vbp1	0.0522304	0.133111	0.173	0.156	1
Pdcd6ip	0.0710493	0.133061	0.449	0.437	1
Actr3	0.086747	0.132875	0.851	0.825	1
Ncl	0.107576	0.13279	0.65	0.643	1
Cd14	0.067854	0.132501	0.449	0.44	1
Iscu	0.0348475	0.132287	0.195	0.181	1
Bet1	0.0320405	0.13213	0.149	0.137	1
Chtop	0.0999013	0.132069	0.201	0.175	1
Ripk1	0.0147511	0.132037	0.142	0.145	1
Exoc5	0.0743579	0.131759	0.173	0.156	1
Twf1	0.0793477	0.131464	0.164	0.151	1
Ap3m1	0.0122001	0.130821	0.142	0.135	1
Notch2	0.224086	0.130736	0.328	0.305	1
Atpif1	0.186364	0.130658	0.464	0.429	1
Psmd10	0.12006	0.130626	0.102	0.083	1
Aida	0.239042	0.130176	0.152	0.121	1
Ppid	0.0705768	0.130095	0.108	0.088	1
Rad23b	0.0240546	0.129647	0.17	0.153	1
Psmc4	0.0790006	0.129626	0.195	0.178	1
Naaa	0.0977674	0.129371	0.582	0.572	1
Eea1	0.0424539	0.128726	0.136	0.124	1
Timm17a	0.0227974	0.128614	0.155	0.142	1
Rraga	0.0132101	0.128447	0.152	0.143	1
Sap18	0.0939195	0.128416	0.152	0.136	1
Trnau1ap	0.0976961	0.128365	0.111	0.091	1
Srsf3	0.109977	0.128285	0.582	0.563	1
Med28	0.142241	0.128148	0.192	0.173	1
Pilra	0.144006	0.12809	0.118	0.103	1
Snrnp27	0.0140834	0.128049	0.183	0.175	1
Naa38	0.13808	0.127924	0.217	0.192	1
Sap30	0.00919457	0.127818	0.378	0.381	1
Stk19	0.204655	0.127295	0.13	0.1	1
Abracl	0.109452	0.127185	0.653	0.625	1
mt-Rnr1	0.138555	0.127001	0.997	0.996	1
Tuba1b	0.0772866	0.126695	0.291	0.271	1
Snrpb	0.0369053	0.126648	0.588	0.584	1
Dhx15	0.0378204	0.12635	0.282	0.273	1
Mpnd	0.0481538	0.126326	0.121	0.106	1
Nsmce2	0.22696	0.125806	0.136	0.108	1
Mrpl16	0.099104	0.125663	0.102	0.086	1
Mbd2	0.037994	0.125553	0.303	0.296	1
Pdcd5	0.0597805	0.125534	0.232	0.22	1
Dek	0.39533	0.125498	0.492	0.474	1
Mrpl4	0.182188	0.125375	0.183	0.151	1
Elof1	0.164139	0.124656	0.17	0.149	1
Mrpl33	0.00831729	0.124359	0.39	0.392	1
Mtarc2	0.125407	0.124357	0.276	0.254	1
Hsp90aa1	0.131245	0.123854	0.492	0.477	1
Heatr6	0.05725	0.123295	0.105	0.091	1
Slc9a3r1	0.0456597	0.123229	0.235	0.219	1
Dbi	0.106528	0.123159	0.833	0.791	1
Psma5	0.0144854	0.122904	0.22	0.213	1
Anxa1	0.145587	0.122887	0.573	0.543	1
Zc3h13	0.0195399	0.122716	0.207	0.203	1
Uchl5	0.0200524	0.122678	0.102	0.093	1
Commd2	0.054685	0.122486	0.149	0.135	1
Rheb	0.0756848	0.12244	0.204	0.188	1
Denr	0.0198081	0.122389	0.139	0.129	1
Ctbp1	0.0818148	0.121894	0.245	0.235	1
Itprid2	0.232944	0.121843	0.176	0.156	1
H2az1	0.0603954	0.121535	0.396	0.386	1
Yif1b	0.24117	0.121188	0.105	0.085	1
Larp7	0.302982	0.120978	0.127	0.104	1
Por	0.245358	0.120947	0.142	0.122	1
Eif3c	0.00714587	0.120572	0.489	0.496	1
Pitpnb	0.00747	0.120438	0.13	0.126	1
Nasp	0.28225	0.120332	0.149	0.13	1
Dgkz	0.0714494	0.120234	0.207	0.192	1
Wbp11	0.00979352	0.120213	0.214	0.215	1
Copb2	0.0319078	0.120143	0.288	0.281	1
Srp14	0.300309	0.119348	0.452	0.421	1
Psmc5	0.0110936	0.119299	0.164	0.157	1
Mindy3	0.187694	0.119242	0.105	0.087	1
Casp1	0.0913069	0.11911	0.149	0.133	1
Erp44	0.316112	0.119101	0.235	0.202	1
Milr1	0.0345448	0.119056	0.149	0.14	1
Tmem147	0.250914	0.118626	0.192	0.161	1
Rex1bd	0.0201858	0.118575	0.276	0.265	1
Mrpl18	0.277265	0.118403	0.282	0.249	1
Nudt3	0.0289813	0.11829	0.118	0.106	1
Emc2	0.0816949	0.117969	0.146	0.129	1
Mpc2	0.00316285	0.117548	0.368	0.377	1
Ufc1	0.270623	0.117498	0.356	0.33	1
Arid5b	0.372193	0.117242	0.189	0.165	1
Ifitm6	0.349472	0.117038	0.83	0.815	1
Tceal9	0.281336	0.117005	0.158	0.131	1
Srsf1	0.204391	0.116907	0.232	0.211	1
Hnrnph1	0.053662	0.116527	0.437	0.427	1
Slfn2	0.123906	0.116387	0.82	0.804	1
Cops2	0.00173197	0.116019	0.142	0.146	1
Ctnnb1	0.165655	0.11586	0.272	0.254	1
Fam76a	0.0193593	0.1157	0.124	0.121	1
Ckap4	0.0400208	0.115663	0.251	0.254	1
Stk40	0.139076	0.115646	0.186	0.17	1
Hspa9	0.201282	0.115467	0.195	0.178	1
Pum3	0.237471	0.115444	0.105	0.085	1
Gadd45a	0.183273	0.115351	0.235	0.228	1
Cldnd1	0.0561232	0.115235	0.139	0.128	1
Pigx	0.241734	0.114737	0.127	0.103	1
Gvin-ps7	0.166849	0.114706	0.743	0.711	1
Tap1	0.101609	0.114625	0.378	0.357	1
Rpn1	0.0352851	0.114556	0.303	0.3	1
Edem1	0.191987	0.114486	0.35	0.33	1
Ndufa7	0.213016	0.114279	0.498	0.464	1
Ftl1	0.0768243	0.113709	0.579	0.561	1
Hdac1	0.120085	0.113534	0.173	0.157	1
Ccdc59	0.34961	0.113322	0.211	0.186	1
P2rx4	0.239359	0.112969	0.102	0.076	1
Ptcd2	0.0386427	0.112587	0.118	0.107	1
Arhgap1	0.00393791	0.112498	0.139	0.136	1
Phyh	0.000145008	0.112464	0.099	0.107	1
Idh3g	0.00414761	0.111843	0.263	0.27	1
Rexo1	0.00739031	0.1116	0.217	0.213	1
Tpst2	0.062239	0.111369	0.207	0.197	1
Copg1	0.234146	0.111307	0.115	0.099	1
Vcl	0.00867313	0.111156	0.226	0.222	1
Rab8a	0.0124098	0.111061	0.303	0.299	1
Tbcb	0.118144	0.110741	0.238	0.227	1
Metap2	0.305075	0.11047	0.282	0.256	1
Sart1	0.301949	0.110149	0.173	0.15	1
Atp5e	0.139543	0.110125	0.814	0.806	1
Psmd6	0.00597282	0.109906	0.241	0.243	1
Caprin1	0.354995	0.109063	0.297	0.267	1
Supt6	0.230621	0.109049	0.186	0.167	1
Os9	0.0272963	0.108979	0.235	0.228	1
Snx10	0.0421537	0.108813	0.421	0.414	1
Ndufb10	0.22755	0.108585	0.582	0.563	1
Nus1	0.30816	0.108229	0.232	0.204	1
Fmnl1	0.139235	0.107965	0.375	0.351	1
Ddx17	0.01938	0.10788	0.331	0.331	1
Usp25	0.267506	0.107615	0.471	0.448	1
Dync1i2	0.00508797	0.107348	0.198	0.198	1
Rab6a	0.065053	0.107341	0.211	0.204	1
Jun	0.0399637	0.107231	0.864	0.809	1
Gtf2f2	0.229685	0.107013	0.102	0.088	1
Gtf2h1	0.0915332	0.106712	0.146	0.138	1
Chaserr	0.0956251	0.106366	0.149	0.143	1
Cope	0.0276384	0.106263	0.294	0.296	1
Eif4e2	0.0493072	0.10589	0.102	0.101	1
Ankhd1	0.281329	0.105885	0.111	0.093	1
C1galt1c1	0.0188559	0.105674	0.325	0.33	1
Dhx9	0.301449	0.10565	0.229	0.207	1
Dhx38	0.0290686	0.105423	0.276	0.272	1
Nap1l4	0.120272	0.105355	0.139	0.127	1
Msra	0.166346	0.105007	0.102	0.087	1
Polr1h	0.231065	0.1049	0.192	0.175	1
Prpf19	0.26495	0.104748	0.146	0.127	1
Fndc3b	0.400511	0.10443	0.158	0.141	1
Irf2bp2	0.316603	0.104096	0.548	0.522	1
H2-M3	0.187745	0.104059	0.142	0.129	1
Mrps23	0.0719125	0.103997	0.173	0.164	1
Tm9sf2	0.00477003	0.103749	0.195	0.2	1
Cox7b	0.0267946	0.103644	0.585	0.592	1
Selenot	0.114036	0.103234	0.406	0.398	1
Nipa2	0.00506858	0.103221	0.195	0.198	1
Plekhj1	0.235488	0.102574	0.232	0.208	1
Vps28	0.233305	0.102561	0.31	0.283	1
Aamp	0.0488099	0.102554	0.223	0.221	1
Slc35c2	0.169504	0.102512	0.198	0.196	1
Dap3	0.214651	0.102487	0.115	0.097	1
Zfp608	0.249449	0.101906	0.102	0.086	1
Ms4a8a	0.159904	0.101696	0.139	0.133	1
Fam104a	6.69923e-05	0.101203	0.186	0.201	1
Ngdn	0.0932317	0.101184	0.155	0.146	1
Rbmxl1	0.252362	0.101083	0.105	0.089	1
Rab32	0.103176	0.100784	0.303	0.298	1
Mrps28	0.0480396	0.100671	0.142	0.135	1
Smu1	0.0582939	0.100578	0.146	0.137	1
Rsl24d1	0.0882518	0.100323	0.167	0.156	1
Med15	0.153876	0.10015	0.155	0.143	1
Gsr	0.361354	-0.100102	0.789	0.81	1
Ube3b	0.418151	-0.100197	0.08	0.103	1
Irf2	0.308536	-0.100262	0.266	0.301	1
mt-Nd4	0.0739696	-0.100368	0.947	0.961	1
Cab39	0.6265	-0.100577	0.22	0.243	1
Idh2	0.368086	-0.101038	0.08	0.103	1
Ykt6	0.337729	-0.1012	0.09	0.114	1
Rbks	0.451165	-0.101295	0.093	0.115	1
Itsn2	0.21176	-0.101296	0.111	0.141	1
Wnk1	0.678005	-0.101335	0.257	0.279	1
Trappc6b	0.0498852	-0.10156	0.093	0.129	1
Rps25	0.0259916	-0.101663	0.864	0.883	1
Hpcal1	0.0730238	-0.102265	0.235	0.284	1
F13a1	0.0690318	-0.10233	0.941	0.95	1
Rchy1	0.0586053	-0.102442	0.118	0.155	1
Plin3	0.00973899	-0.102592	0.071	0.109	1
Rabac1	0.069885	-0.102704	0.192	0.236	1
Fkbp3	0.109889	-0.102817	0.111	0.143	1
Zbtb7b	0.143597	-0.102951	0.111	0.145	1
Mapre2	0.152974	-0.10324	0.136	0.171	1
Csf2ra	0.136038	-0.10333	0.43	0.482	1
BC035044	0.0645737	-0.103561	0.087	0.119	1
Mtmr6	0.0201196	-0.103606	0.124	0.17	1
Gxylt1	0.00331984	-0.103786	0.105	0.152	1
Srsf4	0.0659809	-0.103824	0.074	0.105	1
Poldip3	0.00167715	-0.103848	0.164	0.222	1
Zdhhc21	0.24607	-0.103884	0.084	0.112	1
Plagl2	0.164134	-0.104028	0.077	0.105	1
Lamp1	0.00807715	-0.104043	0.895	0.882	1
Jarid2	0.0407578	-0.104459	0.226	0.275	1
Stx16	0.194214	-0.10466	0.096	0.125	1
Baz1b	0.207433	-0.104782	0.217	0.253	1
Tmpo	0.185343	-0.105197	0.514	0.566	1
Atp1b3	0.164536	-0.10521	0.424	0.475	1
Huwe1	0.0310462	-0.105648	0.136	0.178	1
Dmac1	0.0336394	-0.105771	0.158	0.202	1
Zfand6	0.566443	-0.105841	0.217	0.243	1
Rbck1	0.0600059	-0.105917	0.149	0.189	1
Arl11	0.0855137	-0.105923	0.108	0.143	1
Ythdf3	0.0826805	-0.106014	0.217	0.262	1
Phax	0.250507	-0.106144	0.084	0.11	1
Chp1	0.00280345	-0.106222	0.152	0.21	1
Capn1	0.445217	-0.106378	0.118	0.131	1
Pacs2	0.000617116	-0.106421	0.102	0.152	1
Rmnd5b	0.100511	-0.106881	0.087	0.119	1
Sdcbp	0.260791	-0.106973	0.093	0.12	1
Cdk9	0.0221911	-0.107287	0.192	0.243	1
Map4k1	0.0169129	-0.107747	0.068	0.102	1
Rere	0.0665983	-0.107803	0.127	0.166	1
Ptrhd1	0.0548945	-0.10791	0.124	0.165	1
Srek1	0.10988	-0.107975	0.102	0.134	1
Cytip	0.377582	-0.108056	0.551	0.589	1
Map4	0.158412	-0.108115	0.074	0.103	1
Ccndbp1	0.509911	-0.108251	0.102	0.12	1
Scarb1	0.0796885	-0.108273	0.176	0.217	1
Atraid	0.0790474	-0.108982	0.133	0.171	1
Susd6	0.071677	-0.109079	0.155	0.198	1
Slc25a3	0.293819	-0.109358	0.653	0.691	1
Trip11	0.534192	-0.109534	0.183	0.208	1
Phf23	0.249171	-0.109616	0.096	0.124	1
H1f0	0.0393353	-0.110073	0.139	0.183	1
Osbpl11	0.0664725	-0.110691	0.077	0.11	1
Son	0.0205545	-0.110819	0.406	0.477	1
Smim4	0.345128	-0.111007	0.142	0.171	1
mt-Nd1	0.09059	-0.111214	0.957	0.964	1
Pik3r5	0.236966	-0.111261	0.118	0.149	1
Phip	0.00050255	-0.111267	0.133	0.193	1
Crnkl1	0.459331	-0.111451	0.115	0.129	1
Vapb	0.211431	-0.111487	0.158	0.191	1
Mrpl34	0.0877119	-0.111533	0.164	0.204	1
Pa2g4	0.440664	-0.111569	0.09	0.112	1
Ier5	0.061083	-0.111698	0.681	0.742	1
Rps23	0.0193202	-0.1117	0.932	0.961	1
Rnf146	0.0278706	-0.111812	0.068	0.104	1
Parp4	0.043634	-0.112007	0.071	0.104	1
Eri1	0.445292	-0.112081	0.084	0.105	1
Tmem50a	0.0117382	-0.112171	0.477	0.553	1
Phf14	0.00116007	-0.112188	0.133	0.186	1
Cyth4	0.0198802	-0.11223	0.214	0.273	1
Srpk2	0.0936832	-0.112642	0.087	0.12	1
Rpl17	0.0934974	-0.112655	0.932	0.941	1
Npc2	0.0181035	-0.112669	0.95	0.968	1
Lima1	0.00563868	-0.112698	0.108	0.152	1
Cert1	0.139497	-0.112734	0.115	0.148	1
Bri3bp	0.0243548	-0.112961	0.183	0.23	1
Vps41	0.00719448	-0.113018	0.08	0.12	1
Ube2l3	0.0753634	-0.113175	0.124	0.167	1
Prkar1a	0.0347344	-0.113298	0.279	0.335	1
Cflar	0.366556	-0.113909	0.124	0.152	1
Vti1b	0.472608	-0.114023	0.142	0.16	1
Diaph1	0.235009	-0.114028	0.57	0.617	1
Smc5	0.0162372	-0.114271	0.08	0.12	1
B2m	0.0163475	-0.1143	0.985	0.989	1
Mrpl41	0.0415907	-0.11431	0.068	0.102	1
Cyld	0.167385	-0.114416	0.118	0.152	1
Ccdc47	0.145771	-0.114556	0.071	0.101	1
Rgs14	0.318276	-0.114621	0.115	0.143	1
Gak	0.154393	-0.115025	0.121	0.156	1
2310009B15Rik	0.261648	-0.115025	0.077	0.103	1
Kmt5b	0.187474	-0.115292	0.08	0.111	1
Ifnar1	0.068707	-0.115553	0.093	0.13	1
Rbbp8	0.0326441	-0.115662	0.074	0.11	1
Arrdc1	0.0310098	-0.115795	0.087	0.127	1
Jtb	0.275021	-0.116241	0.195	0.231	1
Tm9sf3	0.0970914	-0.11634	0.381	0.436	1
Mcee	0.217907	-0.116345	0.074	0.102	1
Mbnl2	0.151798	-0.116357	0.297	0.344	1
Dnajb1	0.273723	-0.116572	0.176	0.213	1
Ttc14	0.0302038	-0.116704	0.08	0.117	1
Igbp1	0.0335997	-0.117058	0.136	0.177	1
Notch1	0.00859315	-0.117156	0.18	0.233	1
Kcnab2	0.122473	-0.117208	0.115	0.148	1
Sdf4	0.0169324	-0.117285	0.217	0.272	1
Clk3	0.000124897	-0.117907	0.155	0.222	1
Ppm1a	0.261279	-0.118214	0.087	0.115	1
Thrap3	0.0429049	-0.118361	0.142	0.184	1
Rps29	0.0495582	-0.118608	0.864	0.894	1
Shisa5	0.0490982	-0.118669	0.576	0.642	1
Erbin	0.0195695	-0.118891	0.198	0.251	1
Fam168b	0.0385254	-0.118928	0.149	0.193	1
Crybg1	0.393714	-0.118996	0.111	0.137	1
Ubxn1	0.015315	-0.119054	0.307	0.372	1
Eef1a1	0.00894813	-0.119124	0.483	0.562	1
Arpc1a	0.0205725	-0.119164	0.198	0.25	1
Taf1d	0.0705961	-0.11931	0.068	0.102	1
Atp5l	0.000891704	-0.119389	0.065	0.109	1
Selenow	0.000631285	-0.119447	0.282	0.363	1
Ppp1r12a	0.0429565	-0.119452	0.149	0.196	1
Lrrc25	0.00836021	-0.119517	0.161	0.211	1
R3hdm4	0.377888	-0.119924	0.139	0.168	1
Mideas	0.0271081	-0.11994	0.13	0.173	1
Eif4b	0.405316	-0.120274	0.18	0.21	1
Oxr1	0.350653	-0.120274	0.13	0.159	1
Tmed3	0.0400972	-0.120691	0.17	0.217	1
Arrdc4	0.0601017	-0.120965	0.08	0.115	1
Tmem106a	0.074751	-0.121457	0.133	0.173	1
Nsrp1	0.140479	-0.121548	0.115	0.148	1
Nrip1	0.375404	-0.121996	0.084	0.107	1
Furin	0.27327	-0.122	0.136	0.169	1
Tlk1	0.366138	-0.12226	0.108	0.135	1
5031439G07Rik	0.00397992	-0.122438	0.26	0.331	1
Emc3	0.338734	-0.122488	0.099	0.12	1
Adap1	0.0235224	-0.122579	0.124	0.168	1
Actn4	0.0799877	-0.122618	0.155	0.198	1
Ddx52	0.269961	-0.122673	0.124	0.155	1
Rps4x	0.0278616	-0.122778	0.969	0.978	1
Abcd2	0.0100569	-0.122816	0.241	0.305	1
Vrk1	0.0853869	-0.123005	0.198	0.244	1
mt-Co1	0.0425602	-0.123136	0.864	0.898	1
Srsf9	0.277448	-0.123404	0.368	0.413	1
Midn	0.154613	-0.123599	0.152	0.192	1
Fam120a	0.123664	-0.123818	0.235	0.282	1
Sec24c	0.244297	-0.123975	0.099	0.129	1
Dhrs1	0.242127	-0.123989	0.105	0.136	1
Fcgr3	0.06142	-0.124061	0.452	0.516	1
Ctcf	0.271324	-0.124399	0.09	0.118	1
Apobr	0.0956405	-0.124457	0.084	0.117	1
Polr3c	0.0268091	-0.12446	0.084	0.123	1
Rps20	0.000978804	-0.124467	0.985	0.973	1
Rp9	0.29689	-0.124921	0.241	0.279	1
Atg101	0.120044	-0.125138	0.146	0.186	1
Rps15	0.00765045	-0.125159	0.966	0.981	1
Sirt7	0.235191	-0.125217	0.207	0.245	1
Wfdc17	0.0336948	-0.125495	0.771	0.823	1
Eif2ak1	0.201648	-0.125683	0.099	0.131	1
Hgs	0.263185	-0.12601	0.074	0.101	1
Mdh1	0.450594	-0.126412	0.198	0.227	1
Smap1	0.0627799	-0.126462	0.149	0.192	1
Sumf1	0.0761485	-0.126562	0.071	0.104	1
Fip1l1	0.013497	-0.12664	0.102	0.147	1
Mapk1	0.00610618	-0.126788	0.139	0.19	1
Dynlt2b	0.106142	-0.126841	0.087	0.12	1
Irak3	0.32254	-0.126875	0.093	0.119	1
Dock11	0.302889	-0.126894	0.186	0.221	1
Adam10	0.00824679	-0.127602	0.201	0.259	1
Amfr	0.165737	-0.127835	0.099	0.132	1
Tfeb	0.0283436	-0.128117	0.096	0.137	1
Cux1	0.00491366	-0.128426	0.115	0.164	1
Ppp1r9b	0.0114544	-0.128486	0.192	0.247	1
Casp8	0.0732078	-0.128776	0.121	0.16	1
Cmas	0.000786233	-0.12884	0.108	0.161	1
Brpf1	0.0766649	-0.128869	0.164	0.208	1
Ccnl1	0.205816	-0.129173	0.681	0.725	1
Myo5a	0.00606818	-0.129409	0.136	0.19	1
Rnpepl1	0.374247	-0.129446	0.09	0.114	1
Bod1l	0.010339	-0.129554	0.18	0.235	1
Mia2	0.189788	-0.12964	0.43	0.481	1
Paf1	0.197124	-0.130156	0.08	0.111	1
Ube3a	0.160644	-0.13018	0.142	0.181	1
Akirin2	0.0421119	-0.130198	0.096	0.137	1
Puf60	0.184804	-0.13027	0.118	0.153	1
Ganab	0.0471324	-0.130491	0.093	0.132	1
Tmx1	0.100593	-0.131088	0.084	0.118	1
Ddx47	0.133555	-0.131107	0.118	0.154	1
Scpep1	0.0106793	-0.131134	0.173	0.231	1
Pnisr	0.0669309	-0.131141	0.152	0.197	1
Syf2	0.198654	-0.131148	0.263	0.307	1
Ap1m1	0.00815049	-0.131279	0.071	0.116	1
Elf2	0.291632	-0.131403	0.139	0.172	1
Tspan14	0.00246002	-0.131525	0.118	0.17	1
Rpl35a	0.00512388	-0.131578	0.938	0.961	1
Snhg1	0.258409	-0.131759	0.124	0.156	1
Arl6ip5	0.0403014	-0.131831	0.22	0.274	1
Xpo6	0.0379028	-0.132149	0.102	0.143	1
Evl	0.084441	-0.132296	0.155	0.197	1
Sipa1	0.0946036	-0.132362	0.158	0.205	1
Snw1	0.347468	-0.132507	0.241	0.278	1
Rps13	0.000945205	-0.132559	0.95	0.961	1
Rpl23	0.000259763	-0.13295	0.994	0.995	1
Stat6	0.00406968	-0.133175	0.204	0.269	1
Uri1	0.360523	-0.133295	0.084	0.107	1
Egr1	0.235448	-0.133328	0.146	0.18	1
Gpr132	0.170535	-0.133735	0.074	0.104	1
Kmt5a	0.0656008	-0.133871	0.31	0.372	1
Nhsl2	0.032061	-0.13433	0.207	0.262	1
Tbc1d10b	0.277294	-0.134353	0.09	0.118	1
Scaf11	0.00483421	-0.134359	0.316	0.393	1
Cdkn2d	0.538079	-0.134508	0.328	0.353	1
Zzef1	0.0657928	-0.134519	0.108	0.149	1
Rab3d	0.0789984	-0.13495	0.105	0.147	1
Bscl2	0.000356018	-0.135024	0.192	0.268	1
Gpbp1l1	0.0398845	-0.135066	0.065	0.101	1
Ogdh	0.152341	-0.135147	0.136	0.175	1
Slc11a1	0.0994578	-0.13534	0.087	0.122	1
Tsix	0.0828247	-0.135443	0.084	0.119	1
Ube2h	0.0471838	-0.13555	0.065	0.102	1
Fam53c	0.136745	-0.135648	0.077	0.11	1
Ctsh	0.0327104	-0.135753	0.56	0.633	1
Sh3glb1	0.000343746	-0.135799	0.337	0.43	1
Calm2	0.108047	-0.136055	0.495	0.554	1
F5	0.245466	-0.136362	0.102	0.133	1
Arid3a	0.32151	-0.136686	0.17	0.204	1
Yipf3	0.124604	-0.1369	0.13	0.168	1
Lsm10	0.0566365	-0.136939	0.071	0.107	1
Fermt3	0.057989	-0.137051	0.347	0.408	1
Wbp4	0.0750141	-0.137214	0.121	0.162	1
Stx4a	0.0511972	-0.137235	0.121	0.163	1
Pirb	0.0533679	-0.137422	0.511	0.578	1
Ube2q1	0.187503	-0.137654	0.22	0.262	1
Cers6	0.0506328	-0.137761	0.297	0.356	1
Setd3	0.0626425	-0.137942	0.08	0.118	1
Il13ra1	0.434968	-0.137962	0.189	0.219	1
Eif5	0.277896	-0.138073	0.43	0.476	1
Wdfy1	0.0843325	-0.138203	0.077	0.113	1
Ptpn11	0.0743439	-0.138461	0.093	0.131	1
Syap1	0.116652	-0.138488	0.071	0.105	1
Epc1	0.0592295	-0.138542	0.099	0.139	1
Usp5	0.290548	-0.138963	0.084	0.11	1
Relt	0.000593882	-0.139053	0.08	0.133	1
Sidt2	0.0208005	-0.139122	0.161	0.216	1
Rab2a	0.136817	-0.139445	0.384	0.439	1
Rbm27	0.0389202	-0.139517	0.124	0.169	1
Agtrap	0.0372983	-0.139542	0.065	0.102	1
Pcm1	0.0477057	-0.139558	0.084	0.123	1
Ptafr	0.143607	-0.139638	0.08	0.114	1
Rpl41	2.0762e-05	-0.139869	0.997	0.987	1
Tfe3	0.00937447	-0.139937	0.071	0.114	1
Xrn2	0.0196266	-0.139978	0.362	0.435	1
Tmem59	0.00071263	-0.140021	0.291	0.374	1
Cdc42ep3	0.00985207	-0.140513	0.313	0.38	1
Sulf2	0.380308	-0.14067	0.118	0.142	1
Ist1	0.0586409	-0.140681	0.149	0.196	1
mt-Rnr2	5.62201e-05	-0.140695	1	1	1
Mrps9	0.0759886	-0.140762	0.09	0.127	1
Klhl5	0.00105354	-0.140952	0.08	0.129	1
Irf9	0.326787	-0.141193	0.198	0.234	1
Smc4	0.0776526	-0.141402	0.096	0.134	1
Ndufb5	0.06752	-0.141482	0.399	0.464	1
Oip5os1	0.0232843	-0.142052	0.115	0.16	1
Ppp6r3	0.287206	-0.142168	0.127	0.159	1
Baz2a	0.0414468	-0.142246	0.118	0.162	1
Gltp	0.0184503	-0.142444	0.344	0.417	1
Gnaq	0.0159412	-0.142528	0.084	0.126	1
Ear2	0.344128	-0.142681	0.09	0.115	1
Ldb1	0.110314	-0.142697	0.074	0.108	1
Ppp1r15a	0.31902	-0.142933	0.399	0.439	1
Abcd1	0.0693874	-0.142936	0.142	0.187	1
Pmaip1	0.049362	-0.143025	0.068	0.105	1
Cdipt	0.32235	-0.143075	0.152	0.176	1
Cfh	0.452966	-0.143095	0.115	0.128	1
Nmt1	0.022907	-0.143136	0.173	0.23	1
Gatad2b	0.0127045	-0.143842	0.124	0.175	1
Clec12a	6.91459e-05	-0.143947	0.313	0.41	1
Ghitm	0.110311	-0.144358	0.198	0.245	1
Ext1	0.00733401	-0.144454	0.062	0.103	1
Pik3cg	0.0340883	-0.144455	0.09	0.132	1
Wdfy2	0.110216	-0.144458	0.127	0.168	1
Ddx3x	0.0286656	-0.144628	0.526	0.601	1
Pik3ca	0.0796312	-0.144636	0.096	0.136	1
Fau	0.000247217	-0.14474	0.994	0.997	1
Rbm5	0.124292	-0.144908	0.105	0.143	1
Tcirg1	0.00655701	-0.145321	0.164	0.223	1
Casc3	0.0318993	-0.145387	0.071	0.11	1
Septin9	0.0164079	-0.145428	0.362	0.435	1
Hbp1	0.00521894	-0.145469	0.068	0.118	1
Tet2	0.143689	-0.145491	0.118	0.155	1
Slc25a11	0.00710359	-0.145708	0.133	0.19	1
Eml4	0.00956037	-0.145878	0.102	0.152	1
Rpl19	0.00471931	-0.146017	0.972	0.984	1
C1galt1	0.00218064	-0.146028	0.068	0.116	1
Atxn7l3b	0.14122	-0.146203	0.118	0.156	1
Smchd1	0.360019	-0.146262	0.303	0.342	1
Scarb2	0.113262	-0.146389	0.226	0.274	1
Csnk1g2	0.148137	-0.14671	0.118	0.157	1
Fam174a	0.00146059	-0.146729	0.223	0.301	1
Rps3	0.148266	-0.14686	0.573	0.624	1
Arf3	0.0711452	-0.146991	0.124	0.169	1
Rfc1	0.211213	-0.147	0.136	0.173	1
Epn1	0.270701	-0.147128	0.307	0.35	1
Wwp2	0.0129966	-0.147384	0.071	0.114	1
Pgp	0.212626	-0.147423	0.096	0.128	1
Becn1	0.284027	-0.147495	0.136	0.169	1
Rab11b	0.0172119	-0.148185	0.102	0.147	1
Secisbp2l	0.0105575	-0.148392	0.09	0.137	1
Epsti1	0.0394168	-0.148541	0.387	0.455	1
S100a4	0.134555	-0.148625	0.579	0.633	1
Rc3h1	0.0630874	-0.148674	0.146	0.192	1
Trpc4ap	0.0806284	-0.148817	0.223	0.276	1
Rbm26	0.0901627	-0.148841	0.068	0.103	1
AI413582	0.0246078	-0.14886	0.111	0.158	1
Synj1	0.0260823	-0.14905	0.198	0.255	1
Dido1	0.0231294	-0.14939	0.071	0.113	1
Fam117b	0.0104214	-0.149402	0.254	0.322	1
Rbm7	0.153192	-0.149513	0.139	0.178	1
Nubp1	0.0712061	-0.149547	0.115	0.158	1
Lsm8	0.179897	-0.149892	0.136	0.174	1
Asah1	0.047723	-0.15016	0.347	0.41	1
Trir	0.0537965	-0.150173	0.276	0.336	1
Fn1	0.032651	-0.150208	0.944	0.942	1
Cyb5a	0.0199881	-0.15025	0.17	0.227	1
Gapvd1	0.17237	-0.150381	0.158	0.199	1
Osbpl9	0.0755627	-0.150697	0.211	0.262	1
Cdc37	0.0475797	-0.150768	0.276	0.338	1
Clec4a2	0.0894352	-0.15089	0.39	0.451	1
4932438A13Rik	0.0261926	-0.151215	0.077	0.12	1
Flna	0.0774322	-0.151234	0.718	0.771	1
Sh2b3	0.00641053	-0.151469	0.108	0.16	1
Rps9	5.2727e-06	-0.151482	0.997	1	0.292192
Arhgap25	0.0586052	-0.151969	0.102	0.145	1
Chmp2b	0.0253588	-0.152154	0.121	0.168	1
Rpl13a	0.127061	-0.152266	0.17	0.215	1
Htra2	0.173404	-0.152407	0.077	0.109	1
Adar	0.294738	-0.15259	0.149	0.179	1
Efhd2	0.0132211	-0.152672	0.399	0.476	1
Chst12	0.0944826	-0.152681	0.093	0.132	1
Arhgef2	0.0422843	-0.152836	0.127	0.173	1
Senp2	0.128637	-0.152875	0.074	0.108	1
Tusc1	0.0263819	-0.152927	0.127	0.175	1
Epb41	0.185971	-0.152947	0.096	0.13	1
Pds5a	0.0652394	-0.153082	0.077	0.116	1
Pip5k1c	0.00142243	-0.153255	0.068	0.116	1
Rbm33	0.00500881	-0.153326	0.102	0.155	1
Polr2m	0.00129231	-0.153499	0.118	0.175	1
Pik3cd	0.0226968	-0.15354	0.285	0.352	1
Fbxl14	0.000536636	-0.153806	0.056	0.105	1
Chsy1	0.111376	-0.153941	0.08	0.116	1
Trim33	0.0256211	-0.154169	0.065	0.106	1
Stk24	0.117251	-0.154257	0.263	0.316	1
Mgat1	0.0368341	-0.154375	0.099	0.145	1
Ap2a2	0.00637367	-0.154645	0.241	0.311	1
Plcg2	0.0180744	-0.155099	0.313	0.387	1
Pi16	0.0196106	-0.155127	0.155	0.211	1
Mindy2	0.29094	-0.155132	0.142	0.173	1
Map7d1	0.0029776	-0.155277	0.18	0.245	1
Rab14	0.00331103	-0.155353	0.328	0.416	1
Adcy7	0.0435072	-0.155568	0.065	0.104	1
Polb	0.171533	-0.155673	0.118	0.155	1
Lgmn	0.0877737	-0.155738	0.093	0.13	1
Nxf1	0.0137072	-0.15576	0.077	0.122	1
Ccl4	0.497989	-0.155886	0.189	0.211	1
Naip2	0.0856243	-0.156027	0.17	0.218	1
Hspe1	0.0228125	-0.15606	0.334	0.407	1
Asxl2	0.0022726	-0.156128	0.077	0.13	1
Uhmk1	0.0875862	-0.156267	0.084	0.122	1
Fbrs	0.0201469	-0.156316	0.121	0.172	1
Prpf4b	0.135737	-0.156411	0.18	0.224	1
Bola2	0.178966	-0.156452	0.17	0.212	1
Gas7	0.00195919	-0.156454	0.167	0.24	1
B4galnt1	0.068323	-0.156515	0.146	0.193	1
Ethe1	0.0226526	-0.156611	0.294	0.362	1
Cds2	0.0662828	-0.157134	0.068	0.106	1
Cdk12	0.216419	-0.157255	0.124	0.158	1
Tcf25	0.0257378	-0.157586	0.269	0.336	1
Zc3h18	0.0566043	-0.157595	0.102	0.146	1
Creg1	0.0381384	-0.158028	0.517	0.589	1
Psme3ip1	0.172706	-0.158062	0.09	0.122	1
Pip4p1	0.00542032	-0.158416	0.124	0.183	1
Dusp22	0.0332014	-0.158463	0.118	0.167	1
Gm45778	0.00531997	-0.158774	0.077	0.126	1
Mfsd6	0.0238756	-0.158832	0.074	0.116	1
Arhgap30	0.0288556	-0.159215	0.529	0.605	1
Usp3	0.00248043	-0.159242	0.158	0.223	1
Rpl37	0.00467493	-0.159461	0.898	0.925	1
Hnrnpll	0.000284821	-0.159524	0.08	0.137	1
Paics	0.231999	-0.159957	0.118	0.148	1
Uqcc3	0.0536851	-0.160313	0.136	0.183	1
Otub1	0.156368	-0.16067	0.13	0.17	1
Ccl9	1.80019e-05	-0.16169	0.598	0.718	0.997592
Arid5a	0.0152921	-0.161715	0.074	0.117	1
Fbxw11	0.00226501	-0.161854	0.065	0.113	1
B4galt1	0.000236469	-0.162283	0.108	0.174	1
Lnpep	0.133259	-0.162409	0.285	0.338	1
Pnpla2	0.068113	-0.162503	0.093	0.134	1
Limd1	0.065855	-0.163079	0.272	0.332	1
Ep300	0.0214149	-0.163179	0.322	0.394	1
Degs1	0.117604	-0.163232	0.483	0.542	1
Fam107b	0.126042	-0.163813	0.316	0.371	1
Per1	0.178957	-0.164379	0.133	0.172	1
Fuca1	0.118984	-0.164425	0.217	0.267	1
Setd1b	0.0296728	-0.164522	0.133	0.184	1
Dctn4	0.116302	-0.164601	0.074	0.102	1
Ampd3	0.203045	-0.164707	0.093	0.12	1
Cdc42se2	0.0574283	-0.164849	0.127	0.173	1
Fgd4	0.0174225	-0.164927	0.217	0.281	1
Wipf1	0.103965	-0.164932	0.427	0.488	1
Prkd3	0.0861122	-0.165379	0.139	0.186	1
Gigyf1	0.0550554	-0.165585	0.062	0.1	1
Anp32a	0.0983967	-0.166087	0.282	0.338	1
Ubn1	0.03559	-0.166238	0.149	0.2	1
Dync1h1	0.0152738	-0.166287	0.254	0.322	1
Rnf115	0.0484193	-0.166302	0.18	0.234	1
Plekho2	0.0111984	-0.166805	0.266	0.338	1
Sema4a	0.00649713	-0.167237	0.245	0.314	1
Wsb1	0.00599626	-0.167269	0.353	0.434	1
Use1	0.0575316	-0.167286	0.365	0.432	1
Klf2	0.015577	-0.167292	0.511	0.593	1
Ccar1	0.207851	-0.167364	0.161	0.199	1
Gm5617	0.0566919	-0.167469	0.074	0.113	1
Slc38a1	0.029902	-0.167846	0.152	0.206	1
Swap70	0.0164792	-0.168228	0.065	0.11	1
Mrpl32	0.075247	-0.168267	0.124	0.17	1
Unc93b1	0.0542643	-0.168496	0.56	0.625	1
Ip6k1	0.0752528	-0.168518	0.071	0.109	1
Sash3	0.000868351	-0.168767	0.115	0.177	1
Ntan1	0.0527769	-0.168795	0.071	0.11	1
Lst1	0.0160115	-0.169339	0.718	0.768	1
Yeats4	0.0255822	-0.169596	0.18	0.237	1
Tlr13	0.088832	-0.169651	0.192	0.244	1
Hhex	0.022422	-0.169664	0.108	0.158	1
Rasgrp2	0.0895176	-0.169698	0.155	0.202	1
Ceacam1	0.00247213	-0.169713	0.115	0.172	1
Lrrfip2	0.00368011	-0.169949	0.121	0.179	1
Ubr3	0.0579724	-0.170051	0.068	0.107	1
Mkln1	0.0543123	-0.170442	0.118	0.164	1
Braf	0.0412913	-0.171114	0.077	0.118	1
Sdf2	0.0061953	-0.171398	0.127	0.183	1
Rnasel	0.0653954	-0.171492	0.077	0.117	1
Trim25	0.0830021	-0.171686	0.248	0.303	1
Tmem185b	0.0565434	-0.171741	0.068	0.107	1
Kat6a	0.00796375	-0.172486	0.164	0.225	1
Fkbp15	0.119074	-0.172812	0.115	0.155	1
Kif3b	0.00134399	-0.172949	0.056	0.104	1
Nsd1	0.00175948	-0.173002	0.146	0.212	1
Aftph	0.00253618	-0.173359	0.13	0.189	1
Eif2a	0.108741	-0.173878	0.136	0.181	1
Mppe1	0.0125439	-0.174122	0.062	0.108	1
Rbfa	0.00948083	-0.174156	0.161	0.224	1
Nrros	0.0519345	-0.174282	0.347	0.413	1
Hlx	0.0129143	-0.174537	0.068	0.113	1
Prdx5	0.00400092	-0.174563	0.901	0.934	1
Rpl37a	5.52093e-05	-0.174928	0.978	0.973	1
Ptbp3	0.00304691	-0.174943	0.539	0.633	1
Herc2	0.0552561	-0.175091	0.084	0.125	1
Osbpl8	0.00963642	-0.175129	0.118	0.172	1
Gng5	0.10031	-0.175281	0.272	0.329	1
Tbl1xr1	0.000752496	-0.175368	0.176	0.25	1
Fam168a	0.00290792	-0.175553	0.096	0.154	1
Abcc4	0.0244177	-0.175593	0.065	0.109	1
Spag9	0.0347462	-0.175855	0.232	0.294	1
Ing2	0.124631	-0.175919	0.124	0.164	1
Pcbp2	0.00890072	-0.175921	0.65	0.727	1
Slk	0.00147505	-0.175955	0.415	0.515	1
Fgr	0.0293128	-0.176251	0.319	0.389	1
Tln1	0.000324935	-0.176473	0.743	0.831	1
Prkag1	0.0362878	-0.176479	0.09	0.135	1
Adss	0.0194688	-0.176737	0.176	0.238	1
Hps3	0.060719	-0.177792	0.127	0.176	1
Dapp1	0.0207155	-0.17783	0.108	0.159	1
Rps24	4.10971e-07	-0.177844	1	0.999	0.0227744
N4bp2l2	0.0185102	-0.177998	0.087	0.134	1
Hk2	0.000922032	-0.178202	0.238	0.322	1
Vps54	0.0502261	-0.178453	0.108	0.154	1
Ndufa6	0.0502071	-0.178993	0.511	0.58	1
H2-DMa	0.0654598	-0.179317	0.328	0.392	1
Msl2	0.00511276	-0.179386	0.173	0.242	1
Gmip	0.00182466	-0.179392	0.102	0.161	1
Wac	0.0529574	-0.179588	0.124	0.173	1
Rpl39	0.0166668	-0.179596	0.817	0.86	1
Nfatc3	0.0108711	-0.179744	0.074	0.123	1
Arih1	0.00686939	-0.17993	0.146	0.208	1
Rassf2	0.0659952	-0.179951	0.084	0.125	1
Kmt2d	0.00549804	-0.18001	0.068	0.118	1
Rtf1	0.0394374	-0.180385	0.176	0.233	1
Stxbp2	0.0685381	-0.180549	0.158	0.209	1
Aggf1	0.133627	-0.18069	0.105	0.14	1
Eef1b2	0.00871845	-0.180833	0.786	0.844	1
Tet3	0.0411077	-0.181291	0.149	0.203	1
Neu1	0.0381412	-0.181355	0.09	0.136	1
Plekhf2	0.0242307	-0.181429	0.158	0.215	1
Sp1	0.0977609	-0.181609	0.142	0.189	1
Adrb2	0.131229	-0.181662	0.146	0.189	1
Dgkg	0.0296556	-0.181785	0.065	0.108	1
Dcaf11	0.00127644	-0.181819	0.071	0.125	1
Prcp	0.0445431	-0.181878	0.235	0.298	1
Nupr1	0.0584321	-0.181895	0.118	0.164	1
Mepce	0.0613499	-0.182219	0.071	0.111	1
Ahcyl2	0.0229469	-0.182448	0.08	0.127	1
Zranb1	0.0175682	-0.182484	0.099	0.15	1
Plaa	0.114373	-0.182614	0.118	0.158	1
Rasa4	0.000348017	-0.182819	0.053	0.106	1
Ddi2	0.000231707	-0.182882	0.282	0.377	1
Pdxk	0.000896871	-0.182935	0.062	0.114	1
Ahnak	0.0444017	-0.182995	0.186	0.242	1
Grk6	0.130205	-0.183053	0.161	0.206	1
Soat1	0.0212433	-0.183057	0.387	0.465	1
Pbrm1	0.0178854	-0.183489	0.291	0.363	1
Sgpl1	0.0163881	-0.183874	0.161	0.22	1
Lgals3bp	0.0289617	-0.184491	0.173	0.232	1
N4bp1	0.166558	-0.184527	0.149	0.19	1
Tsc22d4	0.000139287	-0.184835	0.198	0.287	1
Mcur1	0.000808639	-0.184879	0.087	0.145	1
Lims1	0.0347399	-0.184893	0.418	0.491	1
Gusb	0.00259115	-0.185142	0.173	0.245	1
Rtraf	0.17421	-0.185158	0.245	0.291	1
Egln1	0.123664	-0.185309	0.093	0.128	1
Drap1	0.0565048	-0.185371	0.152	0.204	1
Dcaf12	0.000319974	-0.185391	0.08	0.141	1
Abr	0.0663949	-0.185415	0.096	0.14	1
Clip1	0.0120938	-0.185425	0.102	0.156	1
Nr1h2	0.0580299	-0.185512	0.09	0.133	1
Cyfip1	0.000682737	-0.185697	0.223	0.305	1
Txnip	0.0467393	-0.185977	0.3	0.367	1
Selplg	0.115006	-0.186306	0.406	0.462	1
Rnf38	0.0381694	-0.186384	0.099	0.146	1
Frrs1	0.00292426	-0.18669	0.235	0.315	1
Glrx2	0.0625216	-0.18696	0.133	0.182	1
Orai3	0.029877	-0.187172	0.059	0.1	1
Xpa	0.039801	-0.187191	0.074	0.117	1
Prkx	0.025838	-0.187275	0.22	0.284	1
1810058I24Rik	0.16223	-0.187444	0.266	0.316	1
Rplp1	1.43941e-05	-0.187504	0.978	0.993	0.797664
BC028528	0.0321483	-0.187512	0.158	0.214	1
Wasf2	0.00010991	-0.187794	0.381	0.488	1
Sptan1	0.0807467	-0.188263	0.136	0.184	1
Frg1	0.00255441	-0.188309	0.173	0.244	1
Junb	0.000276675	-0.188601	0.954	0.969	1
Dcaf7	0.024213	-0.189245	0.084	0.132	1
Pabpc1	0.00545069	-0.189434	0.768	0.832	1
Sh3kbp1	0.0245385	-0.189789	0.254	0.322	1
Sqstm1	0.0672809	-0.190172	0.115	0.161	1
Hcar2	0.0240413	-0.190577	0.099	0.149	1
Cklf	0.0437741	-0.190608	0.062	0.102	1
Bmp2k	0.112905	-0.190839	0.096	0.128	1
Birc3	0.103866	-0.191194	0.105	0.146	1
Zfp292	0.169761	-0.191203	0.136	0.173	1
Rnf216	0.0247347	-0.19139	0.093	0.142	1
St3gal4	0.000200151	-0.191551	0.139	0.213	1
Tmem165	0.0935911	-0.19174	0.192	0.244	1
Rnd3	0.160998	-0.192169	0.207	0.251	1
Jak1	0.0797256	-0.192395	0.319	0.379	1
Ppp1r15b	0.0211972	-0.192783	0.313	0.387	1
Zfp385a	0.00025762	-0.192849	0.065	0.126	1
Dnajc5	0.0558287	-0.192891	0.161	0.214	1
Rps12	5.90349e-07	-0.192946	0.991	0.997	0.0327148
Ing3	0.0564813	-0.193104	0.121	0.17	1
Jund	0.0494844	-0.193377	0.601	0.655	1
Mef2c	0.00128967	-0.193394	0.077	0.135	1
Trappc2l	0.0071577	-0.193598	0.217	0.289	1
Nrp1	0.000770823	-0.193729	0.17	0.247	1
Pcyt1a	0.0443026	-0.194185	0.13	0.181	1
Slc25a5	0.0275108	-0.194222	0.616	0.678	1
Atxn7	0.00370105	-0.194574	0.08	0.136	1
Rps28	0.0144421	-0.19461	0.551	0.626	1
Vav3	0.0468594	-0.194757	0.093	0.139	1
Rpl18a	3.22167e-06	-0.195245	0.981	0.987	0.178532
Tut4	0.00873511	-0.195586	0.065	0.113	1
Gpr141	0.00362194	-0.195655	0.523	0.618	1
Mat2b	0.0691272	-0.195726	0.189	0.244	1
Slc66a2	0.0210544	-0.195798	0.133	0.191	1
Mfsd7a	0.00206077	-0.195984	0.053	0.102	1
Sertad2	0.0712226	-0.196111	0.13	0.178	1
Klf4	0.014718	-0.196253	0.731	0.787	1
Crlf3	0.000465931	-0.196381	0.102	0.166	1
Rpl34	8.53104e-06	-0.196427	0.954	0.957	0.472756
Tifab	2.99841e-06	-0.196867	0.183	0.283	0.16616
Hltf	0.013193	-0.197314	0.071	0.12	1
Akna	0.00906267	-0.197796	0.124	0.184	1
Cmip	0.0467993	-0.1978	0.105	0.153	1
Vezf1	0.101385	-0.197896	0.121	0.164	1
Pqlc3	0.0112265	-0.198238	0.158	0.221	1
Brd2	0.0431305	-0.198653	0.548	0.619	1
Polr2e	0.0337128	-0.198709	0.18	0.24	1
Ube2b	0.00166823	-0.198794	0.297	0.387	1
Exoc6	0.00149293	-0.198823	0.071	0.128	1
Sla	0.0247537	-0.199106	0.452	0.529	1
Jaml	0.031207	-0.199212	0.059	0.1	1
Glipr1	0.0282676	-0.199575	0.22	0.285	1
Sltm	0.0014234	-0.199954	0.173	0.25	1
Map3k7	0.0276486	-0.200047	0.077	0.125	1
Psap	2.18703e-06	-0.200297	0.981	0.989	0.121196
Cisd1	0.0180671	-0.200571	0.226	0.295	1
Inpp5k	0.0747051	-0.200605	0.105	0.149	1
Leprot	0.00184574	-0.200655	0.161	0.232	1
Tmem127	0.0563665	-0.200673	0.077	0.119	1
Rplp2	5.69317e-07	-0.200945	0.985	0.991	0.0315493
Usp1	0.0444377	-0.201181	0.105	0.153	1
Cmc1	0.00543993	-0.201573	0.118	0.179	1
Lpar6	0.0248407	-0.201852	0.096	0.147	1
BC005624	0.00157888	-0.202444	0.087	0.147	1
Pnrc1	0.045858	-0.202695	0.393	0.463	1
Trps1	0.0704689	-0.202988	0.245	0.304	1
Serpinb10	0.0797824	-0.20328	0.096	0.138	1
Cmtm6	0.0188083	-0.203434	0.189	0.257	1
Kctd12	0.00374883	-0.203519	0.331	0.421	1
Tspyl1	0.0648636	-0.203814	0.155	0.207	1
Fos	0.00147845	-0.204061	0.963	0.977	1
Cyria	0.0417005	-0.20417	0.099	0.147	1
Ppm1h	0.0456287	-0.204214	0.077	0.118	1
Med13l	0.00987773	-0.20428	0.142	0.205	1
Pdhb	0.0051583	-0.204507	0.071	0.123	1
Bckdha	0.0181796	-0.204574	0.13	0.189	1
Ubxn6	0.011454	-0.204616	0.062	0.111	1
Rps27a	1.81844e-07	-0.204635	0.991	0.993	0.0100771
Fbxo11	0.0107394	-0.204964	0.062	0.11	1
Zfp622	0.0712455	-0.204982	0.192	0.247	1
Themis2	0.0030455	-0.205267	0.124	0.19	1
Piezo1	0.0137339	-0.205309	0.068	0.117	1
Ptk2b	0.0890142	-0.205397	0.133	0.177	1
Purb	0.00591885	-0.205425	0.341	0.43	1
Fam102b	0.0195867	-0.20547	0.099	0.151	1
Zfx	0.0138496	-0.205836	0.096	0.15	1
Gpcpd1	0.0495105	-0.205859	0.077	0.12	1
Cnot3	0.00431862	-0.206426	0.121	0.184	1
Cxcr4	0.0253688	-0.206711	0.201	0.265	1
Tnrc6c	0.00947498	-0.206734	0.074	0.125	1
Khk	0.0264164	-0.206777	0.127	0.182	1
Psme4	0.0436884	-0.206817	0.189	0.249	1
Mapk3	0.116289	-0.206867	0.152	0.196	1
Mpp6	0.0081997	-0.20703	0.074	0.127	1
Mbnl1	1.8879e-05	-0.207458	0.582	0.708	1
Rpl18	0.00185083	-0.208214	0.759	0.814	1
Alox5ap	0.00047714	-0.209311	0.904	0.933	1
Birc6	0.0526048	-0.209372	0.186	0.243	1
Kdm5a	0.0170454	-0.209609	0.18	0.245	1
Rnf20	0.0522097	-0.209636	0.099	0.141	1
Ifngr2	0.00884694	-0.209703	0.241	0.319	1
Crk	0.0218365	-0.21023	0.099	0.152	1
Rassf5	0.0182585	-0.210271	0.279	0.355	1
Rpl3	0.00102379	-0.210502	0.789	0.835	1
Zeb2	0.00272548	-0.210554	0.474	0.571	1
Washc4	0.0030698	-0.210696	0.084	0.14	1
Myl12b	0.000307239	-0.210713	0.065	0.125	1
Zdhhc20	0.0428166	-0.210866	0.136	0.19	1
Zfp703	0.0614418	-0.21123	0.13	0.18	1
Kif2a	0.00639906	-0.211345	0.074	0.127	1
Phf20l1	0.0495607	-0.211361	0.232	0.295	1
Pink1	0.000633846	-0.211386	0.08	0.143	1
Serf2	0.00246419	-0.211723	0.149	0.221	1
Rassf4	0.00236055	-0.211813	0.39	0.487	1
Cnppd1	0.00112347	-0.211866	0.149	0.223	1
Eps15	0.004628	-0.211902	0.183	0.256	1
Map3k1	0.0275996	-0.212129	0.167	0.228	1
Hook3	0.0116508	-0.212139	0.142	0.208	1
Pttg1ip	0.0108343	-0.212218	0.099	0.155	1
Leprotl1	0.029675	-0.21241	0.164	0.225	1
Cdk19	0.000332037	-0.212629	0.08	0.143	1
Vps13c	0.0483586	-0.212834	0.207	0.268	1
Ppil4	0.000616619	-0.213636	0.077	0.14	1
Rpl22	0.000140306	-0.213852	0.907	0.935	1
Nfe2l1	0.0151311	-0.214093	0.059	0.106	1
Dusp6	0.0716345	-0.214229	0.09	0.132	1
Ube2r2	0.0160885	-0.214834	0.192	0.26	1
Trim8	0.0591799	-0.215032	0.161	0.214	1
Tsc22d3	3.15556e-05	-0.215303	0.17	0.262	1
Abcb7	2.84093e-05	-0.215365	0.084	0.156	1
Mprip	0.001113	-0.215465	0.059	0.116	1
Gm10076	0.00395028	-0.215668	0.353	0.446	1
Nsd3	0.0609239	-0.216052	0.13	0.178	1
Chmp1a	0.0656533	-0.216102	0.127	0.172	1
Bmyc	0.00113344	-0.216265	0.059	0.115	1
Zc3h12a	0.00475724	-0.216332	0.056	0.106	1
Smpdl3a	0.00228091	-0.216524	0.678	0.76	1
Rin3	0.0193437	-0.216652	0.195	0.261	1
Mrpl58	0.0255342	-0.217594	0.13	0.187	1
Clk1	0.000631848	-0.217719	0.192	0.277	1
Itch	0.0131602	-0.217987	0.136	0.198	1
Man2b1	0.00192036	-0.218476	0.31	0.403	1
Gpatch8	0.000899953	-0.2186	0.077	0.138	1
Fosl2	0.0717852	-0.218646	0.31	0.369	1
Lmo2	0.022029	-0.218757	0.214	0.281	1
Gsk3b	0.0414085	-0.219254	0.226	0.29	1
Tmem51	0.0164907	-0.219434	0.056	0.101	1
St3gal2	0.00257311	-0.219762	0.059	0.113	1
Zfp106	0.00311906	-0.220046	0.22	0.299	1
G430095P16Rik	0.00741973	-0.22006	0.065	0.116	1
Timm44	0.0232376	-0.220337	0.068	0.114	1
Rara	0.00925507	-0.220349	0.211	0.286	1
Hexim1	0.00261421	-0.220499	0.3	0.392	1
Ndrg1	0.0306094	-0.220555	0.257	0.326	1
N4bp2l1	0.000541245	-0.220563	0.059	0.117	1
Cox7a2l	3.02047e-05	-0.2207	0.17	0.262	1
Mir703	0.0191132	-0.220873	0.272	0.347	1
Zfand5	0.0694906	-0.220887	0.35	0.414	1
Ing1	0.0119054	-0.221809	0.108	0.166	1
Pgap1	2.13668e-05	-0.222049	0.046	0.107	1
Csf3r	0.0112722	-0.222143	0.183	0.252	1
Qk	0.0121625	-0.222208	0.387	0.471	1
Ipo7	0.0105976	-0.222486	0.087	0.142	1
Taok3	0.00103432	-0.222529	0.279	0.376	1
Zcchc7	0.037384	-0.222903	0.074	0.117	1
Zmynd8	0.000374595	-0.223492	0.068	0.131	1
Smg1	0.0124144	-0.223568	0.142	0.207	1
Pde4b	0.10552	-0.223763	0.155	0.2	1
Bmx	0.0254978	-0.223991	0.065	0.11	1
Rpl27	0.0114793	-0.224033	0.446	0.53	1
Fam32a	2.33436e-05	-0.224043	0.183	0.279	1
Dennd5a	0.0201904	-0.224332	0.211	0.28	1
Mrpl14	0.0165306	-0.22447	0.136	0.197	1
Lrmp	0.0105657	-0.224498	0.096	0.152	1
Pnpla8	0.00315295	-0.224505	0.062	0.118	1
Btk	0.00787797	-0.22494	0.077	0.133	1
Rarg	0.0198828	-0.225214	0.062	0.107	1
Impa2	0.0116498	-0.225253	0.071	0.123	1
Top2b	0.0147744	-0.2255	0.204	0.276	1
Aup1	0.0249662	-0.225785	0.189	0.254	1
Man2a2	0.0137678	-0.225876	0.068	0.118	1
Atad2b	0.00703654	-0.226125	0.152	0.223	1
Grsf1	0.0174262	-0.226236	0.077	0.128	1
Tubb5	0.00702499	-0.226308	0.303	0.388	1
Cebpd	0.00317901	-0.226327	0.269	0.354	1
Zfp217	0.0142798	-0.226341	0.077	0.13	1
Tnrc18	0.00434666	-0.226554	0.111	0.176	1
Hmgcl	0.0345996	-0.226846	0.13	0.185	1
Snx5	0.00371615	-0.226853	0.146	0.215	1
Arhgap9	0.0153956	-0.22705	0.3	0.379	1
Herc1	0.0418688	-0.227133	0.139	0.194	1
Usp47	0.0045602	-0.22762	0.127	0.193	1
Mtdh	0.010225	-0.228062	0.412	0.498	1
Bptf	0.0188923	-0.228181	0.207	0.277	1
Tiparp	0.00895504	-0.228215	0.334	0.419	1
Ppp2r5a	0.00612815	-0.22836	0.542	0.626	1
Pcnt	0.0182295	-0.228511	0.059	0.102	1
Arl2bp	0.00520844	-0.228554	0.053	0.104	1
Hipk1	0.00328644	-0.228752	0.279	0.367	1
Tprgl	0.0306595	-0.229031	0.173	0.235	1
Cop1	0.000189825	-0.229149	0.09	0.161	1
Retreg2	0.0239751	-0.229178	0.062	0.103	1
Smarcc1	0.0149697	-0.2296	0.071	0.121	1
Srgap2	0.00760614	-0.230139	0.111	0.173	1
Eif3f	0.00389752	-0.230175	0.69	0.763	1
Arhgef1	0.0124462	-0.230399	0.17	0.24	1
Mfsd14b	0.00391571	-0.230806	0.248	0.333	1
Cd300lg	0.000615856	-0.231019	0.087	0.156	1
Pkn1	0.00139083	-0.231458	0.183	0.264	1
Pacsin2	0.0310021	-0.231864	0.13	0.186	1
Xrn1	0.0364264	-0.232403	0.09	0.137	1
Tmem131	0.0156716	-0.23257	0.13	0.191	1
Cisd2	0.0131458	-0.23285	0.158	0.224	1
Tacc1	0.0164092	-0.233073	0.337	0.417	1
Ankrd44	0.00829941	-0.233475	0.139	0.205	1
Rasgrp4	0.00119667	-0.233673	0.077	0.142	1
Madd	0.0259188	-0.233837	0.09	0.139	1
Ccdc85b	0.000699097	-0.23386	0.074	0.138	1
Arhgef3	0.000960542	-0.233887	0.056	0.114	1
Brd1	0.00572147	-0.234192	0.17	0.243	1
Adam15	0.0241707	-0.234263	0.155	0.217	1
Acsl1	0.000229659	-0.234493	0.08	0.148	1
Slc25a39	0.00570748	-0.23467	0.056	0.107	1
Elk3	0.0162729	-0.234817	0.102	0.159	1
B3gnt8	0.0144514	-0.23489	0.059	0.105	1
Ptpn22	0.0221284	-0.23505	0.084	0.132	1
Ube2d1	0.0014831	-0.235157	0.056	0.113	1
Supt4a	0.00148162	-0.235378	0.31	0.406	1
Stag2	0.00423436	-0.235537	0.192	0.27	1
Bmpr2	0.00808413	-0.236041	0.139	0.207	1
Golga4	0.000556356	-0.236282	0.096	0.164	1
Tmx3	0.00797063	-0.236338	0.105	0.167	1
Hsd17b11	4.45381e-06	-0.236614	0.127	0.215	0.246812
Padi2	0.00162584	-0.23679	0.115	0.186	1
Nufip2	0.0040928	-0.236864	0.118	0.185	1
Ehbp1l1	0.0355979	-0.237027	0.3	0.37	1
Gramd4	0.00268669	-0.23713	0.053	0.107	1
Atf7ip	0.00131369	-0.237152	0.084	0.148	1
Csnk1g3	0.000450671	-0.237629	0.046	0.103	1
Gm2a	0.00610072	-0.237715	0.542	0.629	1
Bfar	0.00233393	-0.239183	0.05	0.103	1
Itm2b	6.05019e-06	-0.239637	0.904	0.947	0.335277
Atxn7l3	7.79268e-05	-0.240057	0.043	0.104	1
Zfp516	0.00628956	-0.240412	0.102	0.164	1
Atg7	0.00127946	-0.240571	0.077	0.14	1
R3hdm2	0.0133481	-0.240577	0.084	0.138	1
Rel	0.000185813	-0.241114	0.334	0.444	1
Ilk	0.0140694	-0.241517	0.161	0.228	1
Klf6	4.18951e-05	-0.241523	0.718	0.807	1
Picalm	0.00899129	-0.241882	0.424	0.511	1
Hagh	0.00357413	-0.24208	0.053	0.106	1
Ago2	0.0122209	-0.242081	0.176	0.247	1
Map3k5	0.00110087	-0.242695	0.05	0.106	1
Tmem176b	0.00955434	-0.242945	0.068	0.12	1
Fam111a	7.31055e-05	-0.243237	0.375	0.494	1
Rmnd5a	0.0109895	-0.243649	0.056	0.101	1
Brd3	0.00478443	-0.243867	0.065	0.12	1
Tgif1	0.0338098	-0.244735	0.099	0.147	1
Nadk	0.00161597	-0.244834	0.325	0.424	1
Rab31	0.000157651	-0.245039	0.139	0.223	1
Hip1	0.0143393	-0.245309	0.071	0.122	1
Mef2d	0.00243435	-0.245334	0.149	0.223	1
Naip6	0.0011699	-0.245739	0.05	0.106	1
Rabgap1l	0.00395804	-0.24614	0.053	0.106	1
Ccdc125	0.00538161	-0.246486	0.059	0.112	1
Tpgs1	0.000278748	-0.24696	0.068	0.133	1
Utp14a	0.00108561	-0.247934	0.105	0.177	1
Ankle2	0.00157481	-0.24797	0.161	0.242	1
Mier1	0.0224333	-0.248052	0.217	0.282	1
Mnt	0.00964579	-0.248205	0.084	0.14	1
Aldh2	0.00031499	-0.248658	0.471	0.584	1
Rbbp4	4.02956e-06	-0.248815	0.099	0.184	0.223302
Mxi1	0.000722531	-0.249841	0.074	0.137	1
Nsf	0.00568296	-0.249902	0.155	0.228	1
Slc16a3	0.00183128	-0.250353	0.059	0.118	1
Csk	0.000106316	-0.250462	0.229	0.333	1
Ehd4	0.0232854	-0.250994	0.421	0.482	1
Rnf166	0.0205198	-0.251052	0.164	0.229	1
Evi5	0.00259909	-0.25121	0.062	0.12	1
Abi1	1.42024e-05	-0.252177	0.279	0.398	0.787039
Tnfrsf21	0.00419273	-0.253025	0.183	0.262	1
Borcs6	0.0017761	-0.253685	0.074	0.138	1
Abhd12	0.00207972	-0.25381	0.053	0.109	1
Aprt	6.44769e-06	-0.254066	0.526	0.661	0.357305
Stk4	0.0024876	-0.255344	0.241	0.33	1
Cd44	0.00392596	-0.255555	0.573	0.659	1
Cask	0.00238227	-0.25603	0.062	0.12	1
Ubtf	6.49368e-05	-0.256652	0.105	0.186	1
Ccdc50	0.0100519	-0.257102	0.229	0.306	1
Wdr3	0.00128979	-0.257585	0.084	0.151	1
Kif1b	0.000627154	-0.258241	0.046	0.105	1
Usp32	0.00421251	-0.258928	0.056	0.11	1
Slc25a4	0.00430966	-0.258956	0.149	0.222	1
Rps6ka1	0.00153162	-0.259118	0.207	0.295	1
Phf3	0.000647409	-0.259128	0.099	0.171	1
Snx27	0.00477043	-0.259423	0.108	0.174	1
Ids	0.00136614	-0.259592	0.087	0.155	1
Ibtk	0.00189909	-0.259973	0.149	0.225	1
Daglb	0.00150165	-0.260188	0.046	0.102	1
Atp6ap1	0.00166343	-0.260293	0.238	0.33	1
Pnrc2	0.00929741	-0.260384	0.158	0.228	1
Rsrp1	0.00203943	-0.260737	0.477	0.576	1
Dstyk	0.000769874	-0.260914	0.053	0.114	1
Npc1	0.00475932	-0.261037	0.077	0.137	1
Marcks	0.00614349	-0.261041	0.238	0.318	1
Stat3	0.000153474	-0.261126	0.282	0.392	1
H3f3a	1.56277e-06	-0.261701	0.703	0.821	0.0866026
Cebpa	0.00163768	-0.261932	0.192	0.279	1
Hectd1	0.00883782	-0.262412	0.192	0.266	1
Wapl	0.00511656	-0.262731	0.204	0.285	1
Dusp1	0.00038427	-0.262854	0.876	0.88	1
Xpr1	0.000364322	-0.263012	0.084	0.155	1
Ppp3ca	0.00245823	-0.263138	0.303	0.399	1
Cdc40	0.00514116	-0.263748	0.232	0.315	1
Rps10	0.00168281	-0.263899	0.492	0.59	1
Zfp36	1.62035e-06	-0.264165	0.926	0.943	0.0897935
Gab2	0.00253607	-0.264289	0.065	0.124	1
Sik1	0.00158756	-0.264468	0.152	0.233	1
Usp45	0.00186993	-0.264615	0.05	0.106	1
Ubr2	0.00887008	-0.264931	0.108	0.171	1
Lypla2	0.00277059	-0.265577	0.09	0.156	1
Tgfb1	0.00221407	-0.265778	0.331	0.429	1
Slc16a10	0.00172918	-0.265826	0.074	0.138	1
Hopx	0.00623272	-0.265935	0.316	0.404	1
Kdm2a	0.00872463	-0.265947	0.146	0.214	1
Acbd5	0.00408428	-0.266004	0.068	0.126	1
Retreg3	0.00274539	-0.266043	0.05	0.104	1
Thbd	0.00357105	-0.266326	0.077	0.138	1
Csgalnact2	0.023326	-0.267426	0.189	0.254	1
Ypel5	0.00791974	-0.268227	0.152	0.222	1
Ncf2	8.07794e-05	-0.268576	0.523	0.644	1
Npm1	0.000135205	-0.268803	0.607	0.716	1
Gpx4	1.32224e-05	-0.269059	0.217	0.33	0.732734
Tmem259	0.0124235	-0.269127	0.111	0.171	1
Stat5b	0.0163306	-0.26957	0.136	0.197	1
Rps21	7.44495e-06	-0.270757	0.864	0.9	0.412569
Dhx40	0.0213996	-0.271289	0.124	0.181	1
Rps14	8.36115e-17	-0.271943	0.997	0.999	4.63341e-12
Zbtb44	0.00063368	-0.272579	0.05	0.111	1
Rfc2	8.34918e-05	-0.272812	0.093	0.172	1
Gpr35	0.0045533	-0.273297	0.093	0.157	1
Exoc2	0.00204728	-0.273618	0.071	0.134	1
Suds3	0.000102547	-0.274098	0.071	0.144	1
Senp6	0.00943186	-0.274373	0.108	0.166	1
2610507B11Rik	0.00111292	-0.275596	0.071	0.137	1
Serinc1	0.00147859	-0.27568	0.189	0.276	1
Filip1l	0.00283857	-0.275701	0.142	0.219	1
Abca3	0.000112115	-0.275728	0.071	0.144	1
Clcn4	0.00471089	-0.275997	0.084	0.145	1
Tep1	0.000971926	-0.276043	0.161	0.248	1
Tnks2	0.00370546	-0.276134	0.139	0.214	1
Lyst	3.05261e-05	-0.276344	0.297	0.419	1
Sf3b2	0.000265316	-0.276396	0.381	0.496	1
Bclaf1	0.00423838	-0.276484	0.173	0.252	1
Mpeg1	4.1202e-06	-0.276707	0.876	0.923	0.228325
Smc1a	0.00361731	-0.277416	0.217	0.302	1
Snx30	4.81567e-05	-0.277709	0.056	0.127	1
Nfe2	0.000101653	-0.278037	0.22	0.326	1
Fryl	0.000243158	-0.278849	0.046	0.11	1
Ranbp9	0.0133726	-0.279423	0.133	0.195	1
Elmo2	0.000543974	-0.279649	0.139	0.224	1
Atg5	0.00126938	-0.279672	0.093	0.164	1
Khsrp	7.05948e-05	-0.279811	0.065	0.14	1
Plxnd1	0.00241494	-0.279917	0.155	0.235	1
Rhog	0.00257737	-0.280053	0.214	0.301	1
Mapk14	4.40017e-05	-0.280123	0.269	0.386	1
Rell1	0.00566072	-0.280467	0.074	0.127	1
Sgpp1	0.00181224	-0.28092	0.124	0.2	1
Tnfaip3	0.00303752	-0.281063	0.173	0.252	1
Crebbp	0.00117241	-0.2811	0.229	0.323	1
Elf4	0.000645778	-0.281401	0.108	0.186	1
Arhgap17	0.00310697	-0.281728	0.229	0.317	1
Usf2	0.000185243	-0.28186	0.235	0.341	1
Prkacb	0.00222022	-0.281978	0.068	0.129	1
Pld4	5.15543e-05	-0.282413	0.594	0.709	1
Rest	1.33911e-05	-0.282755	0.142	0.242	0.742083
Glg1	0.000860707	-0.284751	0.18	0.271	1
Wipi2	0.00205145	-0.285119	0.056	0.113	1
Gnas	6.6063e-06	-0.285623	0.613	0.739	0.366095
Hadh	0.000601148	-0.285825	0.043	0.103	1
Rps27	3.10082e-05	-0.286174	0.808	0.864	1
Sft2d2	0.00317808	-0.286214	0.062	0.118	1
Kdm6b	6.98271e-06	-0.286299	0.217	0.335	0.386954
Foxo3	4.90813e-05	-0.286541	0.037	0.101	1
Sfxn3	5.74422e-05	-0.286778	0.037	0.101	1
Hnrnpl	0.00527482	-0.2868	0.124	0.193	1
Gla	0.000602393	-0.289067	0.121	0.202	1
Pim1	0.000309699	-0.289189	0.619	0.715	1
Tlr7	0.000756381	-0.289647	0.056	0.118	1
Tmem160	0.000826906	-0.28978	0.334	0.44	1
Mrtfa	0.000858149	-0.289977	0.065	0.131	1
Reep3	0.00194877	-0.290413	0.254	0.348	1
Pygl	0.00111075	-0.290594	0.297	0.398	1
Klf3	0.000891144	-0.291561	0.241	0.34	1
Tbl1x	0.000408504	-0.292169	0.056	0.122	1
Tnrc6b	6.68566e-05	-0.293149	0.13	0.223	1
Ccdc88c	0.00290551	-0.293682	0.13	0.205	1
Svip	0.00164524	-0.29447	0.056	0.114	1
Gvin3	0.00287892	-0.294625	0.505	0.59	1
Sirt2	0.001237	-0.294925	0.08	0.149	1
Abca9	2.79142e-05	-0.295103	0.053	0.124	1
Pitpnm1	0.00106104	-0.295154	0.046	0.104	1
Ehmt1	0.00106283	-0.296557	0.056	0.116	1
Cd93	0.00037411	-0.297114	0.149	0.237	1
Il10ra	0.00190027	-0.29752	0.108	0.181	1
Ppfia4	1.76646e-05	-0.297721	0.099	0.189	0.978899
Kdm6a	0.000294484	-0.297749	0.062	0.132	1
Ninj1	0.00332045	-0.298979	0.17	0.25	1
Svil	2.7666e-05	-0.299079	0.214	0.327	1
Atxn2l	0.00382669	-0.299581	0.139	0.213	1
Mbtd1	0.0028404	-0.29976	0.115	0.186	1
Arfgef1	0.000240104	-0.299924	0.158	0.25	1
Fam234a	0.000165643	-0.300718	0.053	0.121	1
Rcsd1	0.00016162	-0.300837	0.155	0.25	1
[truncated: 307 more rows]
