# Supplementary material for: CST6 suppresses osteolytic bone disease in multiple myeloma by blocking osteoclast differentiation
Source: J Clin Invest. 2022 Sep 15;132(18):e159527. doi: 10.1172/JCI159527 (PMC9479617; doi:10.1172/JCI159527)
Supplement: Supplemental table 5 [file jci-132-159527-s017.xls]

## Sheet: M2
	p_val	avg_log2FC	pct.1	pct.2	p_val_adj
Mki67	0	2.42452	0.737	0.093	0
Cenpa	0	2.30828	0.774	0.107	0
Birc5	0	2.2474	0.666	0.049	0
Hmgb2	0	2.11423	0.966	0.5	0
Nucks1	0	1.9875	0.849	0.247	0
Cdc20	4.82438e-290	1.93188	0.479	0.015	2.67348e-285
Ccnb2	2.81436e-304	1.93024	0.704	0.089	1.5596e-299
Cdca8	1.99903e-248	1.76817	0.495	0.032	1.10778e-243
Cks1b	8.00434e-230	1.75809	0.581	0.08	4.43568e-225
Tpx2	1.09863e-246	1.71885	0.41	0.011	6.08818e-242
Cenpe	1.77805e-205	1.63723	0.413	0.025	9.85325e-201
Cdkn3	8.96962e-201	1.60191	0.443	0.036	4.9706e-196
Lmnb1	9.27921e-187	1.5796	0.672	0.198	5.14216e-182
Cdca3	8.12058e-197	1.56207	0.478	0.052	4.5001e-192
Cenpf	7.11612e-161	1.51102	0.382	0.036	3.94347e-156
Pttg1	3.83973e-178	1.49061	0.542	0.095	2.12782e-173
H2az2	3.7441e-181	1.37749	0.821	0.36	2.07483e-176
S100a9	2.59414e-14	1.34626	0.828	0.768	1.43757e-09
Rad21	2.75242e-123	1.34459	0.569	0.191	1.52528e-118
Prtn3	1.75453e-89	1.29012	0.566	0.253	9.7229e-85
S100a8	1.16508e-31	1.2774	0.78	0.669	6.45638e-27
Racgap1	4.4421e-118	1.27505	0.469	0.119	2.46163e-113
Hmgb1	2.89047e-152	1.27204	0.759	0.321	1.60178e-147
Anp32e	5.42192e-120	1.25828	0.587	0.191	3.00461e-115
Tubb4b	3.62776e-95	1.23535	0.396	0.103	2.01036e-90
Smc4	9.89235e-105	1.23506	0.398	0.086	5.48194e-100
Tuba4a	2.71607e-115	1.22601	0.614	0.233	1.50514e-110
Pclaf	1.23109e-140	1.21046	0.354	0.036	6.82223e-136
Ccna2	1.65101e-126	1.10778	0.233	0.008	9.14924e-122
Top2a	1.25924e-94	1.10059	0.254	0.027	6.97818e-90
Hp1bp3	1.4147e-85	1.03525	0.499	0.171	7.83969e-81
Anp32b	1.06457e-98	1.02619	0.726	0.381	5.89939e-94
Bub1b	3.9042e-107	1.02132	0.229	0.014	2.16355e-102
Hmmr	5.49527e-130	1.01613	0.216	0.004	3.04526e-125
Ptma	2.1804e-167	1.01074	0.967	0.733	1.20829e-162
Tubb5	9.26323e-71	1.00987	0.633	0.341	5.13331e-66
Camp	0.00135313	1.00538	0.369	0.328	1
Cip2a	3.8684e-129	0.993202	0.231	0.007	2.14371e-124
Stmn1	8.70726e-107	0.982153	0.286	0.031	4.82522e-102
Smc2	2.9444e-87	0.976439	0.231	0.024	1.63167e-82
Knl1	8.43235e-111	0.959567	0.217	0.009	4.67287e-106
Ngp	0.000407238	0.9533	0.334	0.281	1
Ran	1.17557e-68	0.936661	0.49	0.196	6.51456e-64
Dlgap5	2.15624e-118	0.926139	0.201	0.004	1.1949e-113
Ccnb1	2.23689e-123	0.905886	0.2	0.003	1.2396e-118
Spc24	2.04876e-87	0.903638	0.244	0.028	1.13534e-82
Ckap2	3.7142e-122	0.901643	0.221	0.007	2.05826e-117
Tagln2	4.74201e-72	0.898053	0.658	0.349	2.62783e-67
Elane	1.24394e-40	0.894212	0.225	0.065	6.89341e-36
Dbf4	3.6375e-82	0.885495	0.22	0.024	2.01576e-77
Hmgn2	2.30885e-72	0.85514	0.318	0.073	1.27947e-67
Kif11	4.48547e-82	0.853114	0.177	0.01	2.48567e-77
S100a10	7.86483e-132	0.849324	0.977	0.806	4.35837e-127
Hdgf	1.31974e-56	0.840461	0.579	0.303	7.31348e-52
Rangap1	4.41958e-67	0.840359	0.265	0.052	2.44916e-62
Kif23	3.99654e-86	0.837547	0.188	0.011	2.21472e-81
Calm3	2.19634e-60	0.825553	0.586	0.299	1.21712e-55
Ncapd2	1.02794e-84	0.822989	0.206	0.017	5.69643e-80
Kif15	2.28343e-80	0.809098	0.182	0.012	1.26538e-75
Dek	1.43896e-59	0.804903	0.699	0.437	7.97414e-55
Lbr	1.29683e-70	0.798015	0.795	0.519	7.18649e-66
Cenpw	5.78423e-69	0.788518	0.229	0.034	3.20539e-64
Ckap5	2.09453e-52	0.777089	0.237	0.055	1.16071e-47
Ptms	2.82333e-42	0.776531	0.484	0.246	1.56458e-37
H2ax	3.10784e-38	0.771181	0.294	0.108	1.72224e-33
Rrm1	1.25149e-62	0.750074	0.197	0.027	6.93528e-58
Ccdc34	1.92796e-64	0.739855	0.195	0.025	1.0684e-59
Kif20b	4.06855e-74	0.729462	0.144	0.005	2.25463e-69
Bub1	2.42975e-76	0.711239	0.16	0.008	1.34647e-71
Lcn2	9.20459e-16	0.710827	0.415	0.276	5.10081e-11
Ddx39a	4.02521e-43	0.70827	0.317	0.113	2.23061e-38
Lsm5	8.32855e-43	0.706918	0.376	0.155	4.61535e-38
Hsp90b1	6.48734e-63	0.676338	0.877	0.674	3.59503e-58
Kif20a	1.56918e-78	0.675038	0.151	0.006	8.69574e-74
Cks2	9.04814e-40	0.674381	0.274	0.092	5.01412e-35
Arhgap11a	1.22068e-32	0.663781	0.291	0.12	6.76452e-28
Ckap2l	3.53391e-64	0.658839	0.149	0.01	1.95835e-59
Pmf1	4.89429e-51	0.657959	0.222	0.048	2.71222e-46
Mrpl51	3.48895e-35	0.645881	0.297	0.116	1.93344e-30
Dynll1	1.71836e-39	0.645653	0.652	0.418	9.52244e-35
Diaph3	3.97453e-63	0.64086	0.155	0.013	2.20253e-58
Hnrnpa2b1	6.34469e-44	0.635353	0.738	0.51	3.51597e-39
Lsm2	2.28313e-40	0.634368	0.287	0.099	1.26522e-35
Serpinb1a	2.65052e-30	0.634304	0.301	0.13	1.46881e-25
Banf1	2.44924e-36	0.631509	0.471	0.244	1.35727e-31
Ctsg	1.44685e-35	0.629348	0.147	0.03	8.01787e-31
Tuba1b	9.50504e-32	0.625817	0.45	0.242	5.26731e-27
Aspm	4.65853e-71	0.622983	0.124	0.003	2.58157e-66
Arhgap19	1.93323e-55	0.620744	0.174	0.024	1.07132e-50
Nup210	8.27688e-36	0.62038	0.271	0.097	4.58671e-31
Rnaseh2c	1.54032e-40	0.619522	0.579	0.327	8.53585e-36
Gpsm2	5.38857e-50	0.619003	0.15	0.019	2.98613e-45
Itga1	1.39405e-26	0.615601	0.392	0.21	7.72526e-22
Exosc8	3.71378e-35	0.611446	0.26	0.091	2.05803e-30
B930036N10Rik	3.24497e-22	0.607382	0.247	0.111	1.79823e-17
Prdx4	2.987e-27	0.607147	0.355	0.178	1.65528e-22
Kif4	1.87032e-66	0.593287	0.123	0.004	1.03645e-61
Lockd	1.30886e-60	0.589558	0.139	0.01	7.25316e-56
Jpt1	8.34284e-30	0.587973	0.609	0.403	4.62327e-25
H2az1	1.77635e-35	0.585218	0.587	0.352	9.8438e-31
Tacc3	1.81648e-57	0.579768	0.152	0.015	1.00662e-52
Hnrnph1	6.38084e-33	0.574776	0.619	0.394	3.53601e-28
Rdm1	6.50718e-45	0.573845	0.17	0.031	3.60602e-40
Selenos	5.79166e-32	0.572536	0.587	0.366	3.20951e-27
Magoh	3.17444e-30	0.567973	0.403	0.206	1.75915e-25
Septin7	4.44614e-29	0.564953	0.48	0.276	2.46387e-24
Alyref	4.51106e-29	0.561488	0.376	0.188	2.49985e-24
Plk1	5.93153e-58	0.55797	0.117	0.005	3.28701e-53
Eif1b	4.51289e-29	0.557326	0.423	0.226	2.50086e-24
Ppia	3.33821e-27	0.543242	0.509	0.308	1.8499e-22
Neat1	7.14137e-32	0.542895	0.871	0.778	3.95746e-27
Anp32a	2.30734e-24	0.54073	0.493	0.308	1.27863e-19
Cenpm	2.67856e-46	0.5407	0.163	0.028	1.48435e-41
Rnaseh2b	6.43113e-35	0.539581	0.195	0.054	3.56388e-30
Ptpa	5.2269e-23	0.538727	0.37	0.203	2.89654e-18
Fkbp2	6.02353e-30	0.536568	0.545	0.331	3.338e-25
Lgals1	8.29604e-44	0.532425	0.898	0.718	4.59734e-39
Arl6ip1	8.92549e-20	0.53229	0.574	0.431	4.94615e-15
Slfn9	4.2296e-22	0.531408	0.198	0.077	2.34388e-17
Psma6	1.57747e-25	0.529564	0.501	0.306	8.74171e-21
Numa1	2.78355e-27	0.528631	0.273	0.116	1.54253e-22
Mad2l1	2.23374e-45	0.523179	0.122	0.012	1.23785e-40
Sun2	4.7407e-28	0.522785	0.256	0.103	2.62711e-23
Cep55	4.57145e-57	0.518619	0.107	0.003	2.53332e-52
Cit	7.52776e-55	0.509022	0.112	0.005	4.17158e-50
Tmpo	5.7089e-26	0.509013	0.704	0.539	3.16364e-21
Mcm5	8.2362e-28	0.505816	0.147	0.038	4.56417e-23
Ehd1	3.3512e-17	0.504355	0.241	0.12	1.8571e-12
Cmtm7	7.24066e-22	0.504117	0.554	0.387	4.01249e-17
Med30	6.78313e-22	0.503055	0.28	0.135	3.75894e-17
Rars	2.73906e-25	0.502053	0.278	0.125	1.51788e-20
Vim	3.16429e-71	0.500688	0.994	0.961	1.75352e-66
Clec5a	6.51478e-28	0.500681	0.262	0.109	3.61023e-23
Psmd14	7.23568e-24	0.500119	0.332	0.169	4.00973e-19
Tfec	3.34966e-20	0.499641	0.181	0.071	1.85625e-15
Incenp	5.65186e-23	0.499233	0.15	0.047	3.13203e-18
Top1	5.938e-26	0.497732	0.585	0.385	3.2906e-21
Ncam1	4.57717e-30	0.497336	0.12	0.023	2.53648e-25
Dnah8	5.48339e-33	0.496228	0.115	0.018	3.03868e-28
Hmgcr	1.17929e-23	0.495157	0.23	0.095	6.53514e-19
Mcm3	4.05711e-24	0.494985	0.166	0.053	2.24829e-19
Ebna1bp2	1.9824e-21	0.492014	0.275	0.132	1.09857e-16
Ncaph2	1.08958e-20	0.490161	0.233	0.104	6.03802e-16
Larp7	2.03807e-22	0.489206	0.214	0.087	1.12942e-17
Clic1	8.59593e-35	0.488868	0.84	0.66	4.76352e-30
Emp3	5.75265e-39	0.487121	0.893	0.74	3.18789e-34
Mrpl18	1.48292e-22	0.486992	0.398	0.226	8.21774e-18
Prr11	1.48765e-47	0.482121	0.111	0.008	8.24396e-43
Tcp1	3.46663e-25	0.479507	0.414	0.232	1.92107e-20
Psat1	9.30518e-25	0.479393	0.173	0.056	5.15656e-20
Nop58	3.32307e-24	0.478065	0.193	0.07	1.84151e-19
Kif22	7.76258e-54	0.477575	0.101	0.003	4.30171e-49
Cmc2	1.41761e-29	0.477219	0.188	0.059	7.85584e-25
Eif5a	1.36734e-30	0.472791	0.796	0.613	7.57728e-26
Cxcl10	3.60493e-13	0.471462	0.114	0.043	1.99771e-08
Luc7l3	5.62676e-19	0.47007	0.421	0.26	3.11813e-14
Ak6	2.51213e-26	0.467913	0.215	0.081	1.39212e-21
Ssu72	3.12704e-22	0.467401	0.489	0.307	1.73288e-17
Nde1	1.81287e-27	0.464913	0.133	0.031	1.00462e-22
Nasp	6.68299e-25	0.464029	0.253	0.11	3.70345e-20
Cenpq	3.66804e-28	0.463929	0.155	0.042	2.03268e-23
Crip1	2.76207e-59	0.46281	0.994	0.956	1.53063e-54
Gtf2f1	2.54765e-21	0.461876	0.276	0.134	1.41181e-16
Pcyox1	4.55826e-19	0.457328	0.262	0.129	2.52601e-14
Mapre1	1.90818e-19	0.456648	0.447	0.281	1.05743e-14
Hnrnpab	1.21153e-16	0.455127	0.542	0.393	6.7138e-12
Snrpf	7.90101e-22	0.454996	0.521	0.338	4.37843e-17
Eif2s2	3.72716e-18	0.454661	0.457	0.296	2.06544e-13
Serinc3	3.0832e-34	0.451763	0.891	0.751	1.70859e-29
Xpo1	1.25486e-20	0.451038	0.259	0.123	6.95396e-16
Cwc15	1.40287e-18	0.448881	0.528	0.36	7.77417e-14
H2bc4	1.12898e-16	0.448815	0.251	0.129	6.25637e-12
Magohb	4.50124e-15	0.44749	0.276	0.154	2.49441e-10
Sec11c	1.67897e-24	0.445944	0.751	0.579	9.30417e-20
Ass1	9.92962e-23	0.444216	0.172	0.06	5.5026e-18
Ilf2	2.48103e-25	0.44376	0.171	0.056	1.37489e-20
Wfdc21	3.72252e-06	0.442903	0.139	0.084	0.206287
Atpif1	4.65645e-22	0.439927	0.588	0.404	2.58042e-17
Odf2	2.27844e-20	0.438446	0.135	0.042	1.26262e-15
Cntrl	5.12323e-16	0.438383	0.321	0.186	2.83909e-11
Tnf	1.04346e-14	0.437695	0.285	0.162	5.78242e-10
Pih1d1	8.50499e-25	0.436538	0.279	0.131	4.71312e-20
Treml2	1.78909e-18	0.433266	0.292	0.156	9.9144e-14
Lrrc59	4.61795e-19	0.433007	0.332	0.185	2.55908e-14
Vps36	6.96173e-20	0.431658	0.34	0.19	3.85791e-15
Ezh2	1.22341e-16	0.431305	0.156	0.063	6.77962e-12
Srsf2	1.05689e-19	0.430543	0.644	0.474	5.85689e-15
1810037I17Rik	1.94806e-15	0.427163	0.55	0.405	1.07954e-10
Trim30c	4.72394e-19	0.424371	0.122	0.036	2.61782e-14
Gria3	1.12172e-24	0.418654	0.115	0.026	6.21612e-20
Atp5b	7.69901e-22	0.418489	0.751	0.595	4.26649e-17
Mx1	6.84663e-11	0.418466	0.217	0.124	3.79413e-06
Nfyb	2.94686e-20	0.418146	0.177	0.068	1.63303e-15
Dhx15	3.39292e-19	0.415235	0.409	0.25	1.88022e-14
Gtpbp4	7.28045e-17	0.412334	0.292	0.16	4.03453e-12
Pcbd2	4.41557e-17	0.408964	0.208	0.096	2.44693e-12
Usp18	7.85546e-10	0.408544	0.2	0.117	4.35318e-05
Ccl3	8.46822e-10	0.408248	0.693	0.599	4.69275e-05
G3bp1	6.17781e-17	0.406951	0.323	0.185	3.42349e-12
Fam107b	2.14637e-13	0.40607	0.484	0.349	1.18943e-08
Anapc5	4.88503e-16	0.404428	0.376	0.233	2.70709e-11
Gnai3	7.79302e-16	0.403231	0.386	0.242	4.31858e-11
Oat	4.24862e-20	0.402901	0.242	0.115	2.35442e-15
Tcerg1	1.14006e-16	0.399951	0.222	0.108	6.31775e-12
Txnrd1	4.8258e-15	0.398804	0.232	0.12	2.67426e-10
Srp19	4.6978e-16	0.398483	0.442	0.291	2.60333e-11
Swi5	4.30421e-23	0.397375	0.539	0.351	2.38522e-18
Cd164	6.31105e-18	0.396462	0.351	0.207	3.49733e-13
Sfpq	1.74263e-14	0.396386	0.345	0.213	9.65694e-10
Pfn1	8.48287e-30	0.395044	0.943	0.863	4.70087e-25
Lbp	1.9455e-17	0.394622	0.151	0.057	1.07812e-12
Psmd1	2.78938e-15	0.394119	0.271	0.15	1.54576e-10
Ranbp1	2.7108e-11	0.393877	0.342	0.225	1.50221e-06
Snrnp25	7.51669e-21	0.393073	0.187	0.075	4.16545e-16
Usp25	2.22328e-15	0.392955	0.579	0.427	1.23205e-10
Zcrb1	1.69619e-12	0.392006	0.414	0.284	9.39963e-08
Maz	1.1547e-15	0.391387	0.241	0.124	6.39886e-11
Cacybp	3.76929e-16	0.39048	0.371	0.229	2.08879e-11
Scd2	2.90969e-15	0.389598	0.119	0.042	1.61243e-10
Syne2	2.30442e-20	0.385127	0.12	0.034	1.27702e-15
Ptpn7	3.65373e-18	0.38326	0.166	0.066	2.02475e-13
Anxa3	7.36101e-16	0.383247	0.263	0.141	4.07918e-11
Lyar	3.90201e-17	0.381289	0.178	0.077	2.16234e-12
Srsf3	6.86511e-18	0.380219	0.701	0.541	3.80437e-13
Ranbp2	2.71355e-13	0.379674	0.434	0.297	1.50374e-08
Timm13	2.21042e-14	0.379549	0.547	0.398	1.22493e-09
Rbbp6	4.9332e-13	0.379337	0.316	0.194	2.73378e-08
Vbp1	1.80104e-15	0.378078	0.258	0.14	9.98066e-11
Tspo	7.68567e-31	0.378003	0.961	0.883	4.25909e-26
Cep20	1.35737e-16	0.377474	0.15	0.058	7.52202e-12
BC035044	3.09003e-15	0.376944	0.208	0.102	1.71237e-10
Ciao2a	2.68032e-14	0.375724	0.604	0.462	1.48533e-09
Hspa4	1.76079e-14	0.375529	0.451	0.306	9.75757e-10
Thoc7	6.59004e-18	0.375085	0.322	0.184	3.65194e-13
Magt1	1.97469e-13	0.374361	0.421	0.285	1.0943e-08
Tax1bp1	2.64238e-17	0.374257	0.741	0.597	1.4643e-12
Psmd12	3.9704e-16	0.373362	0.219	0.108	2.20024e-11
Psmd7	8.17581e-15	0.369606	0.322	0.193	4.53071e-10
Ssb	8.36749e-14	0.368864	0.464	0.322	4.63693e-09
Smdt1	2.8783e-17	0.368363	0.787	0.659	1.59504e-12
Hnrnpa3	1.5027e-14	0.368236	0.484	0.337	8.32737e-10
Psmc1	1.04066e-12	0.368091	0.254	0.146	5.76694e-08
Psmb9	3.63271e-15	0.367284	0.564	0.411	2.0131e-10
Vrk1	2.57527e-14	0.36576	0.354	0.223	1.42711e-09
Dstn	2.86213e-13	0.365737	0.337	0.211	1.58608e-08
Atp5pb	1.71831e-18	0.365442	0.813	0.69	9.52217e-14
Ppp1r11	1.21624e-12	0.364573	0.226	0.124	6.73992e-08
Eif4g2	4.29196e-18	0.364226	0.784	0.65	2.37843e-13
Srp9	2.39783e-14	0.364121	0.504	0.356	1.32878e-09
Ccdc86	1.93647e-12	0.364037	0.322	0.203	1.07311e-07
Ncf4	2.95192e-15	0.361698	0.576	0.422	1.63584e-10
Cuedc2	2.53181e-17	0.360472	0.372	0.228	1.40303e-12
Gmfb	5.62522e-11	0.359449	0.289	0.181	3.11727e-06
Psmb6	5.56354e-14	0.359193	0.529	0.383	3.08309e-09
Cox5b	5.41375e-18	0.358399	0.704	0.542	3.00008e-13
Cct7	3.4112e-13	0.357877	0.426	0.29	1.89035e-08
Hspa14	1.11883e-15	0.357237	0.201	0.098	6.20011e-11
S100a13	1.36566e-17	0.357231	0.67	0.507	7.56797e-13
Ndufb11	2.3063e-16	0.355606	0.713	0.564	1.27806e-11
Srsf7	3.07931e-15	0.355173	0.416	0.273	1.70643e-10
Ube2j2	3.17669e-11	0.353632	0.28	0.173	1.76039e-06
Eif1	1.53393e-22	0.35363	0.941	0.867	8.50041e-18
Rps27l	2.91676e-20	0.353369	0.754	0.585	1.61635e-15
Dnajc10	9.73027e-13	0.35273	0.28	0.167	5.39213e-08
Hint1	2.98598e-23	0.35137	0.892	0.788	1.65471e-18
Cbfb	5.45942e-13	0.351238	0.273	0.161	3.02539e-08
Ccar1	4.43226e-12	0.350419	0.294	0.18	2.45618e-07
Ddx39b	8.62201e-14	0.350062	0.343	0.215	4.77797e-09
Snrpd1	8.76739e-15	0.349994	0.205	0.102	4.85854e-10
Ubl4a	1.04537e-11	0.348009	0.149	0.069	5.793e-07
Sf3b5	7.27897e-15	0.347165	0.553	0.401	4.03371e-10
Pfdn6	1.36294e-15	0.345705	0.361	0.226	7.55287e-11
Strap	1.04143e-11	0.344838	0.333	0.216	5.77116e-07
Eif2ak2	2.78672e-11	0.344135	0.283	0.175	1.54429e-06
Elob	9.8811e-12	0.343954	0.579	0.448	5.47571e-07
Fnbp4	1.16838e-13	0.34368	0.251	0.14	6.4747e-09
Gmfg	1.4671e-17	0.343192	0.828	0.699	8.13009e-13
Topbp1	6.36672e-12	0.340939	0.161	0.077	3.52818e-07
Txnl1	4.27974e-13	0.340851	0.391	0.26	2.37166e-08
Marchf5	3.08099e-12	0.340046	0.289	0.178	1.70736e-07
Ssna1	1.00708e-15	0.339887	0.299	0.175	5.58081e-11
Hspa8	1.97095e-13	0.339474	0.725	0.592	1.09222e-08
Ssr2	1.91709e-16	0.337929	0.385	0.244	1.06237e-11
Rbm8a	3.80215e-12	0.336187	0.495	0.36	2.107e-07
Lsm6	3.81056e-14	0.335746	0.371	0.239	2.11166e-09
Ndufb9	1.51898e-13	0.335692	0.686	0.558	8.41759e-09
Cyp51	1.74925e-12	0.335618	0.111	0.042	9.69363e-08
Zc3h7a	3.17225e-12	0.335602	0.253	0.147	1.75794e-07
C2cd5	5.51464e-13	0.335363	0.145	0.063	3.05599e-08
Tra2b	1.21692e-15	0.334438	0.523	0.37	6.74368e-11
Hmgn5	8.36286e-12	0.334201	0.204	0.111	4.63436e-07
Krtcap2	2.09289e-11	0.334053	0.581	0.454	1.1598e-06
Reep4	6.07587e-15	0.333583	0.115	0.04	3.367e-10
Gas2l3	2.11225e-12	0.332143	0.154	0.071	1.17053e-07
Nol12	3.15002e-12	0.332051	0.155	0.072	1.74562e-07
Cox7a2	9.36851e-15	0.331929	0.758	0.633	5.19165e-10
Pnn	1.29298e-14	0.33052	0.299	0.178	7.16519e-10
Aif1	2.92537e-11	0.33038	0.34	0.224	1.62113e-06
Atg3	4.3032e-12	0.330317	0.432	0.302	2.38466e-07
Cnih1	7.23012e-11	0.329862	0.195	0.107	4.00664e-06
Pcmt1	1.69907e-12	0.329809	0.19	0.097	9.41555e-08
Dazap1	2.23867e-15	0.329316	0.246	0.134	1.24058e-10
Eif4a1	3.20704e-10	0.329222	0.469	0.348	1.77721e-05
Ptges3	8.6199e-13	0.329153	0.274	0.163	4.7768e-08
Hsp90aa1	6.02968e-12	0.328131	0.592	0.459	3.34141e-07
Ugdh	2.95112e-16	0.327898	0.178	0.081	1.63539e-11
Ywhaq	9.79286e-12	0.327755	0.244	0.142	5.42681e-07
Txn1	1.19671e-19	0.327058	0.902	0.812	6.6317e-15
M6pr	4.76088e-12	0.325418	0.511	0.376	2.63829e-07
Acyp1	1.32107e-12	0.324959	0.187	0.095	7.32083e-08
Stk26	1.77603e-11	0.324518	0.149	0.07	9.84207e-07
Rsl1d1	1.2478e-13	0.323204	0.268	0.156	6.91483e-09
Ehmt2	3.05889e-11	0.32229	0.285	0.178	1.69511e-06
Sptssa	2.15073e-10	0.321993	0.343	0.23	1.19185e-05
Csrp1	7.8322e-17	0.321589	0.12	0.041	4.34029e-12
Pcf11	3.08224e-11	0.320603	0.387	0.266	1.70805e-06
Ripk3	1.66741e-14	0.320467	0.114	0.04	9.2401e-10
Mlkl	2.14592e-16	0.319794	0.131	0.049	1.18918e-11
Cd48	1.5745e-09	0.319517	0.488	0.37	8.72524e-05
Bbip1	7.01527e-15	0.317925	0.289	0.169	3.88758e-10
Eef1e1	1.51287e-14	0.316923	0.122	0.045	8.38372e-10
Fabp5	7.51732e-09	0.31605	0.252	0.161	0.00041658
Cgas	3.38426e-11	0.315627	0.122	0.052	1.87542e-06
Elavl1	8.31907e-13	0.315027	0.269	0.161	4.61009e-08
Sdhd	3.05947e-12	0.314876	0.367	0.245	1.69543e-07
Kpnb1	6.9751e-10	0.314637	0.194	0.109	3.86532e-05
Bzw1	6.55524e-12	0.314232	0.479	0.347	3.63265e-07
Gch1	9.174e-10	0.314035	0.206	0.121	5.08386e-05
Pfkp	1.32668e-10	0.313985	0.291	0.186	7.35191e-06
Rbm3	1.24367e-11	0.313903	0.376	0.254	6.89195e-07
Hsp90ab1	1.15403e-14	0.31385	0.849	0.785	6.39516e-10
Ptgr1	3.20186e-12	0.313627	0.181	0.092	1.77434e-07
Vars	7.21448e-09	0.313411	0.246	0.156	0.000399798
Psmc6	1.04522e-11	0.313269	0.319	0.206	5.7922e-07
Psma2	3.28447e-14	0.312162	0.585	0.436	1.82012e-09
Arsb	4.71636e-13	0.312085	0.193	0.1	2.61362e-08
Ssrp1	1.35768e-07	0.311993	0.286	0.197	0.0075237
Eif6	1.92214e-12	0.311051	0.351	0.231	1.06517e-07
Wbp4	3.62087e-09	0.310463	0.237	0.147	0.000200654
Kcnq1ot1	2.68027e-06	0.310057	0.215	0.143	0.14853
Ngdn	1.84782e-11	0.309861	0.229	0.132	1.02399e-06
Sypl	5.11479e-13	0.309403	0.33	0.211	2.83441e-08
Ccl4	7.2644e-06	0.309285	0.275	0.198	0.402564
Acsl5	1.04139e-09	0.309032	0.279	0.179	5.77096e-05
Spcs2	1.42639e-09	0.308647	0.515	0.395	7.90448e-05
Cox5a	3.89802e-11	0.308486	0.704	0.583	2.16013e-06
Smc3	7.90606e-10	0.308383	0.338	0.23	4.38122e-05
Prrc2c	1.26383e-08	0.307694	0.592	0.485	0.000700364
Rgs18	2.38134e-09	0.306932	0.229	0.139	0.000131964
Hmgcs1	5.12088e-09	0.306892	0.107	0.048	0.000283779
Cd24a	2.85063e-10	0.306853	0.167	0.089	1.57971e-05
Eloc	3.86982e-10	0.30601	0.413	0.295	2.1445e-05
Naga	2.31487e-10	0.305774	0.27	0.171	1.28281e-05
Esyt1	2.38365e-11	0.305373	0.515	0.384	1.32092e-06
Ckap4	3.14167e-12	0.305314	0.356	0.237	1.74099e-07
Baz1a	6.50177e-10	0.30523	0.456	0.336	3.60302e-05
Eef1akmt1	2.74329e-12	0.304364	0.172	0.086	1.52022e-07
Med10	6.11597e-12	0.303448	0.214	0.12	3.38923e-07
Ftsj3	1.27114e-11	0.302652	0.141	0.065	7.04416e-07
Mcm6	9.32247e-12	0.302532	0.103	0.039	5.16614e-07
Smchd1	5.14988e-14	0.302474	0.458	0.319	2.85386e-09
Tpi1	1.17498e-07	0.301722	0.244	0.16	0.00651125
Tpm3	3.71593e-08	0.301184	0.56	0.454	0.00205922
Acot9	6.76807e-12	0.300765	0.199	0.108	3.7506e-07
Snx2	6.37306e-14	0.30054	0.457	0.319	3.53169e-09
Ldlr	2.14101e-09	0.300423	0.279	0.183	0.000118646
Eif2s1	4.71154e-12	0.300205	0.194	0.105	2.61095e-07
Zc3h13	1.21848e-09	0.299919	0.289	0.189	6.75233e-05
Atp6ap2	1.36896e-11	0.299762	0.432	0.306	7.58622e-07
Echs1	1.93849e-08	0.299317	0.284	0.19	0.00107423
Slc16a6	3.22929e-16	0.299135	0.192	0.094	1.78954e-11
Reps1	1.11626e-10	0.298881	0.136	0.064	6.18585e-06
Plp2	7.09806e-11	0.298184	0.195	0.107	3.93346e-06
Emg1	4.66551e-15	0.298165	0.424	0.286	2.58544e-10
U2surp	2.85455e-11	0.297838	0.316	0.207	1.58188e-06
Mrps18c	1.45012e-10	0.297621	0.327	0.218	8.03598e-06
Cenpx	3.51187e-12	0.29756	0.297	0.188	1.94614e-07
Anxa6	5.50912e-11	0.296936	0.275	0.173	3.05293e-06
Nrm	8.86903e-09	0.296652	0.179	0.102	0.000491486
Mrpl57	1.67079e-13	0.296648	0.44	0.305	9.25886e-09
Uchl5	8.2161e-13	0.296119	0.166	0.081	4.55304e-08
Pdap1	1.08371e-07	0.295977	0.329	0.234	0.0060055
Psma4	4.8569e-10	0.295911	0.548	0.425	2.6915e-05
Txndc5	1.57363e-11	0.295789	0.334	0.221	8.72041e-07
Atad2	3.15853e-11	0.29454	0.136	0.062	1.75033e-06
Pdia6	4.58462e-09	0.294304	0.471	0.356	0.000254061
Hnrnpd	4.28803e-14	0.293866	0.563	0.416	2.37625e-09
Vdac1	1.22842e-08	0.293808	0.289	0.193	0.00068074
Srsf1	1.13509e-08	0.293045	0.295	0.198	0.000629023
Il3ra	2.73813e-11	0.292519	0.247	0.148	1.51736e-06
Psma1	3.71869e-08	0.292348	0.471	0.363	0.00206075
Sptbn1	2.47276e-08	0.291821	0.436	0.328	0.0013703
Calm1	1.54677e-23	0.291659	0.957	0.887	8.57158e-19
Psma7	1.06568e-17	0.291151	0.942	0.872	5.90559e-13
Cfp	9.197e-12	0.290991	0.435	0.308	5.09661e-07
Ywhae	6.61027e-12	0.290075	0.756	0.64	3.66315e-07
Bms1	1.83997e-08	0.289288	0.2	0.12	0.00101964
Zcchc17	1.68571e-12	0.288852	0.248	0.147	9.3415e-08
Cryl1	1.31198e-14	0.288797	0.127	0.05	7.27049e-10
Celf1	3.666e-12	0.288291	0.23	0.133	2.03155e-07
Dhx9	1.92705e-10	0.287844	0.297	0.193	1.06789e-05
Pspc1	1.28524e-10	0.287131	0.135	0.064	7.1223e-06
Mrpl20	4.68021e-08	0.287045	0.373	0.272	0.00259359
Dync1i2	6.1222e-09	0.286473	0.279	0.185	0.000339268
Psmc3	1.75442e-08	0.286169	0.305	0.208	0.000972228
Mrpl13	4.99341e-11	0.285364	0.138	0.065	2.76715e-06
Snrpg	5.07254e-10	0.285017	0.355	0.245	2.811e-05
Gapdh	8.44031e-11	0.284941	0.727	0.609	4.67728e-06
Mdh1	1.65434e-07	0.284719	0.303	0.212	0.0091677
Ctcf	8.73445e-08	0.284526	0.178	0.106	0.00484028
Sf3b6	2.39494e-09	0.284494	0.478	0.361	0.000132718
Nudc	5.94714e-09	0.28385	0.221	0.135	0.000329567
Acadl	2.65302e-13	0.283575	0.244	0.142	1.4702e-08
Cct8	2.55085e-09	0.283152	0.447	0.332	0.000141358
Prrc2a	4.46328e-11	0.282895	0.313	0.206	2.47337e-06
Tomm5	2.17042e-10	0.282806	0.291	0.19	1.20276e-05
Lta4h	2.4041e-10	0.282783	0.17	0.091	1.33226e-05
Lsm4	7.46314e-11	0.282221	0.473	0.348	4.13577e-06
Mrps14	2.74308e-12	0.281993	0.461	0.331	1.5201e-07
Ddx24	1.12861e-08	0.281953	0.477	0.364	0.000625432
Rbx1	3.84641e-09	0.281531	0.565	0.447	0.000213152
Zfp608	9.94501e-10	0.281402	0.149	0.076	5.51112e-05
Med8	1.07922e-06	0.280763	0.285	0.201	0.0598063
Pfdn4	1.16081e-09	0.280196	0.183	0.103	6.43275e-05
Metap2	1.22065e-08	0.280054	0.344	0.243	0.000676434
Rlim	3.86066e-07	0.279977	0.194	0.121	0.0213943
Brd9	5.44823e-09	0.279693	0.171	0.095	0.000301919
Nudt21	4.66539e-07	0.279534	0.177	0.108	0.0258537
Cct6a	2.33979e-06	0.279304	0.339	0.253	0.129662
Lgals3	9.04879e-23	0.279219	0.996	0.982	5.01448e-18
Snrpa1	1.34658e-10	0.279004	0.178	0.097	7.46222e-06
Taf15	2.36458e-10	0.2787	0.192	0.108	1.31035e-05
Hdac1	6.63437e-08	0.278451	0.229	0.146	0.0036765
Abhd5	8.65757e-11	0.278359	0.158	0.081	4.79768e-06
Atp5a1	8.61574e-14	0.278218	0.801	0.677	4.7745e-09
Gipc1	2.37946e-11	0.277856	0.119	0.051	1.3186e-06
Rdx	9.94824e-15	0.277672	0.21	0.113	5.51292e-10
Lima1	7.26293e-07	0.277121	0.214	0.139	0.0402483
Stip1	2.19032e-09	0.276969	0.158	0.084	0.000121379
Coro7	2.84226e-12	0.276798	0.215	0.122	1.57507e-07
Id1	6.59821e-10	0.27673	0.501	0.38	3.65646e-05
Snrpe	6.50366e-09	0.276452	0.658	0.549	0.000360407
Ssbp1	1.17442e-09	0.275813	0.217	0.131	6.50814e-05
Akirin2	5.97543e-07	0.275746	0.197	0.124	0.0331134
Ptbp3	1.79797e-14	0.275645	0.749	0.607	9.96362e-10
Hspa5	2.64992e-16	0.275246	0.909	0.812	1.46848e-11
Tpm3-rs7	3.12019e-11	0.274565	0.614	0.483	1.72908e-06
Prdx6	4.98165e-12	0.274517	0.597	0.461	2.76063e-07
Psmd6	1.13674e-07	0.274213	0.323	0.229	0.00629937
Nudcd2	7.8755e-15	0.273709	0.146	0.066	4.36428e-10
Rbbp7	6.1733e-08	0.273432	0.13	0.068	0.003421
LIN54	8.99121e-14	0.273134	0.101	0.034	4.98257e-09
Ramp1	2.16602e-10	0.273045	0.548	0.422	1.20032e-05
Arl1	1.22823e-10	0.272363	0.217	0.129	6.80637e-06
Gng12	2.68428e-11	0.272277	0.236	0.142	1.48752e-06
Hpf1	4.82265e-11	0.270735	0.189	0.104	2.67252e-06
Mydgf	8.66935e-08	0.270477	0.333	0.237	0.00480421
Bud31	5.51999e-10	0.270203	0.295	0.196	3.05896e-05
Txnl4a	4.13348e-10	0.270139	0.16	0.084	2.29061e-05
Ptbp1	1.47552e-09	0.26995	0.361	0.254	8.17673e-05
Smc1a	6.73635e-08	0.269905	0.383	0.282	0.00373302
Dnajc8	3.3883e-09	0.269752	0.393	0.285	0.000187766
Lysmd3	4.96818e-08	0.269487	0.19	0.115	0.00275316
Nol7	1.24552e-08	0.269047	0.335	0.234	0.000690218
Mlec	4.48941e-10	0.268791	0.3	0.199	2.48785e-05
Hnrnpf	4.00745e-11	0.268381	0.572	0.442	2.22077e-06
Ccdc115	5.85226e-09	0.26838	0.236	0.149	0.000324309
Morf4l2	6.65856e-08	0.267834	0.201	0.125	0.00368991
Ifi211	5.46088e-09	0.267628	0.393	0.286	0.00030262
Ppa1	4.20054e-13	0.267469	0.119	0.048	2.32777e-08
Chd4	6.20904e-07	0.267202	0.499	0.399	0.034408
Smim11	6.97738e-09	0.26703	0.263	0.172	0.000386659
Ddx21	2.00991e-08	0.266935	0.37	0.268	0.00111381
Slc25a24	5.51741e-08	0.266843	0.209	0.13	0.00305753
Psmc2	6.80332e-09	0.266777	0.2	0.12	0.000377013
Mzt1	5.40302e-10	0.266551	0.122	0.057	2.99414e-05
Trem3	2.67283e-06	0.266454	0.13	0.074	0.148117
Ssr3	3.76545e-10	0.266364	0.55	0.426	2.08666e-05
Nubp1	5.15151e-09	0.265911	0.229	0.143	0.000285476
Ostc	1.2796e-11	0.265733	0.516	0.385	7.09101e-07
Slc30a5	2.48561e-09	0.265247	0.176	0.099	0.000137743
Psip1	1.1622e-09	0.265156	0.104	0.045	6.44047e-05
Fam111a	4.17404e-10	0.264345	0.593	0.469	2.31309e-05
Yaf2	9.90615e-11	0.262988	0.106	0.043	5.48959e-06
Rpl7l1	2.94202e-10	0.262052	0.222	0.135	1.63035e-05
Srrt	5.9418e-12	0.261948	0.257	0.158	3.29271e-07
Acbd3	1.05282e-10	0.261925	0.276	0.178	5.83432e-06
Stk16	3.45476e-12	0.261451	0.147	0.072	1.91449e-07
Tuba1c	3.91672e-06	0.261369	0.248	0.173	0.217049
Ap3s1	2.86727e-10	0.261093	0.128	0.06	1.58893e-05
Gnb1	1.66853e-10	0.261082	0.541	0.415	9.24632e-06
Snrnp40	3.53381e-09	0.261076	0.181	0.105	0.00019583
Zc3hav1	4.7155e-09	0.260979	0.3	0.203	0.000261314
Dpy30	1.1703e-13	0.260334	0.165	0.082	6.48531e-09
Hnrnpm	6.06156e-08	0.259676	0.602	0.496	0.00335908
Eea1	6.23037e-10	0.258846	0.193	0.113	3.45262e-05
Csrp2	7.81406e-11	0.258585	0.168	0.09	4.33024e-06
Uck2	9.7631e-11	0.258576	0.226	0.136	5.41032e-06
Naa15	8.03612e-08	0.258229	0.145	0.079	0.0044533
Chmp2a	1.03535e-09	0.257855	0.576	0.455	5.73748e-05
Cyb5b	2.55758e-11	0.257371	0.193	0.108	1.41731e-06
Lcp1	4.07221e-14	0.256469	0.897	0.8	2.25666e-09
Rassf1	3.52624e-07	0.255803	0.215	0.14	0.019541
Hjurp	9.35604e-08	0.25557	0.118	0.06	0.00518474
Med31	1.48549e-11	0.255309	0.124	0.056	8.23199e-07
Oxct1	2.62763e-08	0.25431	0.111	0.053	0.00145613
Vcl	9.88654e-11	0.253882	0.31	0.207	5.47873e-06
Mrps23	5.68302e-06	0.253296	0.226	0.154	0.31493
Prmt1	1.12315e-12	0.253042	0.209	0.12	6.22403e-08
Trim56	1.04564e-07	0.252975	0.183	0.111	0.00579453
Stk11	2.4975e-10	0.252479	0.203	0.12	1.38401e-05
Mpp1	4.62617e-09	0.252474	0.385	0.278	0.000256364
Ankrd13a	2.60355e-07	0.252206	0.294	0.206	0.0144278
Impdh2	4.19396e-09	0.252173	0.122	0.059	0.000232413
Tmem256	1.21433e-07	0.251211	0.488	0.382	0.00672931
Tpcn1	1.54077e-08	0.251178	0.128	0.065	0.000853832
Rpp30	8.94495e-13	0.250991	0.1	0.038	4.95694e-08
Uso1	2.27046e-08	0.250958	0.192	0.116	0.0012582
Wdr43	6.86053e-06	0.24907	0.192	0.126	0.380183
Arhgap9	2.47425e-06	0.249018	0.455	0.36	0.137113
Cbx1	7.42535e-09	0.249005	0.128	0.064	0.000411483
Fuca2	2.41517e-07	0.248834	0.216	0.14	0.0133839
Atp5g3	6.88134e-09	0.248468	0.591	0.475	0.000381336
Prpf38a	2.37603e-11	0.247825	0.182	0.101	1.3167e-06
Ly9	8.81644e-09	0.247702	0.149	0.081	0.000488572
Eif1ax	4.36067e-06	0.247437	0.233	0.16	0.241651
Dynlrb1	7.66178e-07	0.247282	0.424	0.327	0.0424585
Timm17a	4.64298e-07	0.246252	0.205	0.132	0.0257295
Ndufv2	1.38869e-08	0.246229	0.402	0.297	0.000769556
Ncln	1.64134e-06	0.246	0.265	0.186	0.0909563
Ccdc124	4.31725e-13	0.245215	0.269	0.168	2.39245e-08
Nudt3	1.34728e-07	0.244917	0.165	0.097	0.00746611
Dcaf13	1.8629e-10	0.244907	0.135	0.066	1.03234e-05
Macroh2a1	9.71013e-10	0.244139	0.78	0.678	5.38097e-05
Ndufa11	1.55079e-11	0.243083	0.332	0.226	8.59387e-07
Cetn3	4.64246e-11	0.242789	0.243	0.153	2.57266e-06
Aggf1	3.26256e-07	0.242703	0.2	0.127	0.0180798
Insig1	1.13073e-11	0.242092	0.206	0.121	6.26606e-07
Cnot6	1.16721e-05	0.241735	0.181	0.118	0.64682
2610001J05Rik	1.85679e-09	0.241283	0.222	0.14	0.000102896
Etf1	3.07927e-09	0.241228	0.475	0.362	0.000170641
Ndufs4	4.7703e-06	0.241169	0.424	0.333	0.264351
Ak2	9.15527e-09	0.240796	0.238	0.154	0.000507349
Stt3a	7.58375e-07	0.240756	0.273	0.193	0.0420261
Ube2a	6.65196e-09	0.240503	0.371	0.27	0.000368625
Psmb4	8.50538e-11	0.240231	0.748	0.628	4.71334e-06
Rpf2	3.08213e-09	0.239935	0.143	0.076	0.000170799
Bdp1	6.13976e-09	0.239475	0.232	0.149	0.000340241
Ciao2b	1.61768e-07	0.239076	0.165	0.097	0.00896451
Gadd45g	4.83351e-06	0.238719	0.186	0.123	0.267854
Ubxn4	2.38298e-07	0.238362	0.383	0.289	0.0132055
Mrpl27	5.951e-06	0.237909	0.147	0.09	0.32978
Rac1	9.78825e-11	0.23788	0.827	0.724	5.42425e-06
Anapc13	1.22837e-09	0.237796	0.342	0.241	6.80714e-05
Phf5a	1.26235e-12	0.237622	0.316	0.21	6.99542e-08
Pet100	1.19991e-07	0.237586	0.177	0.108	0.0066494
Tmem248	9.61807e-13	0.236165	0.229	0.137	5.32995e-08
Hnrnpu	6.20089e-11	0.235978	0.58	0.452	3.43629e-06
Sdhb	8.2494e-08	0.235811	0.391	0.291	0.00457149
Babam1	4.06033e-14	0.235664	0.215	0.123	2.25007e-09
Snrnp200	3.70513e-08	0.23561	0.256	0.172	0.00205323
Prpf8	3.47005e-08	0.235082	0.258	0.174	0.00192296
Ppp2r5c	1.07648e-06	0.234783	0.387	0.295	0.0596543
Hsd17b12	3.8213e-07	0.234722	0.189	0.118	0.0211761
Uqcrfs1	6.17027e-08	0.233649	0.56	0.451	0.00341932
Hk3	3.11545e-10	0.233329	0.19	0.111	1.72646e-05
Maea	7.97512e-10	0.233246	0.199	0.119	4.41949e-05
Sting1	6.28859e-05	0.233019	0.267	0.197	1
C1galt1c1	2.3018e-09	0.232972	0.423	0.314	0.000127556
Rheb	4.43656e-10	0.232936	0.265	0.176	2.45856e-05
Cep192	7.79116e-11	0.232779	0.1	0.041	4.31755e-06
Tial1	5.2124e-06	0.232538	0.19	0.126	0.28885
Suds3	1.95115e-06	0.232455	0.199	0.13	0.108125
Dnaja1	4.28688e-07	0.232453	0.177	0.11	0.0237562
Hnrnpul1	7.69119e-07	0.232109	0.34	0.252	0.0426215
Anxa1	8.47263e-05	0.232064	0.608	0.533	1
Yipf5	3.38087e-08	0.232028	0.211	0.134	0.00187354
Arcn1	1.02197e-07	0.23202	0.316	0.225	0.00566338
Ndufb7	2.35594e-10	0.231802	0.719	0.598	1.30557e-05
Nol11	1.82006e-07	0.231672	0.14	0.079	0.010086
Fcnb	4.8515e-08	0.231565	0.109	0.055	0.00268851
Tiprl	4.43426e-07	0.231276	0.158	0.094	0.0245729
Pdcd10	1.24007e-08	0.231205	0.333	0.236	0.000687197
Ndufa4	3.01058e-08	0.230899	0.76	0.669	0.00166834
Eif3l	2.01708e-07	0.230776	0.324	0.235	0.0111779
D830025C05Rik	1.54311e-05	0.230747	0.113	0.064	0.85513
Psma3	1.89201e-06	0.230402	0.459	0.364	0.104848
Ndufaf8	7.5243e-08	0.230002	0.248	0.167	0.00416967
Nabp2	2.95569e-07	0.229922	0.155	0.091	0.0163793
Ube2m	2.79414e-07	0.229847	0.237	0.16	0.015484
Fmc1	5.17281e-11	0.229791	0.17	0.094	2.86657e-06
Mien1	2.57166e-05	0.229566	0.34	0.261	1
Sh3bgrl3	1.05524e-11	0.229388	0.962	0.931	5.8477e-07
Selenok	1.15407e-07	0.229305	0.608	0.501	0.00639539
Atp2a3	3.7231e-09	0.22907	0.268	0.179	0.000206319
Cnih4	4.61901e-07	0.227749	0.319	0.232	0.0255967
Tmod3	5.03062e-06	0.227622	0.343	0.258	0.278777
Elof1	2.36368e-12	0.227506	0.226	0.137	1.30986e-07
Fibp	2.02087e-08	0.226967	0.147	0.083	0.00111989
Gng2	5.16534e-10	0.226753	0.419	0.308	2.86243e-05
Tfg	6.36219e-05	0.22657	0.249	0.182	1
Taf12	5.15066e-07	0.22654	0.15	0.088	0.0285429
Dnajc2	3.41455e-07	0.225741	0.222	0.149	0.0189221
Ccz1	5.82893e-08	0.225605	0.248	0.168	0.00323016
Vamp8	8.75902e-07	0.225301	0.701	0.617	0.048539
Ptrhd1	1.29404e-08	0.225098	0.232	0.151	0.000717107
Stx7	4.0151e-06	0.225093	0.442	0.351	0.222501
Smarca5	4.85564e-07	0.225047	0.383	0.291	0.026908
Psmc4	1.71123e-07	0.22504	0.246	0.167	0.00948294
Parp2	1.71033e-07	0.225031	0.138	0.076	0.00947797
Osbp	2.57764e-07	0.225006	0.171	0.105	0.0142842
Ube2g2	4.42319e-09	0.22496	0.141	0.078	0.000245115
Vps29	1.16538e-07	0.224864	0.256	0.175	0.00645809
Mphosph10	7.93673e-07	0.224806	0.149	0.088	0.0439822
Clec4e	0.0143482	0.224802	0.24	0.21	1
Rps19bp1	2.5522e-05	0.224712	0.131	0.08	1
Pop4	6.11787e-06	0.224624	0.103	0.055	0.339028
Fzr1	2.61231e-08	0.224413	0.107	0.052	0.00144764
Sar1a	2.25128e-06	0.224288	0.28	0.202	0.124757
Pgrmc1	6.88724e-07	0.224286	0.101	0.05	0.0381663
Tpm4	1.58753e-07	0.223906	0.439	0.338	0.00879748
Hint2	2.54729e-06	0.223749	0.16	0.098	0.141161
Lamtor5	3.92839e-07	0.22361	0.419	0.322	0.0217696
Mmadhc	6.2507e-10	0.223608	0.205	0.126	3.46389e-05
Pin1	1.23259e-09	0.222935	0.158	0.09	6.83052e-05
Nolc1	5.78283e-07	0.222933	0.151	0.089	0.0320462
Rwdd1	1.73544e-09	0.222558	0.269	0.181	9.61711e-05
Tmem222	7.07349e-10	0.222388	0.152	0.083	3.91985e-05
Atp11b	5.10152e-05	0.222033	0.143	0.09	1
Eif4h	1.35146e-10	0.221871	0.505	0.385	7.48924e-06
Ilf3	5.2957e-09	0.221531	0.109	0.052	0.000293466
Idh3a	7.11609e-09	0.221473	0.117	0.057	0.000394345
Gspt1	3.02818e-08	0.221431	0.259	0.176	0.0016781
Supt16	5.79384e-06	0.221313	0.356	0.273	0.321071
Ezr	3.14879e-08	0.221275	0.308	0.22	0.00174493
Lamtor3	5.86555e-07	0.221205	0.176	0.109	0.0325045
Rnf6	1.05788e-05	0.221006	0.256	0.183	0.586237
Rae1	1.28844e-07	0.220422	0.162	0.097	0.00714004
Amdhd2	6.44657e-08	0.220235	0.161	0.095	0.00357243
Senp1	5.17192e-06	0.220231	0.138	0.082	0.286607
Hnrnpa0	2.38842e-09	0.219611	0.598	0.481	0.000132357
Snx3	5.56925e-08	0.219063	0.415	0.316	0.00308625
Gtf2a1	1.57854e-08	0.219036	0.14	0.076	0.000874764
Gle1	3.73772e-09	0.218786	0.1	0.044	0.00020713
Akirin1	3.55784e-07	0.218614	0.27	0.189	0.0197161
Rex1bd	7.5254e-07	0.218537	0.34	0.253	0.0417028
Vdac2	2.73528e-05	0.21852	0.509	0.422	1
Npm3	8.41399e-09	0.218506	0.162	0.094	0.000466269
Kctd20	3.73339e-09	0.21838	0.455	0.347	0.000206889
Nudt4	2.60205e-06	0.218299	0.211	0.143	0.144195
Triobp	2.04259e-07	0.218259	0.138	0.078	0.0113192
Ugp2	5.97876e-08	0.218011	0.311	0.222	0.00331319
Sec22b	4.39226e-10	0.217962	0.226	0.145	2.43401e-05
Prelid1	2.24375e-11	0.217936	0.435	0.319	1.2434e-06
Ttc9c	2.39391e-05	0.217761	0.107	0.06	1
Ppp2r5d	1.11485e-07	0.217524	0.108	0.054	0.00617804
Mrpl35	2.98571e-09	0.217495	0.197	0.122	0.000165456
Zc3h15	6.47273e-07	0.217263	0.251	0.174	0.0358693
Plec	5.11628e-09	0.216988	0.428	0.324	0.000283524
Prpf40a	1.18675e-07	0.216975	0.522	0.418	0.00657647
F10	1.49709e-05	0.21693	0.591	0.502	0.82963
Snrpb2	1.27545e-06	0.216818	0.357	0.27	0.0706803
Cpsf6	1.85685e-06	0.216638	0.214	0.143	0.102899
Mrps15	4.56777e-08	0.215346	0.268	0.186	0.00253127
Rab24	9.59216e-10	0.214868	0.294	0.204	5.31559e-05
Exosc3	4.36002e-11	0.214417	0.179	0.104	2.41615e-06
Yif1b	8.85415e-06	0.214264	0.133	0.079	0.490662
Ccdc25	1.02001e-08	0.213707	0.143	0.079	0.000565249
Rab5if	3.64882e-06	0.213699	0.645	0.552	0.202203
Ncl	4.02236e-08	0.213653	0.732	0.628	0.00222903
Cisd1	1.29764e-05	0.213383	0.36	0.279	0.719103
Hnrnpk	3.19277e-06	0.21314	0.686	0.601	0.176931
Reep5	9.93032e-08	0.213107	0.752	0.655	0.00550299
Hal	1.07329e-08	0.213047	0.103	0.048	0.000594775
Ebp	9.58303e-11	0.212798	0.294	0.198	5.31053e-06
Cct3	3.4277e-11	0.212459	0.253	0.164	1.89949e-06
Ewsr1	2.868e-10	0.212427	0.398	0.292	1.58933e-05
Brix1	3.64688e-08	0.212005	0.119	0.062	0.00202095
Sap18	1.76207e-07	0.211948	0.197	0.127	0.00976469
Ndufc2	2.57294e-07	0.21144	0.498	0.397	0.0142582
Nsmce4a	4.28541e-08	0.211155	0.251	0.172	0.0023748
Gpx1	2.91002e-17	0.211101	0.996	0.987	1.61262e-12
Vta1	7.25506e-06	0.210829	0.16	0.101	0.402046
Tmed2	4.69684e-06	0.210586	0.199	0.133	0.26028
Capg	1.00077e-06	0.210344	0.656	0.56	0.0554589
Ormdl2	4.29665e-06	0.210205	0.133	0.078	0.238103
Emc6	1.27497e-06	0.210066	0.28	0.201	0.0706536
Cript	3.60708e-06	0.210006	0.327	0.246	0.19989
Larp4b	6.26235e-06	0.209764	0.346	0.264	0.347035
Ube2k	1.54588e-07	0.209567	0.283	0.201	0.00856665
Polr2m	3.4552e-09	0.209303	0.242	0.16	0.000191474
Lman1	7.74507e-06	0.209206	0.226	0.158	0.429201
Ubl5	1.13406e-10	0.209162	0.676	0.552	6.28453e-06
Kpna4	1.48167e-07	0.208875	0.216	0.143	0.0082108
Eny2	1.96499e-06	0.208855	0.273	0.197	0.108892
Ergic2	1.19918e-05	0.20883	0.146	0.09	0.66454
Sec23ip	4.88359e-06	0.208633	0.168	0.108	0.270629
Sf3a1	1.45067e-08	0.208066	0.133	0.073	0.000803901
Ap1s1	1.29136e-13	0.20802	0.167	0.089	7.15622e-09
Krcc1	1.35014e-08	0.207945	0.263	0.183	0.000748194
Cdkn2aipnl	1.48191e-09	0.207712	0.109	0.052	8.21215e-05
Timm22	6.83849e-08	0.207463	0.139	0.08	0.00378962
Nup88	3.36985e-07	0.207087	0.141	0.083	0.0186744
Mdh2	2.32428e-06	0.20696	0.434	0.342	0.128802
Psmb2	0.000204089	0.206861	0.383	0.309	1
Rpa3	8.33235e-06	0.206728	0.134	0.081	0.461745
Cebpz	7.15095e-06	0.206562	0.345	0.266	0.396277
Arf2	2.12355e-06	0.206283	0.163	0.102	0.117678
Rap2c	2.03959e-07	0.206268	0.327	0.241	0.0113026
Parvg	2.98178e-07	0.205994	0.128	0.07	0.0165238
Tacc1	8.23132e-07	0.205904	0.495	0.399	0.0456147
BC031181	3.26524e-07	0.205633	0.235	0.161	0.0180947
Epb41l2	0.000428063	0.205462	0.156	0.107	1
H1f2	7.55526e-05	0.205302	0.357	0.282	1
Uqcrq	2.43906e-07	0.20507	0.719	0.621	0.0135163
Aldh9a1	4.09188e-05	0.205054	0.241	0.174	1
Rock1	1.55527e-06	0.205046	0.494	0.398	0.086187
Rps6kb1	2.6053e-05	0.20501	0.177	0.118	1
Psmb3	1.40919e-08	0.204914	0.579	0.466	0.000780914
Cfap36	2.88237e-05	0.204623	0.101	0.056	1
Ddx6	4.88873e-05	0.204602	0.521	0.437	1
Wbp11	5.7655e-07	0.204498	0.283	0.203	0.0319501
Esf1	1.04394e-09	0.204122	0.161	0.093	5.78512e-05
Psenen	1.39055e-07	0.203899	0.165	0.101	0.00770588
Ybx1	8.22355e-08	0.203889	0.845	0.763	0.00455716
Bcl7c	8.69131e-06	0.203685	0.112	0.063	0.481637
Wdr45b	5.9273e-07	0.20354	0.238	0.165	0.0328467
Ttc1	6.36202e-07	0.203516	0.163	0.103	0.0352557
2810013P06Rik	0.000486937	0.203492	0.238	0.18	1
Blmh	5.40776e-06	0.203199	0.237	0.168	0.299677
Ctnnb1	1.24219e-07	0.202905	0.33	0.242	0.00688371
Ripor2	4.9398e-08	0.202636	0.118	0.062	0.00273744
Uqcr10	2.40927e-07	0.202396	0.559	0.456	0.0133512
Lmo4	1.0096e-09	0.202175	0.511	0.397	5.59479e-05
Rpn2	6.84749e-07	0.202157	0.491	0.395	0.0379461
Tm7sf3	0.00028966	0.202109	0.134	0.087	1
Psmb7	3.17721e-09	0.202097	0.314	0.225	0.000176068
Tnpo3	0.000784167	0.201567	0.201	0.148	1
Baz1b	2.04835e-06	0.201547	0.319	0.239	0.113511
Smu1	0.000602756	0.201353	0.182	0.13	1
Gmnn	5.30094e-10	0.20106	0.1	0.044	2.93757e-05
Lamtor4	9.11348e-09	0.200909	0.797	0.699	0.000505032
Emc7	1.4024e-06	0.200511	0.334	0.251	0.0777153
Sarnp	3.40038e-09	0.1998	0.279	0.194	0.000188435
Zc3h4	0.000678699	0.19953	0.134	0.089	1
Kmt5a	1.09645e-06	0.19925	0.446	0.355	0.0607609
Rnf7	8.42165e-08	0.199218	0.289	0.205	0.00466694
Nras	1.30288e-08	0.199174	0.181	0.114	0.000722002
Cct5	2.06774e-10	0.198773	0.51	0.396	1.14586e-05
Ufm1	8.42119e-09	0.19872	0.283	0.198	0.000466668
Sap30l	8.09501e-08	0.198695	0.161	0.098	0.00448593
Dars	3.55757e-07	0.198389	0.206	0.136	0.0197146
Crcp	5.99706e-09	0.198354	0.104	0.051	0.000332333
Rbm34	1.12609e-07	0.19835	0.139	0.08	0.00624033
Prelid3b	0.000123037	0.198045	0.181	0.125	1
Atp5o.1	3.51523e-06	0.197286	0.507	0.414	0.1948
Pa2g4	1.85774e-05	0.197204	0.158	0.103	1
Rad23b	9.2284e-11	0.19711	0.222	0.142	5.11401e-06
Commd4	8.37155e-08	0.197039	0.209	0.137	0.00463918
Tor1a	0.000432226	0.196912	0.354	0.285	1
Dda1	7.15413e-06	0.196806	0.171	0.112	0.396453
Pdcl3	3.64101e-06	0.196445	0.194	0.13	0.20177
Sugt1	2.7535e-08	0.196365	0.29	0.207	0.00152588
Def6	0.000153509	0.196147	0.168	0.116	1
Pdzd11	9.30406e-08	0.196145	0.106	0.053	0.00515594
S100a11	6.62271e-11	0.195932	0.871	0.78	3.67004e-06
Rsbn1	9.56505e-05	0.195531	0.138	0.088	1
Sdf2l1	4.44489e-09	0.195528	0.227	0.151	0.000246318
Nsmce1	6.672e-09	0.195192	0.14	0.078	0.000369736
Atp6v1a	5.03217e-08	0.19504	0.479	0.377	0.00278862
Aldh16a1	0.000191867	0.194707	0.134	0.087	1
Ndfip1	4.92706e-08	0.19454	0.283	0.201	0.00273038
Glipr1	8.15083e-09	0.194481	0.364	0.267	0.000451687
Actn4	3.13504e-07	0.194351	0.262	0.184	0.0173731
Aldh3b1	3.78817e-06	0.194281	0.303	0.227	0.209925
Nap1l1	5.20627e-09	0.194098	0.367	0.271	0.000288511
Dhrs4	5.14064e-07	0.193977	0.122	0.067	0.0284874
Cox6a1	6.11739e-06	0.19373	0.688	0.603	0.339001
Snx4	1.2403e-06	0.193611	0.178	0.115	0.0687327
Rps17	5.78304e-08	0.193574	0.923	0.88	0.00320473
Bcas2	1.29647e-06	0.192911	0.279	0.203	0.071845
Rnps1	4.91314e-07	0.19275	0.101	0.051	0.0272267
Trabd	1.2448e-07	0.192566	0.186	0.119	0.00689819
Rad50	5.72302e-06	0.192395	0.135	0.082	0.317147
Pfdn2	1.80681e-08	0.192239	0.312	0.225	0.00100126
Snf8	8.2031e-12	0.192101	0.4	0.292	4.54583e-07
Vps13b	0.000445555	0.192079	0.184	0.131	1
Plgrkt	1.94081e-05	0.192073	0.141	0.089	1
Spin1	3.12241e-06	0.19182	0.106	0.057	0.173032
Gm12250	0.000759551	0.191818	0.115	0.075	1
Nubp2	2.95224e-06	0.191739	0.158	0.101	0.163601
Zfp131	1.43309e-05	0.191202	0.176	0.117	0.79416
Ly6a2	1.27135e-09	0.191116	0.902	0.822	7.04533e-05
Trappc5	7.32279e-06	0.191077	0.189	0.13	0.4058
Arf1	1.54778e-06	0.191022	0.537	0.439	0.0857718
Morf4l1	1.81086e-07	0.190874	0.265	0.189	0.010035
Polr1h	2.17575e-05	0.190348	0.231	0.167	1
Ythdc1	3.98679e-05	0.19033	0.26	0.193	1
Jun	5.27981e-06	0.189991	0.866	0.803	0.292586
Tmbim6	6.40728e-07	0.189864	0.716	0.621	0.0355066
Rab21	0.00121604	0.189846	0.335	0.272	1
Tes	7.68059e-08	0.189804	0.101	0.051	0.00425627
Mta2	4.33863e-06	0.189507	0.244	0.176	0.240429
Sacm1l	1.30657e-06	0.189259	0.119	0.067	0.0724049
Dpagt1	0.000154563	0.188484	0.107	0.065	1
Fh1	2.91845e-06	0.187928	0.166	0.107	0.161729
Cox8a	1.35026e-08	0.187489	0.865	0.784	0.000748258
Selplg	0.000107215	0.187211	0.528	0.447	1
Tcof1	6.00051e-05	0.187168	0.344	0.27	1
Iqgap1	3.03176e-07	0.186953	0.877	0.803	0.0168008
Yme1l1	0.00753488	0.186672	0.209	0.166	1
Dld	3.10646e-06	0.186643	0.172	0.112	0.172147
Pdcd5	6.43749e-07	0.186481	0.287	0.209	0.035674
Chchd2	1.42909e-05	0.186157	0.542	0.453	0.791945
Pom121	4.09768e-07	0.186036	0.162	0.101	0.0227077
Klf7	1.65006e-08	0.185937	0.145	0.084	0.000914399
Tm9sf2	1.7547e-05	0.185693	0.258	0.19	0.972387
Ykt6	2.05021e-06	0.185415	0.163	0.104	0.113615
Gtf3c6	9.57547e-07	0.185199	0.152	0.095	0.0530634
Spop	1.75036e-07	0.185035	0.459	0.364	0.0096998
Ptpn11	1.96317e-07	0.184943	0.183	0.119	0.0108791
Suz12	6.24461e-07	0.184805	0.184	0.121	0.0346051
Uap1l1	1.37663e-06	0.184779	0.109	0.06	0.0762874
Fmr1	1.94836e-08	0.184494	0.199	0.131	0.0010797
Gnai2	4.18266e-08	0.184444	0.881	0.805	0.00231787
Ctnna1	1.28304e-05	0.184417	0.241	0.174	0.711012
Dnaja2	5.55995e-07	0.183966	0.391	0.304	0.030811
Atf4	2.76422e-10	0.1839	0.729	0.61	1.53182e-05
Pycard	9.80047e-09	0.183583	0.721	0.612	0.000543103
Cyc1	1.04818e-06	0.182812	0.258	0.186	0.058086
Mrps30	2.88858e-05	0.182479	0.139	0.088	1
Sec13	4.81676e-05	0.182196	0.251	0.186	1
Cdk19	0.00174765	0.182068	0.179	0.132	1
Brd8	8.91674e-05	0.181772	0.133	0.086	1
Crnkl1	3.25915e-05	0.181572	0.177	0.12	1
2510039O18Rik	7.73622e-09	0.181506	0.188	0.12	0.00042871
Tomm34	5.92954e-08	0.181344	0.144	0.085	0.00328591
Gapt	2.37155e-07	0.180987	0.181	0.118	0.0131422
Fam168b	0.000221467	0.180443	0.243	0.182	1
Oga	7.37801e-05	0.180168	0.283	0.215	1
Mrpl12	6.10565e-07	0.180093	0.199	0.135	0.0338351
Larp1	6.57293e-06	0.179772	0.311	0.236	0.364246
Atp5k	2.31069e-07	0.179571	0.544	0.442	0.0128049
Aim2	0.000273967	0.17944	0.176	0.123	1
Ppp1r10	2.03211e-06	0.179312	0.163	0.106	0.112611
Fcf1	2.39187e-06	0.179256	0.183	0.123	0.132548
B430306N03Rik	2.01305e-08	0.178335	0.128	0.072	0.00111555
Nars	1.05961e-05	0.178286	0.295	0.223	0.587195
Cycs	6.36562e-06	0.177251	0.195	0.136	0.352757
Nab1	0.000200014	0.177207	0.259	0.198	1
Atp5j	3.68519e-06	0.176672	0.693	0.602	0.204218
Gtf2h5	8.15808e-09	0.176613	0.391	0.294	0.000452088
Tmem50b	5.98929e-06	0.176607	0.199	0.137	0.331902
Actb	1.2484e-20	0.176497	1	1	6.91812e-16
Tnpo1	8.9139e-05	0.176227	0.214	0.155	1
Naa50	4.43995e-07	0.176127	0.305	0.228	0.0246044
Abcf1	3.64578e-05	0.175212	0.354	0.279	1
Zranb2	5.10696e-08	0.174884	0.281	0.202	0.00283007
Snrpd3	3.40376e-09	0.174678	0.326	0.237	0.000188623
Mplkip	1.69628e-05	0.174449	0.114	0.068	0.940012
Ndufa9	3.28964e-05	0.174405	0.199	0.141	1
Slk	9.6568e-07	0.174276	0.591	0.495	0.0535141
Zfp326	6.0449e-06	0.174028	0.123	0.074	0.334984
Ppp6r1	0.000657951	0.173537	0.242	0.185	1
Slirp	1.89861e-08	0.17353	0.162	0.1	0.00105214
Ndufa2	2.49543e-06	0.173389	0.662	0.568	0.138287
Llph	0.000234919	0.173342	0.131	0.086	1
Uba5	1.44448e-06	0.173118	0.165	0.107	0.0800473
Bak1	2.32365e-07	0.17311	0.284	0.207	0.0128767
Eif3c	1.6948e-07	0.17247	0.582	0.481	0.00939191
Lilra6	0.000134632	0.172275	0.194	0.138	1
Naa25	0.000394748	0.171954	0.118	0.076	1
Lman2	5.17427e-05	0.171953	0.464	0.385	1
Ppp4r3b	2.36477e-06	0.17191	0.206	0.144	0.131046
Hras	2.13532e-06	0.171876	0.138	0.085	0.118331
Gmps	5.32519e-07	0.171819	0.188	0.125	0.0295101
Dnm1l	3.47161e-06	0.171784	0.111	0.063	0.192383
Ube2e3	1.47854e-08	0.171775	0.187	0.122	0.000819345
Galnt10	0.000139397	0.171516	0.117	0.073	1
Cmpk2	1.18105e-06	0.171422	0.236	0.169	0.0654493
Bsg	1.13752e-08	0.171237	0.365	0.275	0.000630367
Rpl36a	1.36213e-05	0.171195	0.786	0.71	0.754838
Gdi2	7.93145e-05	0.17085	0.568	0.486	1
Nqo2	0.000124618	0.170543	0.157	0.107	1
Smim15	7.48617e-08	0.170526	0.173	0.111	0.00414853
Usp1	1.63111e-08	0.170519	0.21	0.14	0.000903895
Sbds	3.70006e-08	0.170365	0.189	0.123	0.00205043
Eif3d	1.1307e-07	0.170024	0.367	0.282	0.00626589
Add1	2.87281e-05	0.169789	0.194	0.136	1
Gabpa	2.68029e-05	0.16971	0.113	0.068	1
Sde2	0.000872052	0.16916	0.249	0.193	1
Dtnbp1	0.000100383	0.169129	0.108	0.066	1
Trappc4	1.18776e-05	0.168713	0.297	0.226	0.658208
Foxn2	1.0635e-05	0.168667	0.256	0.187	0.589347
1110004F10Rik	8.11528e-06	0.168517	0.203	0.142	0.449716
Thoc6	6.5223e-07	0.1683	0.136	0.083	0.036144
Vps28	5.35783e-06	0.168159	0.349	0.274	0.296909
Smc6	2.18032e-05	0.167878	0.243	0.181	1
Ogdh	0.00044749	0.167799	0.22	0.165	1
Mrto4	1.09468e-07	0.167747	0.146	0.09	0.00606626
Papola	5.75617e-06	0.167706	0.344	0.267	0.318984
Hnrnpr	6.42094e-06	0.167495	0.154	0.1	0.355823
Klf4	3.13311e-07	0.167296	0.853	0.772	0.0173624
Gtf2h1	0.0020743	0.167292	0.178	0.132	1
1700123O20Rik	0.000113144	0.167291	0.166	0.114	1
Bin1	0.000698164	0.167216	0.13	0.087	1
2310011J03Rik	1.50004e-06	0.16708	0.178	0.12	0.0831263
Necap2	7.59448e-05	0.167021	0.396	0.322	1
Clk4	9.4926e-06	0.166355	0.147	0.095	0.526042
Vapa	1.4834e-05	0.166278	0.603	0.515	0.822038
Utp11	1.62109e-10	0.166191	0.149	0.086	8.98345e-06
Dpp9	0.000907784	0.166078	0.183	0.134	1
Eed	4.55476e-05	0.165738	0.193	0.137	1
Lars	3.16252e-05	0.16552	0.209	0.151	1
Fubp1	3.09365e-06	0.165276	0.113	0.067	0.171438
Azin1	0.00016619	0.164403	0.364	0.294	1
Cdc123	2.55041e-07	0.164211	0.201	0.14	0.0141333
Ctbp1	2.39247e-05	0.164064	0.292	0.226	1
Nup98	0.000538697	0.164062	0.103	0.064	1
Ptpmt1	1.79827e-05	0.163991	0.13	0.082	0.996531
Sec62	8.38761e-07	0.163946	0.327	0.246	0.0464808
Arpp19	1.4038e-06	0.163889	0.251	0.183	0.077793
Dpm2	1.67838e-06	0.163641	0.16	0.105	0.0930093
Myl6	9.78925e-10	0.163438	0.828	0.725	5.42481e-05
Ralb	8.32664e-06	0.163081	0.355	0.279	0.461429
Cdv3	0.000117225	0.16301	0.279	0.217	1
Sra1	1.76406e-07	0.162961	0.237	0.169	0.00977574
Dap	1.59895e-06	0.162944	0.34	0.261	0.0886074
Rps26	1.27213e-08	0.162808	0.982	0.966	0.000704964
Fam91a1	1.0896e-07	0.162781	0.204	0.139	0.00603811
Rfk	0.000152835	0.16273	0.158	0.11	1
Mindy3	9.86611e-07	0.162643	0.133	0.081	0.0546741
Hspd1	3.22283e-09	0.162529	0.217	0.146	0.000178596
Ifi35	0.000197743	0.162371	0.284	0.221	1
Brox	1.30059e-05	0.162301	0.124	0.076	0.720733
Abracl	5.4948e-05	0.16222	0.695	0.615	1
Timm29	0.000100567	0.162074	0.111	0.068	1
4930523C07Rik	2.59942e-05	0.161707	0.232	0.17	1
Dmtf1	4.45517e-05	0.161683	0.104	0.061	1
Etfa	3.75018e-06	0.161563	0.256	0.187	0.20782
Polr2j	0.00318197	0.161554	0.26	0.209	1
Rnf5	3.51463e-05	0.161512	0.118	0.072	1
Vps26c	9.00885e-05	0.161479	0.122	0.077	1
Commd2	1.1649e-06	0.161439	0.186	0.127	0.064554
Lmo2	5.00701e-06	0.161387	0.343	0.266	0.277469
Pggt1b	0.000983214	0.161205	0.119	0.079	1
Fam120a	0.000533257	0.1612	0.335	0.27	1
Tap1	5.99703e-06	0.161182	0.425	0.347	0.332331
Coa3	3.73059e-07	0.161087	0.265	0.193	0.0206734
Csf2ra	0.000236532	0.161082	0.544	0.468	1
Sltm	3.566e-05	0.160748	0.303	0.235	1
Hcfc1	9.98802e-05	0.160729	0.238	0.178	1
Psmd9	1.07796e-05	0.160693	0.108	0.063	0.597361
Dnajc3	1.06943e-07	0.160607	0.402	0.311	0.00592633
Taf13	5.41241e-08	0.160313	0.157	0.101	0.00299934
Taf10	5.40809e-08	0.16021	0.464	0.369	0.00299695
Cs	0.00583701	0.15988	0.252	0.203	1
Abt1	3.27781e-07	0.159687	0.12	0.071	0.0181643
Mrpl24	0.00624577	0.159312	0.246	0.197	1
Gtpbp2	3.54713e-06	0.1592	0.106	0.06	0.196568
Tbcb	4.54637e-07	0.15918	0.291	0.216	0.0251942
Ndufaf3	1.09838e-08	0.159077	0.124	0.071	0.000608679
Ino80c	4.65788e-06	0.158906	0.144	0.092	0.258121
Rbm22	0.000118247	0.158757	0.269	0.205	1
Hp	0.000429909	0.158651	0.894	0.849	1
Atp6v1c1	0.000548232	0.15857	0.162	0.116	1
Tmem128	0.00291787	0.158562	0.198	0.15	1
Dcp2	1.15187e-06	0.15833	0.203	0.142	0.0638321
Thoc3	0.000519579	0.157484	0.113	0.073	1
Nhp2	1.13177e-05	0.157346	0.271	0.206	0.627183
Twf2	5.80775e-06	0.157283	0.394	0.315	0.321843
Sf3a3	7.16871e-06	0.157224	0.154	0.102	0.397261
Vezf1	0.00406015	0.157051	0.201	0.155	1
Atf2	0.00221213	0.156851	0.12	0.082	1
Commd6	2.79433e-09	0.156612	0.248	0.174	0.00015485
Rpl31	3.15573e-06	0.156251	0.559	0.468	0.174878
Dhx16	0.00107759	0.156181	0.119	0.08	1
Agps	2.40261e-06	0.156077	0.225	0.16	0.133143
Jagn1	5.93621e-05	0.155865	0.108	0.066	1
Rgcc	5.18862e-08	0.155669	0.174	0.115	0.00287532
Rnf20	0.0036352	0.155629	0.177	0.132	1
Nrf1	1.74566e-05	0.155457	0.104	0.062	0.967375
Dhx38	0.0057628	0.155426	0.318	0.264	1
Ten1	1.41421e-05	0.155266	0.237	0.176	0.783698
Cox6b1	3.76979e-07	0.154755	0.781	0.69	0.0208906
Rab22a	6.88952e-06	0.154718	0.168	0.114	0.38179
Gtf2a2	1.42191e-05	0.154532	0.204	0.147	0.787963
Lsm12	4.26415e-05	0.154515	0.274	0.211	1
Smarcd2	2.763e-05	0.154464	0.247	0.185	1
Usp19	0.00208974	0.15371	0.12	0.082	1
Ywhaz	3.2307e-06	0.15349	0.706	0.616	0.179032
Sfswap	0.000381962	0.153239	0.102	0.063	1
Pds5a	0.000117129	0.153215	0.155	0.106	1
Tent5a	0.000444433	0.152972	0.52	0.446	1
Snrpb	1.92547e-05	0.152886	0.657	0.572	1
Grpel1	3.36318e-07	0.152875	0.264	0.196	0.0186374
Gtf2b	8.1518e-07	0.152829	0.247	0.182	0.045174
Rap1a	3.73703e-05	0.152655	0.448	0.369	1
Cops5	1.34092e-05	0.152286	0.174	0.122	0.743083
Rwdd4a	6.01234e-05	0.152194	0.106	0.065	1
Apip	3.87831e-05	0.152156	0.1	0.059	1
Appbp2	0.000304442	0.152078	0.219	0.165	1
Ccnd3	3.47638e-05	0.152072	0.557	0.475	1
Eif4a3	5.10639e-06	0.152012	0.206	0.149	0.282976
Psmb1	0.000568833	0.151871	0.672	0.601	1
Slc20a1	0.00109995	0.151404	0.103	0.066	1
Gbp7	0.00376016	0.151343	0.193	0.149	1
Commd8	0.018108	0.151217	0.316	0.267	1
Ndufb6	9.85399e-06	0.151202	0.345	0.273	0.546069
Ndufs2	6.50965e-05	0.150906	0.366	0.294	1
Map2k1	2.32426e-08	0.150316	0.253	0.182	0.00128801
Hat1	7.49772e-09	0.150306	0.119	0.068	0.000415494
Usp14	4.61704e-09	0.150235	0.13	0.075	0.000255858
Ltbr	0.010262	0.15015	0.24	0.194	1
Vps35	5.29413e-05	0.150142	0.349	0.278	1
Hgs	0.00213123	0.150112	0.134	0.094	1
Zup1	0.00106657	0.150079	0.125	0.086	1
Skap2	0.00237137	0.149933	0.489	0.424	1
Smg7	1.18919e-05	0.149906	0.143	0.092	0.659
Chtop	0.000596828	0.149665	0.221	0.169	1
Caprin1	4.39007e-05	0.149577	0.327	0.258	1
Snrpa	1.9688e-06	0.149357	0.157	0.104	0.109103
Pigx	0.0276534	0.148911	0.131	0.1	1
Rpp21	0.000876082	0.148892	0.208	0.157	1
Lrrfip1	8.68111e-05	0.148882	0.15	0.103	1
Dcps	1.90968e-05	0.148793	0.108	0.065	1
Tpr	3.78772e-05	0.148578	0.671	0.589	1
Actr2	0.000345133	0.148549	0.797	0.739	1
Rnmt	0.0141613	0.14845	0.115	0.083	1
Rer1	8.59916e-06	0.148404	0.377	0.301	0.476531
Rbm28	0.0139478	0.148383	0.15	0.113	1
Dctn3	0.000515933	0.148316	0.332	0.27	1
Kdm5a	7.04351e-10	0.148162	0.311	0.23	3.90323e-05
Bpnt2	6.46274e-06	0.147389	0.189	0.134	0.358139
Tle5	0.000649086	0.147347	0.421	0.354	1
Atp6v0d1	7.39255e-07	0.147303	0.416	0.331	0.0409665
Katna1	0.00210792	0.147286	0.145	0.104	1
Cybc1	0.000668307	0.147187	0.174	0.129	1
Tmx3	0.00361572	0.14708	0.204	0.157	1
Snw1	2.05029e-08	0.147031	0.348	0.264	0.00113619
Mat2a	1.12384e-07	0.146523	0.268	0.195	0.00622784
Rsrc1	0.00339281	0.146378	0.104	0.07	1
Rpl21	0.000328058	0.146377	0.921	0.902	1
Atad1	0.000922045	0.14631	0.131	0.09	1
Mrpl28	0.00333409	0.146227	0.214	0.167	1
Phf10	0.000842782	0.146118	0.15	0.106	1
Uqcrc1	0.0130963	0.146112	0.274	0.227	1
Rnf4	0.000808106	0.145986	0.201	0.153	1
Kctd10	0.000195322	0.145806	0.184	0.134	1
Cul4b	7.57003e-05	0.145784	0.127	0.083	1
Sbno1	0.00115812	0.145651	0.221	0.169	1
Cox14	9.67607e-06	0.145385	0.392	0.316	0.536209
C1rl	6.28881e-06	0.144784	0.114	0.07	0.348501
Sdad1	0.00016864	0.144537	0.19	0.14	1
Taf7	0.000742974	0.144313	0.291	0.234	1
Golph3	2.28239e-06	0.144225	0.254	0.19	0.126481
Ube2f	8.64562e-08	0.143833	0.263	0.192	0.00479106
Mbd2	2.40239e-06	0.14353	0.364	0.285	0.133131
Cdc40	1.75567e-06	0.143359	0.376	0.299	0.097292
Lrwd1	0.00216104	0.143209	0.118	0.081	1
Hnrnpul2	0.00471676	0.143191	0.178	0.136	1
Snu13	4.02288e-05	0.143139	0.133	0.087	1
Pfdn1	9.15491e-07	0.143136	0.197	0.137	0.0507328
Ndufb3	2.57769e-06	0.143007	0.571	0.481	0.142845
Micos10	1.09806e-06	0.142787	0.554	0.463	0.0608501
Ppp1r2	0.000985914	0.142726	0.146	0.104	1
Rpl28	5.23086e-06	0.14272	0.972	0.955	0.289873
Klrb1f	0.0176203	0.142534	0.108	0.078	1
Vps37b	0.000697555	0.142477	0.252	0.198	1
S1pr4	5.37644e-06	0.142249	0.104	0.061	0.297941
Ubn1	2.4709e-06	0.142096	0.252	0.187	0.136927
Vcp	1.26686e-06	0.141617	0.377	0.299	0.0702041
Wdr1	6.54475e-05	0.141552	0.484	0.409	1
Rragc	7.5732e-08	0.141547	0.233	0.166	0.00419676
Alas1	7.14145e-05	0.141473	0.125	0.081	1
E2f4	0.0121186	0.14086	0.103	0.072	1
Nr2c2ap	7.32832e-05	0.140792	0.1	0.061	1
Rpl4	7.05271e-05	0.140608	0.886	0.837	1
Heatr6	2.72591e-09	0.140503	0.138	0.084	0.000151059
Actl6a	0.000119125	0.140415	0.136	0.093	1
Ifi30	9.32098e-08	0.140406	0.859	0.776	0.00516532
Aurkaip1	0.000475116	0.140344	0.394	0.327	1
Mndal	0.0397252	0.140301	0.43	0.383	1
4632427E13Rik	6.35875e-05	0.14009	0.107	0.066	1
Isg15	0.00590634	0.140084	0.275	0.223	1
Srpr	7.90708e-07	0.139923	0.144	0.093	0.0438179
Traf7	0.0136869	0.139859	0.135	0.1	1
Ltn1	0.00288809	0.139761	0.108	0.073	1
Mbnl2	0.000166318	0.139611	0.399	0.331	1
Srsf6	0.00740598	0.13943	0.408	0.352	1
Set	0.000324417	0.139363	0.295	0.235	1
Pmaip1	0.010581	0.139346	0.133	0.097	1
Zfp330	0.00171584	0.139166	0.104	0.069	1
Cers2	0.0159686	0.139076	0.323	0.274	1
Slc66a2	0.00733708	0.139014	0.226	0.181	1
Naaa	8.09053e-06	0.138976	0.649	0.56	0.448345
Copa	0.000546224	0.138969	0.319	0.261	1
Ctsz	5.54013e-07	0.138726	0.775	0.684	0.0307012
Rab44	0.000153265	0.138712	0.108	0.069	1
Grk6	0.0784533	0.138697	0.233	0.199	1
Naa38	0.0199429	0.138582	0.23	0.187	1
Sgta	2.31265e-05	0.138478	0.168	0.119	1
Clic4	4.70711e-07	0.138446	0.209	0.147	0.0260849
Washc3	0.00296764	0.138063	0.16	0.118	1
Krr1	0.00044051	0.137636	0.154	0.11	1
Mrpl52	1.58265e-05	0.137618	0.467	0.391	0.877039
Pak2	3.54962e-05	0.13743	0.495	0.417	1
Rac2	0.00046345	0.137203	0.711	0.642	1
Tkt	3.48742e-05	0.137103	0.727	0.647	1
Gstm1	9.45501e-06	0.137058	0.413	0.334	0.523959
Ddx46	0.00292443	0.136855	0.389	0.331	1
Mapkapk3	1.08818e-06	0.136822	0.242	0.178	0.0603023
Mapk1	7.33463e-07	0.136556	0.242	0.177	0.0406456
Mfsd14a	1.02351e-05	0.136535	0.157	0.108	0.567186
Hlx	0.000262708	0.136455	0.147	0.104	1
Uap1	3.16367e-05	0.13631	0.12	0.079	1
Nip7	3.79893e-08	0.135932	0.119	0.071	0.00210522
Aldh1b1	0.00586595	0.135507	0.115	0.081	1
Yy1	9.33225e-06	0.135494	0.421	0.344	0.517156
Septin9	1.99139e-06	0.135286	0.505	0.419	0.110355
Mx2	0.000409991	0.135175	0.102	0.065	1
Nrd1	0.0105792	0.134709	0.269	0.221	1
Snx18	6.66222e-07	0.134534	0.273	0.206	0.0369193
Celf2	2.03444e-06	0.134517	0.6	0.509	0.112741
Tsc22d3	0.00115494	0.134453	0.303	0.249	1
Shkbp1	2.10251e-05	0.134393	0.127	0.083	1
Far1	3.34649e-05	0.134358	0.312	0.248	1
Mtch2	2.7193e-07	0.134173	0.171	0.117	0.0150693
S100a1	0.00125863	0.134144	0.198	0.153	1
Ythdf1	0.000570769	0.134142	0.287	0.231	1
Csnk2b	4.56325e-06	0.133531	0.371	0.297	0.252877
Ap2m1	4.59566e-05	0.133473	0.17	0.121	1
Sec61a1	0.00018166	0.133033	0.342	0.277	1
Cct4	2.84127e-05	0.132767	0.321	0.255	1
Med14	2.07941e-06	0.132696	0.101	0.058	0.115233
Zfp207	0.00155934	0.132679	0.122	0.084	1
Cmas	5.91442e-07	0.132591	0.208	0.149	0.0327754
Ppp1r14b	0.000693277	0.132277	0.219	0.169	1
Cul3	0.000534695	0.132071	0.399	0.335	1
Oaz1	7.23006e-06	0.132006	0.322	0.254	0.400661
Psmd10	0.000548176	0.131958	0.117	0.079	1
Nmi	1.44443e-06	0.131913	0.197	0.142	0.0800448
Snrpd2	6.66779e-07	0.131863	0.244	0.18	0.0369502
Rpl22l1	0.00113618	0.131496	0.539	0.471	1
Dnajc13	0.000998968	0.13145	0.21	0.162	1
Ms4a4b	3.42411e-06	0.1314	0.161	0.11	0.18975
Slc35a4	0.00121826	0.131399	0.124	0.087	1
Pomp	5.14789e-06	0.131317	0.781	0.7	0.285275
Cflar	0.00961056	0.131075	0.183	0.144	1
Twf1	0.00827463	0.13089	0.187	0.145	1
Herpud1	1.96975e-05	0.130842	0.233	0.177	1
Mrpl40	0.000103209	0.130614	0.134	0.092	1
Bag6	0.000837667	0.130495	0.154	0.112	1
Tmem251	3.01781e-05	0.130468	0.155	0.109	1
Mrpl16	4.11226e-05	0.13019	0.123	0.081	1
Tmem30a	7.72217e-05	0.130177	0.3	0.238	1
Fgfr1op2	5.91558e-05	0.129828	0.385	0.315	1
Arhgdib	2.11322e-05	0.129787	0.977	0.962	1
Tmem205	0.000240195	0.129726	0.156	0.111	1
Ccr1	0.00251151	0.129417	0.378	0.322	1
Csnk1a1	0.00218035	0.129313	0.574	0.509	1
Mtrex	5.85488e-05	0.129184	0.113	0.073	1
Cr1l	4.23105e-07	0.129169	0.189	0.134	0.0234468
Hsbp1	0.0028705	0.129049	0.299	0.247	1
Riok1	0.000182216	0.129005	0.104	0.067	1
Txndc17	0.000165752	0.128803	0.403	0.335	1
Mrpl3	4.29989e-06	0.128567	0.118	0.075	0.238283
Fip1l1	2.5988e-05	0.128523	0.187	0.137	1
Pafah1b2	0.0089829	0.128376	0.13	0.096	1
Trnt1	0.000677371	0.12827	0.106	0.069	1
Gpbp1	0.000232235	0.127859	0.226	0.176	1
Ube2d3	7.10163e-05	0.127502	0.682	0.603	1
Hnrnpdl	0.000445217	0.127091	0.452	0.384	1
Socs4	0.000221759	0.126613	0.107	0.07	1
Cotl1	3.92121e-05	0.126473	0.87	0.807	1
Pnrc2	2.09687e-05	0.12647	0.275	0.215	1
Zdhhc21	0.000958423	0.126144	0.145	0.104	1
Smarcb1	7.18674e-06	0.125836	0.134	0.089	0.39826
Sike1	2.36152e-07	0.125642	0.156	0.103	0.0130866
Bnip2	2.29572e-05	0.125607	0.419	0.347	1
Napg	6.83405e-05	0.125604	0.15	0.105	1
Nelfb	0.00172619	0.125505	0.13	0.093	1
Emb	6.10416e-07	0.125357	0.845	0.764	0.0338268
Ptpn12	0.000452053	0.1253	0.187	0.141	1
Srp14	5.75373e-05	0.125225	0.483	0.412	1
Yeats4	4.02025e-09	0.125158	0.296	0.223	0.000222786
Ggnbp2	0.000177109	0.125128	0.312	0.251	1
Nans	0.000797145	0.125057	0.173	0.129	1
Nktr	6.09182e-05	0.125038	0.253	0.198	1
Rnf187	0.00273116	0.12487	0.265	0.216	1
Trim12c	0.00748181	0.124681	0.177	0.138	1
Nup214	0.00150319	0.12444	0.107	0.072	1
Gusb	0.00518353	0.124305	0.283	0.233	1
Nop9	0.000206062	0.12412	0.113	0.074	1
Slc31a2	0.0696481	0.124108	0.119	0.093	1
Mrpl2	0.000184304	0.123899	0.16	0.117	1
Hnrnpc	0.0018761	0.123895	0.432	0.371	1
Snapc5	8.2123e-05	0.123851	0.117	0.078	1
Dynlt2b	4.64791e-06	0.123832	0.16	0.111	0.257568
Pum2	0.000172512	0.123785	0.394	0.329	1
Hsd17b4	0.047662	0.123708	0.184	0.15	1
Upf3a	0.0108216	0.12329	0.189	0.149	1
Selenof	1.90383e-06	0.123246	0.522	0.44	0.105502
Creg1	0.00991514	0.123232	0.633	0.577	1
Ndufs1	3.80303e-05	0.12315	0.133	0.091	1
Imp4	2.09875e-05	0.122648	0.154	0.108	1
Rab14	2.12859e-08	0.122627	0.489	0.398	0.00117958
Ankrd40	0.0082116	0.122472	0.14	0.104	1
Mpp6	0.0637798	0.122129	0.15	0.12	1
Tmem63a	8.90686e-05	0.121793	0.16	0.116	1
Paics	0.00337254	0.121777	0.181	0.14	1
Ier3ip1	0.0664882	0.121677	0.192	0.159	1
Niban2	0.00320844	0.121614	0.188	0.147	1
Safb	3.23558e-06	0.121361	0.189	0.137	0.179303
Rflnb	0.000828291	0.121258	0.117	0.083	1
Tnfrsf13b	2.13571e-05	0.12106	0.292	0.23	1
Ndufv1	0.0208632	0.121017	0.19	0.154	1
Sec61g	0.00139376	0.120645	0.141	0.102	1
Cnot1	1.17736e-05	0.12055	0.224	0.169	0.652444
Trappc10	0.0027843	0.120446	0.168	0.128	1
Spag7	0.003539	0.120231	0.103	0.07	1
Snhg1	0.00458994	0.120064	0.187	0.149	1
Sod1	1.10286e-05	0.12	0.635	0.55	0.611163
Tmed9	0.00135065	0.119959	0.43	0.367	1
Cfl1	5.84794e-05	0.119918	0.93	0.89	1
Ethe1	6.9298e-06	0.119767	0.423	0.347	0.384022
Pdha1	4.2577e-09	0.119713	0.247	0.179	0.000235945
Cnbp	5.28898e-07	0.119556	0.468	0.385	0.0293094
Pkig	0.0095957	0.119501	0.171	0.133	1
Srebf2	5.65012e-07	0.119372	0.141	0.094	0.0313107
Rps3a1	0.000689746	0.119328	0.979	0.965	1
Mark2	0.000614338	0.119249	0.299	0.242	1
Irf8	0.018782	0.118978	0.585	0.532	1
Chuk	1.20354e-06	0.11897	0.156	0.108	0.0666953
Cand1	0.00505969	0.118893	0.113	0.08	1
Dcun1d5	6.28727e-06	0.118492	0.271	0.21	0.348416
Mpc2	9.94382e-05	0.118412	0.435	0.367	1
Mtpn	2.73465e-07	0.1184	0.615	0.522	0.0151544
Zfc3h1	0.00353257	0.118388	0.154	0.115	1
Nsmce2	5.35702e-05	0.118343	0.147	0.103	1
Ola1	8.80867e-06	0.118315	0.217	0.165	0.488141
Sap30	0.00088621	0.118203	0.434	0.372	1
Lsg1	1.78861e-05	0.118134	0.118	0.078	0.991177
Nom1	0.00766669	0.117933	0.112	0.08	1
Rab32	3.8257e-05	0.117915	0.355	0.289	1
Eif2ak1	0.00248216	0.117831	0.162	0.123	1
Tars	5.92824e-06	0.117803	0.14	0.094	0.328519
Mrpl42	9.92845e-05	0.117729	0.145	0.102	1
Rc3h1	2.03319e-06	0.117603	0.238	0.181	0.112671
Shc1	2.83745e-06	0.117463	0.111	0.068	0.15724
Ppid	0.00794341	0.117206	0.117	0.085	1
Jmjd6	5.40872e-05	0.117086	0.127	0.086	1
Ifi209	0.0669372	0.116671	0.56	0.519	1
Zfp706	6.39651e-06	0.116534	0.432	0.358	0.354469
Pgm2	0.00634774	0.11653	0.117	0.084	1
Actr10	1.13841e-09	0.116333	0.193	0.132	6.3086e-05
H2-T22	0.0335373	0.116252	0.209	0.173	1
Mrps12	0.0104181	0.116101	0.189	0.151	1
Ndufa3	1.10827e-05	0.116099	0.324	0.258	0.614157
2410004B18Rik	0.0043625	0.116016	0.101	0.069	1
Eif2b2	1.05765e-07	0.115977	0.166	0.113	0.00586106
Slfn8	0.0254899	0.115858	0.271	0.232	1
Ndufc1	0.000383781	0.115826	0.386	0.322	1
Nucb2	0.0223852	0.115715	0.122	0.092	1
Ppp1ca	0.000996769	0.115663	0.77	0.708	1
Btk	0.0215941	0.115639	0.16	0.125	1
Polr2f	8.67243e-05	0.115559	0.238	0.187	1
Chd2	9.22443e-06	0.115424	0.163	0.115	0.511181
Mfsd1	0.0151296	0.115138	0.348	0.302	1
Tmem109	4.18363e-05	0.114814	0.23	0.178	1
Tceal9	0.00122993	0.114742	0.167	0.126	1
Mrpl46	0.0151854	0.114617	0.106	0.076	1
Slc31a1	9.20751e-05	0.114378	0.17	0.126	1
Mob1b	0.0377616	0.114299	0.165	0.132	1
C1d	0.000116394	0.114275	0.275	0.22	1
Mrpl4	7.5061e-05	0.114234	0.192	0.147	1
Psmb8	0.0044869	0.114095	0.681	0.621	1
Tspan31	9.05659e-05	0.114012	0.182	0.135	1
Cib1	5.52702e-06	0.113911	0.355	0.286	0.306285
Ddb1	1.38477e-07	0.113877	0.238	0.18	0.00767383
Map3k11	0.029956	0.113588	0.168	0.136	1
Rbm43	3.06157e-06	0.113484	0.1	0.061	0.16966
Abce1	0.00208915	0.113351	0.167	0.126	1
Vrk3	0.00683426	0.113094	0.166	0.128	1
Jak2	4.90157e-06	0.112947	0.2	0.148	0.271625
Ube2z	1.22255e-05	0.112902	0.149	0.104	0.677488
Uba1	0.000115686	0.112815	0.372	0.309	1
Trem2	0.00110452	0.112756	0.168	0.128	1
Gm45778	0.0356454	0.112682	0.15	0.119	1
Upf1	1.02654e-06	0.112575	0.154	0.105	0.0568866
Eif1ad	3.48732e-06	0.112565	0.111	0.071	0.193253
Ighm	0.251785	0.112449	0.33	0.302	1
Hnrnpa1	0.000203988	0.112428	0.268	0.215	1
Scaf11	2.63571e-05	0.112091	0.45	0.378	1
Ikzf1	9.92308e-05	0.111859	0.468	0.399	1
Pex7	0.00658042	0.111658	0.147	0.112	1
Sf1	0.00255971	0.11158	0.296	0.244	1
Arpc3	2.82284e-08	0.111507	0.402	0.322	0.0015643
Kdelr1	2.14891e-05	0.111483	0.271	0.215	1
Rsl24d1	5.82902e-05	0.111357	0.198	0.15	1
Ndufa12	0.00128104	0.111351	0.104	0.073	1
Cwc25	0.000133274	0.111274	0.138	0.098	1
Nisch	0.151424	0.110779	0.141	0.117	1
Bloc1s2	0.000131815	0.110757	0.145	0.105	1
Arhgap31	0.00583748	0.110752	0.152	0.117	1
Anapc11	0.039857	0.110689	0.188	0.154	1
Ppp2r2d	0.000170105	0.110643	0.128	0.089	1
Sdhc	0.000262199	0.110425	0.249	0.2	1
Dennd5a	0.00128247	0.110373	0.319	0.268	1
Cox7b	0.000308519	0.110339	0.654	0.581	1
Mis18a	0.00242173	0.110167	0.109	0.077	1
Ybx3	0.000525258	0.110066	0.303	0.25	1
Hikeshi	0.00366619	0.110018	0.108	0.076	1
Ivns1abp	0.000611167	0.109788	0.179	0.137	1
Parl	0.107449	0.109713	0.151	0.124	1
Bet1	0.022855	0.10957	0.166	0.133	1
Etfb	0.000283186	0.109562	0.23	0.182	1
Smim7	0.000801676	0.109544	0.203	0.159	1
Slc7a7	1.01907e-05	0.109493	0.118	0.078	0.564726
Ganab	0.0111595	0.109445	0.161	0.125	1
Fmnl1	0.000332559	0.109422	0.408	0.343	1
Pik3r1	0.00105265	0.109215	0.192	0.148	1
Trim30d	0.0185556	0.109117	0.216	0.178	1
Cpeb4	6.05604e-06	0.109103	0.181	0.132	0.335602
Mapk1ip1l	3.5299e-05	0.108989	0.134	0.093	1
Txndc11	0.00323933	0.108983	0.102	0.071	1
Lsm14a	0.000121064	0.108896	0.211	0.164	1
Tmbim4	0.000909176	0.108755	0.3	0.247	1
Mrps18a	0.00613486	0.108712	0.166	0.128	1
Ccdc174	0.000279876	0.108643	0.107	0.073	1
Vdac3	0.0012725	0.108588	0.215	0.171	1
Faf1	0.0161464	0.108558	0.117	0.086	1
Tmsb4x	7.53935e-09	0.108487	1	1	0.000417801
Pcbp2	0.00513969	0.108458	0.769	0.715	1
Nhlrc2	0.000150458	0.10832	0.138	0.097	1
Ramac	0.000211289	0.108295	0.17	0.127	1
Plaa	5.56652e-05	0.108281	0.197	0.149	1
Cpne3	0.000475051	0.108235	0.284	0.231	1
Washc5	1.4343e-05	0.107881	0.107	0.068	0.794831
Ubqln1	0.00223619	0.107734	0.182	0.143	1
Pigbos1	0.00805577	0.10764	0.184	0.147	1
H4c4	0.0454646	0.107592	0.124	0.099	1
Psen1	6.79978e-05	0.107504	0.197	0.151	1
Fam207a	0.00015605	0.107412	0.127	0.088	1
Ddost	0.0039959	0.107299	0.333	0.28	1
Surf4	0.0090974	0.107205	0.403	0.35	1
Gm28875	0.000376167	0.107185	0.107	0.073	1
Zbtb11	1.30586e-05	0.107135	0.155	0.111	0.723658
Snx1	1.06652e-06	0.106935	0.314	0.25	0.0591021
Ppp4r2	0.00162906	0.106914	0.111	0.077	1
Cklf	0.000401536	0.106871	0.131	0.095	1
Ddx47	0.0013694	0.106651	0.188	0.146	1
Uqcc2	0.00220639	0.106446	0.265	0.219	1
Kcmf1	5.18741e-05	0.106343	0.243	0.189	1
Mbd3	0.000393579	0.106296	0.15	0.11	1
Rab5c	9.37743e-05	0.106255	0.447	0.38	1
Lin7c	0.0501249	0.106193	0.173	0.141	1
Tank	0.00247967	0.106132	0.172	0.133	1
Polr1d	0.0104106	0.106091	0.119	0.089	1
Slu7	0.00017778	0.105954	0.199	0.153	1
Pts	0.000429731	0.105875	0.199	0.154	1
Dhx36	0.0042054	0.105719	0.203	0.163	1
Pdia4	0.000102936	0.105556	0.151	0.11	1
Rpl14	0.0782383	0.105483	0.853	0.837	1
Atp5mpl	0.000175593	0.105459	0.639	0.567	1
Rplp1	0.000321585	0.105376	0.994	0.992	1
Phrf1	5.69382e-05	0.105048	0.128	0.088	1
Tor3a	0.00254391	0.104904	0.147	0.112	1
Swap70	0.00393435	0.104883	0.138	0.102	1
Slpi	2.94403e-06	0.104853	0.553	0.466	0.163146
Rbm27	0.000185064	0.104566	0.206	0.159	1
Wbp2	6.20502e-06	0.104323	0.2	0.149	0.343858
Dnttip2	0.00127292	0.10412	0.131	0.096	1
Uqcrb	9.4835e-05	0.104023	0.474	0.405	1
Ddx49	0.00159601	0.1037	0.109	0.079	1
Sptlc2	0.00312076	0.103631	0.249	0.204	1
Hspa9	3.36096e-05	0.10361	0.224	0.172	1
Rab1a	0.000159636	0.10343	0.457	0.392	1
Anapc1	0.000100027	0.103043	0.133	0.095	1
Tle4	3.6194e-05	0.103018	0.246	0.192	1
Zbtb7b	0.00106059	0.102998	0.178	0.137	1
Fundc2	0.00381559	0.102915	0.13	0.096	1
Sun1	0.0169806	0.102853	0.114	0.085	1
Ywhag	7.91167e-07	0.10281	0.299	0.236	0.0438433
Farsa	9.23179e-05	0.102669	0.111	0.075	1
Ppp2cb	6.56824e-06	0.102594	0.21	0.158	0.363985
Cdc42se1	0.00191601	0.102529	0.437	0.379	1
Cdc34	0.000197842	0.10231	0.138	0.099	1
Taf1d	0.00124358	0.10221	0.13	0.095	1
Erlin1	0.00419089	0.101978	0.136	0.102	1
Ndufs6	0.00183291	0.101952	0.473	0.413	1
Cherp	0.00341256	0.101573	0.109	0.078	1
Matr3	0.0312727	0.101402	0.213	0.177	1
Hyou1	0.0259266	0.10106	0.107	0.079	1
Ppip5k2	1.75728e-06	0.100994	0.135	0.091	0.0973813
Cpsf2	8.61104e-05	0.10085	0.233	0.184	1
Pafah1b1	0.0288405	0.100775	0.453	0.407	1
Cdk12	0.00069728	0.100772	0.192	0.15	1
Ppp1r35	4.29873e-05	0.100761	0.117	0.079	1
Tbpl1	0.0039283	0.100754	0.115	0.085	1
Zdhhc5	0.0083034	0.100752	0.141	0.108	1
Mapkapk2	1.55674e-08	0.100726	0.629	0.532	0.000862681
Macir	5.26189e-05	0.100506	0.305	0.248	1
Gtf3a	0.00222316	0.100344	0.133	0.1	1
Cdc5l	0.0352792	0.100322	0.313	0.272	1
Napsa	1.32723e-05	0.100012	0.805	0.728	0.735497
Slc25a12	0.0562573	-0.100063	0.104	0.118	1
Myo5a	0.0873314	-0.10024	0.173	0.189	1
mt-Rnr1	8.20728e-05	-0.100257	0.994	0.996	1
Orai3	0.0443033	-0.100479	0.085	0.1	1
Anxa4	0.00623525	-0.100651	0.103	0.112	1
Pdia3	0.000144546	-0.100997	0.483	0.479	1
Saa3	5.07021e-10	-0.101073	0.154	0.085	2.80971e-05
Arhgap25	0.0561456	-0.10109	0.133	0.144	1
Os9	0.00851033	-0.101114	0.224	0.229	1
Mkln1	0.0615561	-0.101153	0.147	0.164	1
Ltb4r1	0.00165843	-0.101168	0.249	0.254	1
Serf2	0.000509739	-0.101278	0.216	0.217	1
Vps54	0.0011134	-0.101476	0.146	0.152	1
Apobr	0.147582	-0.101833	0.098	0.118	1
Akap8	8.98641e-06	-0.102108	0.131	0.133	0.497991
Cyrib	0.00250563	-0.102217	0.813	0.81	1
Retreg3	0.116704	-0.102305	0.081	0.104	1
Ndufa7	0.000741017	-0.102526	0.471	0.466	1
Rnf213	4.25584e-05	-0.102802	0.484	0.473	1
Sulf2	0.179621	-0.103039	0.123	0.144	1
Olfm1	0.000299497	-0.103116	0.257	0.255	1
Ppp2r5a	0.00142633	-0.103274	0.619	0.622	1
Rabgap1l	0.17815	-0.103295	0.085	0.106	1
Ccndbp1	0.0183316	-0.103389	0.109	0.121	1
Fermt3	0.000299143	-0.103584	0.407	0.404	1
Ube2d1	3.78545e-05	-0.103715	0.106	0.11	1
Rpl37	0.000309182	-0.104013	0.928	0.923	1
Gm9843	0.0041125	-0.104022	0.136	0.145	1
Dhrs1	0.0247419	-0.104085	0.124	0.136	1
Hexb	0.000430593	-0.10415	0.361	0.36	1
Gbp2	0.0679267	-0.104183	0.106	0.113	1
Mcur1	0.17975	-0.104209	0.124	0.145	1
Tmem134	1.88661e-05	-0.104505	0.29	0.284	1
Hprt	0.000600187	-0.10457	0.274	0.278	1
Med15	0.0166922	-0.104573	0.131	0.145	1
Smad4	0.00665761	-0.104653	0.224	0.231	1
Ecpas	0.0399226	-0.104885	0.118	0.133	1
Arl6ip5	0.00223106	-0.105073	0.267	0.272	1
Ip6k1	0.0738741	-0.105093	0.092	0.109	1
Mideas	0.00108395	-0.105346	0.166	0.172	1
Cerk	0.0508621	-0.105732	0.119	0.136	1
Dbnl	4.34357e-05	-0.105933	0.371	0.36	1
Tmem259	0.00167231	-0.105992	0.162	0.169	1
Idnk	0.00188453	-0.106016	0.155	0.162	1
Uba52	0.000983777	-0.106087	0.149	0.154	1
Nek7	0.0444886	-0.106423	0.23	0.244	1
Vill	0.178788	-0.106532	0.107	0.13	1
P4hb	8.43269e-05	-0.106717	0.378	0.375	1
Mettl9	0.0125945	-0.107122	0.189	0.2	1
Pglyrp1	0.0742139	-0.107158	0.109	0.138	1
Mfsd7a	0.0857507	-0.107421	0.085	0.102	1
Klf10	0.0110471	-0.107441	0.103	0.115	1
Rela	0.00142479	-0.107474	0.168	0.175	1
Hmox2	0.0170443	-0.107503	0.188	0.2	1
Hipk3	0.00703021	-0.107538	0.101	0.111	1
Aftph	0.0982077	-0.107767	0.166	0.189	1
Unc93b1	0.000333187	-0.108052	0.622	0.621	1
Stk24	0.0476112	-0.1083	0.295	0.316	1
Tsix	0.00507901	-0.108411	0.108	0.118	1
Flot2	0.00021027	-0.108767	0.292	0.289	1
Tcirg1	0.000834583	-0.109394	0.217	0.22	1
Uqcrh	0.000113807	-0.109513	0.77	0.762	1
Cyb5a	0.0190088	-0.109597	0.21	0.226	1
Dnajb1	3.49231e-05	-0.109808	0.213	0.21	1
Smc5	1.04806e-05	-0.110452	0.117	0.118	0.580796
Crebbp	0.000247412	-0.110553	0.319	0.318	1
Tgs1	0.000564206	-0.110926	0.139	0.142	1
Zcchc2	0.00881571	-0.11101	0.101	0.111	1
Rfc2	0.0116516	-0.1115	0.155	0.17	1
Hexim1	3.9831e-05	-0.111879	0.396	0.385	1
Tmem184b	0.00026695	-0.112421	0.125	0.133	1
Rock2	0.0066209	-0.112676	0.221	0.234	1
Dyrk2	0.00187646	-0.113149	0.104	0.11	1
Map7d1	0.000337657	-0.113265	0.238	0.241	1
Gsr	2.34563e-07	-0.113535	0.838	0.804	0.0129985
Usp45	0.000684113	-0.11363	0.096	0.104	1
H2-D1	0.000308142	-0.113659	0.973	0.964	1
Csgalnact2	0.00256312	-0.113683	0.246	0.251	1
Cdc37	2.09909e-07	-0.113813	0.346	0.333	0.0116323
Tpgs1	0.0255158	-0.114013	0.118	0.132	1
Dnajb14	0.0933376	-0.114163	0.208	0.237	1
Synj1	0.0792688	-0.114296	0.231	0.255	1
Sdf2	0.0104856	-0.114446	0.166	0.182	1
Acaa1a	0.00246349	-0.114823	0.181	0.188	1
Aco2	0.0228899	-0.11518	0.211	0.228	1
Sppl3	0.00295335	-0.115706	0.124	0.139	1
Ubxn6	0.0191481	-0.115724	0.093	0.111	1
Arnt	0.00438181	-0.115868	0.087	0.1	1
Ppfia4	0.00236195	-0.11604	0.173	0.185	1
Rps28	0.000629564	-0.11619	0.617	0.622	1
Sertad2	0.0215598	-0.116805	0.163	0.177	1
Tgfb1	0.00491443	-0.116985	0.413	0.425	1
Smg6	0.0176857	-0.117089	0.086	0.103	1
Cul1	2.20284e-05	-0.117131	0.131	0.136	1
Pink1	0.0142178	-0.117174	0.124	0.142	1
Trim33	0.00356505	-0.117615	0.096	0.105	1
Kdm6b	0.00619732	-0.117755	0.322	0.33	1
Zc3h12a	0.0126211	-0.11785	0.093	0.105	1
Flna	1.41182e-06	-0.117877	0.781	0.765	0.0782375
Rps11	0.000669102	-0.118441	0.892	0.89	1
Inpp5k	0.00967481	-0.118563	0.135	0.149	1
Cep170	0.0229164	-0.118651	0.108	0.123	1
Gna13	1.03513e-05	-0.1191	0.247	0.244	0.57363
Xdh	0.00827209	-0.119439	0.306	0.326	1
Epb41	0.00320951	-0.119502	0.118	0.13	1
Rsu1	0.00515823	-0.11992	0.231	0.246	1
Nckap1l	0.000312244	-0.119921	0.314	0.324	1
Mxi1	0.0012431	-0.120242	0.125	0.135	1
Rgl2	0.0710632	-0.120359	0.106	0.125	1
Sumf1	0.000410681	-0.120372	0.093	0.104	1
Tm9sf4	0.000165528	-0.120596	0.134	0.14	1
Gas5	0.000741464	-0.120711	0.554	0.559	1
Pik3c2a	0.0214028	-0.120749	0.095	0.114	1
Ost4	0.000817573	-0.120773	0.29	0.298	1
Ing1	0.00128654	-0.12134	0.158	0.163	1
Plaur	2.12439e-07	-0.121536	0.332	0.318	0.0117725
Rap2a	0.00029953	-0.122069	0.17	0.174	1
Clec12a	8.39192e-05	-0.122078	0.402	0.405	1
Fbrs	0.00169131	-0.12209	0.161	0.171	1
Gas7	0.0152446	-0.122316	0.222	0.238	1
Zfp263	0.000252082	-0.123308	0.109	0.118	1
Lrrfip2	1.14683e-05	-0.123363	0.174	0.176	0.635526
Tcn2	0.0169862	-0.12341	0.161	0.179	1
Zfand3	2.14122e-05	-0.123448	0.161	0.164	1
Sphk2	0.0230113	-0.123562	0.096	0.112	1
Sec61b	9.81993e-06	-0.123588	0.869	0.857	0.544181
Dync1h1	0.0141586	-0.123647	0.306	0.32	1
Snrk	0.0293799	-0.123819	0.092	0.113	1
Tspyl1	0.0607813	-0.123967	0.184	0.207	1
Rabac1	0.0116728	-0.124097	0.217	0.236	1
Abcc4	0.0108945	-0.124343	0.095	0.108	1
Cyfip1	0.000225162	-0.124504	0.296	0.301	1
Rpl34	0.000131491	-0.124575	0.955	0.957	1
Fryl	0.034575	-0.124837	0.086	0.11	1
Rnf146	0.0382664	-0.12489	0.085	0.105	1
Washc4	0.00224936	-0.124919	0.127	0.139	1
Flot1	0.00760428	-0.124973	0.167	0.183	1
Kdm6a	0.00253729	-0.125054	0.118	0.13	1
Adap1	0.000208749	-0.125352	0.158	0.167	1
Ccdc88c	0.00807711	-0.125382	0.19	0.202	1
Gbp3	0.00385093	-0.125536	0.091	0.102	1
Rnf130	2.25464e-06	-0.125634	0.378	0.378	0.124943
Kmt2e	0.0267336	-0.125737	0.251	0.271	1
Ing2	0.00118534	-0.12586	0.154	0.164	1
Mboat7	0.00253898	-0.126146	0.134	0.144	1
Ist1	0.011994	-0.126297	0.178	0.196	1
Naip5	0.085034	-0.126716	0.139	0.163	1
Rab11b	0.0490229	-0.12696	0.127	0.148	1
Sgk3	1.54061e-05	-0.127095	0.287	0.29	0.853742
mt-Nd4	1.60038e-05	-0.12712	0.967	0.959	0.886868
Rpl24	0.00087091	-0.127131	0.322	0.335	1
Mrps28	0.0556911	-0.12728	0.115	0.139	1
Birc6	0.000272084	-0.127662	0.233	0.241	1
Ncor1	3.81517e-05	-0.127714	0.412	0.415	1
Prkacb	0.0323549	-0.127775	0.104	0.129	1
G430095P16Rik	0.0281187	-0.127837	0.097	0.116	1
Higd2a	0.0017114	-0.127838	0.317	0.333	1
Trpm7	0.000639765	-0.127844	0.189	0.198	1
Atp6v1d	0.00254935	-0.12811	0.199	0.217	1
Kansl1	0.000830206	-0.12854	0.156	0.167	1
Adam10	0.003532	-0.128966	0.242	0.258	1
2610507B11Rik	0.0290613	-0.129101	0.115	0.136	1
Ipo7	0.0285791	-0.129537	0.119	0.142	1
Tcf25	0.00307586	-0.129799	0.317	0.334	1
Cd302	0.000853713	-0.130024	0.334	0.347	1
Mnt	0.00279025	-0.130979	0.123	0.139	1
Rps21	4.1668e-06	-0.13106	0.909	0.896	0.230907
Stat6	0.00636628	-0.131443	0.248	0.268	1
Fam53c	0.0164598	-0.131614	0.092	0.111	1
Dnm2	0.00011121	-0.132368	0.107	0.12	1
Bax	0.000453335	-0.132597	0.31	0.315	1
Gsk3b	1.721e-05	-0.13305	0.281	0.287	0.953709
Ear2	5.18605e-05	-0.133254	0.114	0.113	1
Mrpl17	0.0220653	-0.133431	0.098	0.118	1
Otud5	0.000119569	-0.133458	0.156	0.163	1
Ccdc125	0.00270733	-0.133536	0.097	0.111	1
Tfeb	0.00643304	-0.133703	0.119	0.138	1
Ube2r2	0.0313053	-0.133709	0.24	0.259	1
BC005624	0.0650561	-0.133726	0.123	0.147	1
Rpl36	3.434e-05	-0.133766	0.757	0.758	1
Scamp2	2.99438e-05	-0.133805	0.271	0.282	1
Rab8b	0.0493384	-0.134376	0.252	0.28	1
Snx27	0.0162897	-0.134542	0.147	0.174	1
Mepce	0.0409734	-0.134572	0.085	0.113	1
Tpp2	0.00084538	-0.134654	0.145	0.159	1
Rest	0.00101361	-0.13484	0.227	0.237	1
Fkbp15	0.0397114	-0.13501	0.125	0.158	1
Irf7	0.000932565	-0.135289	0.334	0.33	1
Prcp	0.00125575	-0.135309	0.279	0.297	1
Ascc3	0.0345561	-0.1355	0.107	0.127	1
Brd1	0.00125055	-0.135823	0.227	0.241	1
Rgs10	0.00052299	-0.136294	0.267	0.277	1
Ap3d1	0.00547012	-0.136384	0.158	0.176	1
Tob2	0.00767139	-0.136478	0.326	0.341	1
Dennd1b	0.00749012	-0.136539	0.136	0.156	1
Ints6l	0.0101539	-0.136631	0.092	0.11	1
Ucp2	7.09487e-09	-0.136702	0.802	0.771	0.000393169
Klf6	8.45167e-09	-0.137243	0.832	0.797	0.000468358
Msn	7.87804e-06	-0.137601	0.775	0.774	0.43657
Fam32a	0.0072832	-0.137889	0.26	0.275	1
Ranbp9	0.000169328	-0.13811	0.184	0.193	1
Parp4	0.023867	-0.138287	0.082	0.106	1
Dock2	0.000821023	-0.138496	0.351	0.37	1
Il6st	0.00186006	-0.138646	0.149	0.164	1
Rell1	0.0290881	-0.138661	0.104	0.127	1
Lgals9	1.22545e-05	-0.138721	0.329	0.323	0.679094
Smap2	0.00383679	-0.138902	0.308	0.325	1
Dgkz	6.16481e-06	-0.139003	0.187	0.194	0.341629
Itch	0.000853731	-0.139151	0.183	0.196	1
Tmem50a	0.000114205	-0.13925	0.543	0.549	1
Arrdc1	0.00110759	-0.139376	0.112	0.126	1
Tm2d1	0.0129492	-0.139674	0.09	0.113	1
Brd3	0.00847014	-0.13969	0.102	0.12	1
Cdc42se2	0.0294889	-0.140252	0.144	0.175	1
Rel	0.00161601	-0.140279	0.42	0.44	1
Mfsd14b	0.00479186	-0.140734	0.308	0.332	1
Tnrc18	0.00193762	-0.140825	0.157	0.175	1
Nrp1	0.000215818	-0.140865	0.236	0.243	1
Abcb7	0.00173819	-0.140891	0.139	0.154	1
Ms4a4c	0.110834	-0.140923	0.629	0.651	1
Syf2	0.00165495	-0.141475	0.287	0.308	1
Slc16a3	0.00145479	-0.141551	0.098	0.117	1
Ifi27l2a	1.78173e-07	-0.142057	0.968	0.978	0.00987363
Usp32	0.00874753	-0.142236	0.09	0.109	1
Dock10	1.6281e-08	-0.142666	0.388	0.375	0.00090223
Slfn2	7.90596e-09	-0.142761	0.819	0.803	0.000438117
Atrnl1	0.0304464	-0.142948	0.103	0.131	1
Rpl22	2.44231e-06	-0.143075	0.932	0.933	0.135343
Clcn4	0.0306888	-0.143272	0.118	0.145	1
Serp1	3.82283e-06	-0.14334	0.819	0.805	0.211846
Cdk13	0.00687001	-0.143376	0.143	0.168	1
Pofut2	3.13746e-06	-0.143378	0.1	0.113	0.173866
Tmem160	9.02474e-05	-0.143572	0.424	0.435	1
Mfsd6	0.000289129	-0.143645	0.1	0.116	1
Trip11	0.000605494	-0.143904	0.193	0.209	1
Rps14	8.60674e-10	-0.14391	0.999	0.999	4.76951e-05
Oas2	0.0285918	-0.14399	0.093	0.116	1
Tnks	5.43982e-05	-0.145018	0.128	0.14	1
Bmp2k	0.0234357	-0.145077	0.101	0.13	1
Mef2d	7.79511e-05	-0.145089	0.208	0.221	1
Ifi207	1.85794e-05	-0.145271	0.511	0.501	1
Pitpna	0.000787003	-0.145654	0.695	0.715	1
Hpcal1	0.00309144	-0.145704	0.267	0.284	1
Rpl7	6.63876e-05	-0.145932	0.776	0.779	1
Cdkn1b	1.40498e-05	-0.145964	0.246	0.251	0.778582
Arpc1b	0.00801678	-0.146331	0.501	0.527	1
Tlr13	0.000940602	-0.146524	0.227	0.243	1
Eno1	2.20823e-05	-0.146551	0.307	0.316	1
Card19	7.82407e-05	-0.146555	0.322	0.327	1
Mir6236	2.04027e-05	-0.14716	0.885	0.913	1
Zbp1	0.0209078	-0.147223	0.364	0.38	1
Map3k8	0.00310839	-0.147851	0.157	0.175	1
Atp6v1f	1.39819e-06	-0.148783	0.507	0.51	0.0774822
Arl6ip6	0.00535243	-0.149041	0.102	0.127	1
Tprgl	0.000829995	-0.14921	0.216	0.234	1
Parp9	0.00397938	-0.149823	0.112	0.131	1
Rpl27a	2.27216e-05	-0.149886	0.399	0.414	1
Abr	0.00371503	-0.149935	0.117	0.141	1
Ankrd17	0.0100409	-0.150536	0.149	0.172	1
Tnrc6c	0.00307655	-0.150815	0.103	0.126	1
Kmt5b	0.00271861	-0.151222	0.088	0.113	1
Atad2b	0.00719349	-0.152156	0.199	0.222	1
Fxr1	7.20857e-05	-0.152218	0.19	0.205	1
Plxnd1	6.56873e-05	-0.152293	0.22	0.232	1
Itm2c	3.07539e-05	-0.152551	0.342	0.351	1
Lpar6	0.000232567	-0.152569	0.134	0.146	1
Gpr35	0.00396832	-0.152628	0.135	0.156	1
Bcl2l11	0.0143689	-0.152684	0.087	0.109	1
Nr4a2	0.0368827	-0.152686	0.21	0.241	1
Csnk1g3	0.00111999	-0.152734	0.082	0.103	1
Parp12	0.0483349	-0.153069	0.13	0.157	1
Foxo3	0.000733954	-0.153325	0.081	0.101	1
Cd52	0.00170397	-0.153514	0.285	0.305	1
Sephs2	0.000321766	-0.153839	0.193	0.209	1
Ibtk	0.0245197	-0.154391	0.188	0.226	1
Wdr26	5.81031e-07	-0.154511	0.585	0.586	0.0321984
Resf1	6.22571e-06	-0.154519	0.412	0.407	0.345004
Tiparp	0.000409475	-0.15457	0.398	0.417	1
Mob3a	0.00607949	-0.155206	0.107	0.131	1
Ythdf3	0.0014828	-0.155265	0.24	0.263	1
Glrx2	0.000812736	-0.155324	0.161	0.182	1
Zmynd8	0.0100005	-0.155414	0.109	0.13	1
Dusp22	0.0110171	-0.155473	0.141	0.168	1
Asah1	4.85923e-07	-0.155742	0.405	0.407	0.0269279
Rsrp1	1.47882e-07	-0.155789	0.586	0.568	0.00819504
Cbx4	0.00131638	-0.155814	0.195	0.217	1
Rere	0.000643396	-0.156013	0.15	0.166	1
Pik3cd	1.71584e-05	-0.156338	0.339	0.35	0.950848
Rpl38	1.5467e-07	-0.156474	0.455	0.458	0.00857121
Bin2	0.00116712	-0.156556	0.349	0.371	1
Zfp710	0.000190813	-0.158624	0.231	0.245	1
Setd2	0.000239529	-0.159116	0.211	0.229	1
Sirt2	0.00395877	-0.159195	0.124	0.149	1
Svbp	0.00122286	-0.159535	0.134	0.155	1
Rpl10	1.1941e-08	-0.159662	0.956	0.955	0.000661724
Rassf5	6.44997e-05	-0.159862	0.338	0.352	1
Psmg4	0.000267025	-0.160312	0.242	0.259	1
Sgms1	0.00993906	-0.160317	0.072	0.102	1
Cdk2ap2	5.00662e-05	-0.1614	0.59	0.582	1
Cd53	1.54125e-06	-0.161849	0.679	0.687	0.0854098
Clec4a2	6.57873e-07	-0.16216	0.448	0.448	0.0364567
B3gnt8	6.10454e-05	-0.163006	0.087	0.105	1
Elmo1	0.00864304	-0.163021	0.086	0.115	1
F5	0.0237112	-0.163312	0.108	0.135	1
Epn1	5.71562e-05	-0.163691	0.33	0.35	1
Rpl18	2.2292e-06	-0.163737	0.803	0.812	0.123533
Tln1	9.90537e-11	-0.164607	0.835	0.824	5.48916e-06
Gatd1	0.00240903	-0.16469	0.065	0.102	1
Eef2	2.78418e-07	-0.164784	0.837	0.837	0.0154288
H1f0	0.0553511	-0.165601	0.158	0.184	1
Cyp4f18	7.73092e-05	-0.166222	0.292	0.307	1
Txnip	2.9497e-05	-0.166271	0.354	0.364	1
Pkib	0.00182451	-0.166327	0.135	0.156	1
Pabpc1	1.45092e-08	-0.16711	0.834	0.828	0.000804044
Srsf5	6.39313e-07	-0.1675	0.801	0.802	0.0354282
Ppp1r15b	9.02322e-05	-0.16767	0.371	0.385	1
Atp6ap1	0.0073262	-0.167717	0.294	0.33	1
Dipk1a	0.000980975	-0.167767	0.174	0.202	1
mt-Nd2	1.26665e-07	-0.167782	0.9	0.89	0.00701925
Dleu2	3.42572e-05	-0.167936	0.307	0.323	1
Pxk	0.000991186	-0.167974	0.143	0.164	1
Rtf1	0.00279328	-0.168277	0.211	0.233	1
Smap1	0.000861887	-0.168326	0.17	0.193	1
Kat6a	0.000536889	-0.168514	0.201	0.225	1
Gramd4	0.000478484	-0.168779	0.081	0.108	1
Erbin	4.00919e-05	-0.168785	0.233	0.251	1
Slc25a39	0.00451054	-0.168966	0.081	0.108	1
Clip1	0.00852808	-0.169084	0.125	0.157	1
Bola2	0.00190276	-0.170796	0.187	0.213	1
Tnfrsf1a	0.0011426	-0.171279	0.327	0.357	1
Dhrs7	3.72502e-06	-0.171386	0.213	0.226	0.206426
Rchy1	7.25231e-05	-0.171444	0.134	0.156	1
Evi5	0.00175276	-0.171519	0.096	0.12	1
Pacs2	0.00175191	-0.17159	0.125	0.153	1
Rpl37a	4.11811e-07	-0.171766	0.968	0.975	0.0228209
Fli1	0.000507814	-0.17208	0.225	0.248	1
Psen2	0.00408016	-0.172422	0.08	0.109	1
Lst1	6.16066e-07	-0.17268	0.76	0.766	0.0341399
Ehmt1	0.00359389	-0.172934	0.086	0.117	1
Stx11	0.00372091	-0.17325	0.111	0.14	1
Grsf1	0.00356387	-0.173643	0.101	0.129	1
Rps9	3.17231e-16	-0.17377	0.999	1	1.75797e-11
Rn18s	8.02223e-12	-0.173916	0.999	1	4.4456e-07
Kif1b	0.000693139	-0.174094	0.084	0.105	1
Trappc2l	0.000114712	-0.174149	0.267	0.288	1
Cbfa2t3	7.96111e-05	-0.174224	0.295	0.314	1
Padi2	0.000333816	-0.174366	0.163	0.185	1
Setd1b	0.00412518	-0.174482	0.151	0.186	1
Abhd12	0.0050911	-0.174734	0.079	0.111	1
Ralbp1	9.92851e-05	-0.175736	0.326	0.346	1
Dok3	2.58454e-05	-0.176071	0.267	0.282	1
Myo9b	0.00229183	-0.176157	0.197	0.235	1
AI413582	0.000383905	-0.176205	0.134	0.159	1
Cop1	0.00211405	-0.176674	0.129	0.161	1
Cyld	0.00232546	-0.176762	0.122	0.154	1
Vps13c	6.57322e-06	-0.177612	0.249	0.267	0.364262
AW112010	0.00203881	-0.177658	0.232	0.216	1
Ifitm2	0.000589356	-0.178207	0.15	0.176	1
Zfand5	3.17845e-06	-0.179214	0.402	0.412	0.176137
Gm5617	0.000180386	-0.179491	0.092	0.114	1
Ncoa3	0.00143747	-0.17991	0.187	0.222	1
1110008P14Rik	0.000154324	-0.180041	0.184	0.207	1
C3	2.53938e-05	-0.180334	0.553	0.574	1
Rab11a	0.000694706	-0.181175	0.178	0.209	1
Pgd	2.07908e-05	-0.181776	0.526	0.55	1
Rp9	1.99768e-06	-0.181872	0.263	0.28	0.110704
Ubl3	9.09312e-06	-0.18198	0.552	0.567	0.503904
Rpl9	5.70763e-10	-0.18227	0.962	0.975	3.16294e-05
Pik3ca	0.000207576	-0.182529	0.112	0.137	1
AI504432	0.00175272	-0.182732	0.103	0.126	1
2410006H16Rik	0.00106189	-0.183236	0.474	0.516	1
Herc4	0.00780483	-0.183588	0.149	0.19	1
Tspan14	0.000554859	-0.183713	0.143	0.171	1
Phf11b	0.00418121	-0.183952	0.171	0.187	1
Crybg1	0.00234753	-0.183987	0.109	0.14	1
Trim25	0.00323153	-0.18426	0.268	0.306	1
Mia2	1.49647e-05	-0.184272	0.457	0.481	0.829283
Phip	2.71687e-08	-0.184403	0.181	0.191	0.00150558
Zfas1	3.39717e-06	-0.184941	0.278	0.288	0.188257
Hmgcl	0.00100145	-0.18502	0.155	0.187	1
Fam50a	0.00535683	-0.185232	0.102	0.139	1
Sh3glb1	0.000838369	-0.185783	0.389	0.431	1
Itm2b	4.19627e-10	-0.185978	0.94	0.945	2.3254e-05
Coro2a	1.11557e-05	-0.186453	0.149	0.17	0.618207
Zfp516	0.00215355	-0.186632	0.13	0.166	1
Wdfy1	0.000641003	-0.186683	0.087	0.115	1
Fau	1.60136e-14	-0.186812	0.994	0.997	8.87409e-10
Rbm5	0.000737228	-0.18734	0.118	0.144	1
Mier1	0.000162606	-0.187908	0.247	0.284	1
Sqstm1	0.000851847	-0.187963	0.133	0.162	1
Ddhd1	0.000509497	-0.188192	0.167	0.197	1
Alcam	0.00180895	-0.188223	0.1	0.127	1
Prkcd	6.24528e-06	-0.188346	0.514	0.536	0.346088
Secisbp2l	0.00258212	-0.188441	0.103	0.139	1
Eif3f	9.0678e-10	-0.18886	0.754	0.759	5.02501e-05
Hck	2.70078e-06	-0.188864	0.387	0.409	0.149666
Eif4a2	0.000143853	-0.189036	0.206	0.232	1
Tlr2	0.000158916	-0.18913	0.386	0.407	1
Braf	8.807e-05	-0.189336	0.092	0.12	1
Pepd	0.00127271	-0.189458	0.082	0.116	1
Tbl1x	0.00192341	-0.189539	0.091	0.123	1
B4galt5	0.00114091	-0.190117	0.118	0.153	1
Arhgef10l	0.000355456	-0.190124	0.15	0.177	1
Cox7a2l	0.000140976	-0.191275	0.233	0.261	1
Ftl1	3.05033e-05	-0.191378	0.541	0.565	1
Stat3	0.000923064	-0.191642	0.353	0.391	1
Eif3e	8.81715e-10	-0.191868	0.511	0.514	4.88611e-05
Preb	0.000339805	-0.191935	0.161	0.192	1
Was	0.00130465	-0.192815	0.249	0.287	1
Maf1	0.000104619	-0.193005	0.184	0.213	1
Cd44	4.28574e-07	-0.193651	0.639	0.657	0.0237499
Lrrc25	0.00690595	-0.193778	0.174	0.214	1
Tnfaip2	8.89229e-05	-0.194124	0.281	0.301	1
Gsdmd	0.0016205	-0.194653	0.125	0.159	1
Cited2	8.31227e-05	-0.194771	0.511	0.537	1
Hdac5	0.00097695	-0.194772	0.118	0.151	1
Diaph1	1.96649e-07	-0.194931	0.602	0.617	0.0108975
Ubc	4.04306e-07	-0.194942	0.829	0.841	0.022405
Sertad1	3.53928e-06	-0.194955	0.197	0.214	0.196133
Ehd4	9.70161e-05	-0.195213	0.447	0.484	1
Mindy1	7.05847e-05	-0.195379	0.072	0.101	1
Pitpnm1	0.00124979	-0.195692	0.07	0.106	1
Gpcpd1	0.000456752	-0.196279	0.096	0.122	1
Rbm33	4.73015e-05	-0.196523	0.128	0.156	1
Myo9a	0.000956596	-0.196975	0.071	0.11	1
Cdc42ep3	0.00012211	-0.197046	0.35	0.381	1
Rassf3	0.00120771	-0.197319	0.362	0.419	1
Mrpl58	2.35245e-05	-0.197635	0.158	0.188	1
Rab3d	0.0022083	-0.197747	0.108	0.151	1
Wdfy2	0.000813605	-0.197876	0.135	0.17	1
Gpr141	8.94043e-08	-0.198066	0.602	0.614	0.00495443
Bmpr2	0.000377573	-0.19811	0.176	0.207	1
Tusc1	0.000670092	-0.198296	0.145	0.177	1
Ppp1r12a	0.000811852	-0.198327	0.162	0.198	1
Ikbkb	2.99045e-06	-0.198375	0.257	0.274	0.165719
Rhog	0.00120484	-0.19892	0.257	0.303	1
Tgif1	0.00205504	-0.199014	0.117	0.149	1
Pip5k1c	0.000236049	-0.199057	0.084	0.118	1
Glul	2.00975e-05	-0.199132	0.231	0.254	1
Uqcc3	0.000237562	-0.199357	0.15	0.186	1
Gpr132	0.00140431	-0.199417	0.071	0.107	1
Plcl2	3.43977e-05	-0.199627	0.13	0.155	1
Ankrd12	7.90569e-05	-0.199966	0.118	0.141	1
Mrpl43	0.000502196	-0.200898	0.2	0.237	1
Scarb1	0.000176436	-0.201256	0.186	0.219	1
Atp8a1	0.00281223	-0.201588	0.108	0.146	1
Atxn7l3b	0.000185262	-0.20223	0.123	0.159	1
Aup1	3.31809e-05	-0.202305	0.225	0.254	1
mt-Rnr2	2.00165e-24	-0.202971	1	1	1.10924e-19
Tnrc6b	0.00242925	-0.203509	0.182	0.224	1
Klf9	0.000804878	-0.203632	0.292	0.33	1
Ldb1	0.000138245	-0.203801	0.075	0.112	1
R3hdm2	0.000366898	-0.203847	0.093	0.142	1
Rab10	0.000479352	-0.204101	0.203	0.24	1
Stat2	0.00164441	-0.204345	0.111	0.144	1
Stim2	0.000369204	-0.204353	0.06	0.101	1
Use1	7.28535e-06	-0.20466	0.4	0.433	0.403725
Hacd4	0.000862511	-0.2047	0.181	0.236	1
Rnf216	0.000188028	-0.205037	0.112	0.144	1
Tmem106a	0.00107132	-0.205275	0.133	0.177	1
Cyp27a1	0.000226412	-0.205333	0.061	0.1	1
Prkcb	0.000474266	-0.205377	0.075	0.107	1
Prdx2	3.1415e-06	-0.206177	0.366	0.393	0.174089
Hps3	0.000175328	-0.206183	0.144	0.178	1
Tlk1	0.000282808	-0.206238	0.101	0.139	1
Mapk14	8.88399e-06	-0.206447	0.353	0.384	0.492315
Rxrb	3.71783e-06	-0.206663	0.118	0.144	0.206027
Naip2	0.000572154	-0.207017	0.182	0.221	1
Psap	7.17424e-15	-0.208132	0.986	0.989	3.97568e-10
Mast3	0.000297968	-0.208837	0.071	0.107	1
Map3k1	0.000119576	-0.209047	0.198	0.229	1
Sbno2	1.55854e-05	-0.209273	0.113	0.142	0.863682
Gltp	0.000153314	-0.209666	0.375	0.419	1
Abca7	3.86915e-05	-0.20974	0.197	0.229	1
Rnf166	6.52196e-05	-0.2099	0.197	0.23	1
Rpl30	5.42134e-12	-0.210311	0.888	0.887	3.00429e-07
Hagh	0.000270999	-0.210492	0.071	0.108	1
Rps27a	3.85074e-18	-0.210514	0.99	0.993	2.13392e-13
Mfsd5	1.5607e-05	-0.210523	0.139	0.17	0.864877
Gfpt1	3.75329e-06	-0.210538	0.076	0.103	0.207992
Dusp6	0.0024662	-0.210893	0.096	0.135	1
Itgb7	2.97448e-06	-0.211009	0.491	0.522	0.164834
Tpt1	3.36672e-17	-0.211011	0.991	0.996	1.8657e-12
Cnppd1	4.25671e-05	-0.211562	0.192	0.224	1
Zcchc7	0.000501172	-0.211575	0.084	0.12	1
Jund	3.91542e-07	-0.211773	0.634	0.655	0.0216977
Sqor	0.000140201	-0.211815	0.19	0.229	1
Arrdc4	5.65873e-05	-0.211965	0.086	0.118	1
Ceacam1	0.00159787	-0.212238	0.133	0.175	1
Plac8	0.000122481	-0.212389	0.994	0.992	1
Notch2	0.000415047	-0.21242	0.269	0.313	1
Usp3	3.48597e-07	-0.212592	0.199	0.223	0.0193179
Hectd1	9.89119e-06	-0.212792	0.24	0.266	0.54813
Hip1	0.000978222	-0.213134	0.085	0.125	1
Ifi213	0.000924118	-0.213394	0.077	0.117	1
Tbl1xr1	1.08092e-06	-0.213772	0.227	0.249	0.0599004
Nfkbiz	0.000403851	-0.213774	0.307	0.348	1
Rassf4	1.07198e-09	-0.214085	0.474	0.483	5.9405e-05
Dhx40	3.62121e-05	-0.215081	0.154	0.182	1
Dusp3	0.000245864	-0.215343	0.161	0.201	1
Snx30	3.64642e-06	-0.216113	0.097	0.127	0.20207
Fam234a	0.000281996	-0.216328	0.079	0.124	1
Rarg	0.000267417	-0.217143	0.071	0.11	1
Ifrd1	1.66209e-05	-0.21715	0.225	0.247	0.921066
Btg2	4.61904e-08	-0.217398	0.627	0.645	0.00255969
Frat2	0.000189776	-0.217449	0.101	0.135	1
Lat2	1.77193e-06	-0.217651	0.156	0.186	0.0981934
S100a6	3.88311e-12	-0.21823	0.991	0.99	2.15187e-07
Rilpl2	0.000671891	-0.218428	0.297	0.338	1
Uri1	2.32044e-05	-0.218721	0.08	0.11	1
Tns3	7.09899e-05	-0.219317	0.063	0.105	1
Arid1a	0.000205075	-0.219636	0.263	0.312	1
Brd2	7.60905e-07	-0.220493	0.584	0.62	0.0421663
Gnas	5.13378e-10	-0.221304	0.715	0.735	2.84493e-05
Xpr1	0.000572032	-0.222549	0.112	0.158	1
Tm6sf1	4.16597e-08	-0.223068	0.367	0.395	0.00230861
Bmx	5.6529e-05	-0.223154	0.079	0.112	1
Plekhf2	0.000257075	-0.223218	0.177	0.218	1
Atf3	7.60882e-08	-0.223238	0.66	0.691	0.0042165
Snap23	1.78529e-05	-0.223715	0.134	0.167	0.989338
Adgre5	5.31894e-06	-0.223915	0.446	0.477	0.294755
Tgfbi	1.6555e-09	-0.224203	0.827	0.831	9.1741e-05
Gnaq	0.000192583	-0.224331	0.09	0.129	1
Slc16a10	5.26604e-05	-0.224483	0.103	0.14	1
Txndc9	3.61429e-05	-0.22522	0.087	0.126	1
Coro1c	0.000167483	-0.225443	0.181	0.227	1
Nsd1	5.89576e-06	-0.22612	0.176	0.213	0.32672
Litaf	1.18224e-06	-0.226191	0.327	0.357	0.0655148
Xist	1.53997e-07	-0.226251	0.643	0.674	0.00853387
Rin3	0.00017142	-0.226615	0.217	0.264	1
Fam174a	5.6939e-07	-0.227108	0.273	0.301	0.0315533
Klf3	0.000253094	-0.22808	0.294	0.341	1
Pim3	0.000685709	-0.228153	0.107	0.145	1
Plcg2	2.38108e-05	-0.228192	0.342	0.389	1
Bst2	0.00065351	-0.228425	0.453	0.491	1
Med13l	0.000121126	-0.22868	0.158	0.208	1
Srgap2	0.000686894	-0.2294	0.129	0.177	1
Pld4	1.82967e-10	-0.229996	0.677	0.707	1.01393e-05
Mat2b	1.24223e-05	-0.230563	0.21	0.246	0.688395
Drap1	2.27532e-05	-0.230959	0.166	0.207	1
Add3	4.43523e-10	-0.231264	0.584	0.602	2.45782e-05
Zfp703	0.000250513	-0.231404	0.141	0.183	1
Atxn7	0.000133356	-0.231563	0.093	0.139	1
Cebpd	2.78909e-06	-0.231591	0.321	0.354	0.15456
Ripk1	7.94536e-06	-0.233047	0.117	0.149	0.4403
Cabin1	3.36526e-05	-0.233205	0.069	0.108	1
Cisd2	5.67255e-07	-0.233244	0.195	0.224	0.031435
Mrpl14	8.53542e-05	-0.233499	0.156	0.2	1
Mob3b	3.78781e-05	-0.234249	0.058	0.1	1
Trim8	6.5695e-05	-0.234711	0.178	0.216	1
Ccr2	1.10066e-05	-0.234794	0.302	0.338	0.609941
Fos	3.14635e-11	-0.234931	0.971	0.977	1.74358e-06
Abtb1	1.29567e-05	-0.23577	0.065	0.108	0.718006
Grk5	2.23265e-05	-0.235781	0.108	0.149	1
Sf3b2	1.28993e-06	-0.236787	0.441	0.498	0.0714828
Ehbp1l1	1.52671e-06	-0.236868	0.332	0.372	0.084604
Ccdc71l	9.50552e-07	-0.237532	0.13	0.163	0.0526758
Smarca2	4.70883e-05	-0.237574	0.058	0.102	1
Csnk1e	2.51925e-06	-0.23816	0.104	0.142	0.139607
Stx16	4.60027e-05	-0.238628	0.086	0.13	1
Tifab	1.67979e-05	-0.238925	0.24	0.283	0.930875
Chsy1	7.13107e-05	-0.239059	0.08	0.119	1
Ifi206	0.00106588	-0.239083	0.082	0.123	1
Itpr1	5.12095e-05	-0.239428	0.179	0.223	1
Chd7	4.24577e-05	-0.240301	0.065	0.106	1
Svil	5.87501e-06	-0.240427	0.286	0.327	0.32557
Arhgap17	8.28879e-07	-0.24083	0.281	0.317	0.0459332
Cds2	9.15906e-06	-0.24179	0.071	0.109	0.507558
Sft2d2	2.36065e-05	-0.242056	0.081	0.121	1
Il6ra	1.63266e-12	-0.242155	0.557	0.581	9.04756e-08
Ddrgk1	0.00027347	-0.242424	0.136	0.189	1
Dcaf7	1.74626e-05	-0.242897	0.093	0.135	0.967706
Furin	1.08573e-05	-0.243162	0.134	0.173	0.601671
Nadk	3.1319e-10	-0.243659	0.403	0.421	1.73558e-05
Etv6	1.76099e-05	-0.24411	0.163	0.207	0.975871
Nedd9	0.000173397	-0.244273	0.123	0.175	1
Nipbl	2.29978e-06	-0.245638	0.416	0.466	0.127445
Polr2e	5.84684e-06	-0.245669	0.206	0.242	0.324008
Bckdha	0.000150739	-0.245841	0.144	0.192	1
Naip6	1.647e-06	-0.246019	0.071	0.109	0.09127
Gab2	3.09202e-05	-0.246486	0.076	0.128	1
Dgkg	1.4024e-05	-0.24655	0.064	0.113	0.777153
Comt	3.30175e-06	-0.24738	0.113	0.157	0.18297
Relt	1.35664e-05	-0.247474	0.091	0.137	0.751798
Ahcyl2	9.52796e-06	-0.247713	0.088	0.13	0.528002
Vav3	5.09785e-07	-0.247819	0.106	0.141	0.0282503
Otub1	0.000102676	-0.248152	0.122	0.176	1
Grina	2.99938e-06	-0.24857	0.206	0.24	0.166214
Ppp1r9b	3.51995e-06	-0.24858	0.21	0.249	0.195062
Tnfaip8l2	1.08227e-05	-0.249485	0.204	0.254	0.599749
Pygl	1.12543e-08	-0.249504	0.369	0.397	0.000623671
Gm2a	1.23353e-08	-0.249564	0.591	0.629	0.000683572
B2m	1.24656e-17	-0.24968	0.988	0.989	6.90794e-13
[truncated: 382 more rows]
