# Supplementary material for: CST6 suppresses osteolytic bone disease in multiple myeloma by blocking osteoclast differentiation
Source: J Clin Invest. 2022 Sep 15;132(18):e159527. doi: 10.1172/JCI159527 (PMC9479617; doi:10.1172/JCI159527)
Supplement: Supplemental table 6 [file jci-132-159527-s018.xls]

## Sheet: M4
	p_val	avg_log2FC	pct.1	pct.2	p_val_adj
Thbs1	7.17168e-65	0.935432	0.818	0.557	3.97426e-60
Mir6236	3.75099e-90	0.834905	1	0.896	2.07865e-85
Gm45778	1.66706e-36	0.651561	0.285	0.1	9.23819e-32
Fosb	2.00123e-34	0.637988	0.817	0.613	1.109e-29
Ifi27l2a	4.89499e-68	0.594596	0.999	0.974	2.71261e-63
Jund	1.38752e-33	0.554491	0.824	0.627	7.68906e-29
2810013P06Rik	1.72096e-32	0.482505	0.355	0.164	9.53686e-28
Oasl2	4.53743e-25	0.45176	0.45	0.258	2.51446e-20
Fos	1.46361e-45	0.438368	1	0.973	8.11076e-41
Tln1	1.20664e-36	0.435991	0.94	0.81	6.6867e-32
Sdc3	1.56009e-27	0.433527	0.34	0.169	8.6454e-23
Gvin3	7.78113e-28	0.429477	0.773	0.559	4.31199e-23
Oas3	2.1084e-29	0.415003	0.382	0.201	1.16839e-24
Iqgap2	1.40073e-21	0.412395	0.614	0.419	7.76229e-17
Slfn1	1.00762e-27	0.412076	0.638	0.421	5.58383e-23
Mycbp2	2.58581e-27	0.405517	0.729	0.513	1.43295e-22
Gvin-ps7	3.75069e-21	0.402794	0.852	0.693	2.07848e-16
Jun	6.71544e-16	0.390568	0.905	0.799	3.72143e-11
Gm10076	3.68138e-21	0.383746	0.607	0.417	2.04008e-16
Il17ra	1.54649e-26	0.3823	0.73	0.518	8.57e-22
Ctss	2.06454e-32	0.381511	0.983	0.914	1.14409e-27
Trim30a	5.02045e-28	0.380319	0.732	0.513	2.78214e-23
Lgals3bp	2.75758e-33	0.373235	0.393	0.205	1.52814e-28
Slfn5	2.92574e-22	0.369802	0.818	0.638	1.62133e-17
Dusp1	2.81844e-22	0.369039	0.959	0.868	1.56187e-17
Kdm7a	2.38117e-18	0.36846	0.786	0.621	1.31955e-13
Malat1	1.69816e-26	0.368229	0.996	0.988	9.41054e-22
Cbfa2t3	5.44739e-19	0.360263	0.457	0.291	3.01872e-14
Bst2	1.59014e-27	0.360085	0.674	0.458	8.81194e-23
Ly6e	2.98086e-36	0.358479	0.993	0.978	1.65187e-31
Itga4	1.00812e-20	0.351895	0.755	0.57	5.58662e-16
Abi3	7.01057e-20	0.35108	0.184	0.077	3.88498e-15
Ly6c2	1.4576e-26	0.350985	0.997	0.989	8.07742e-22
Cd2ap	7.31667e-28	0.350054	0.474	0.286	4.0546e-23
Rgs2	4.4309e-18	0.346593	0.939	0.848	2.45543e-13
Lyn	2.05155e-26	0.343353	0.526	0.333	1.13689e-21
Rnf213	1.68675e-22	0.34094	0.645	0.45	9.3473e-18
Trib1	6.77924e-16	0.334151	0.671	0.505	3.75678e-11
Ifi44	2.89776e-15	0.331572	0.102	0.031	1.60583e-10
Lyst	4.02166e-16	0.330973	0.555	0.391	2.22864e-11
Tmsb10	8.05978e-29	0.330937	0.999	0.988	4.46641e-24
Bin2	1.12459e-19	0.330882	0.516	0.346	6.23203e-15
Rfc1	2.80216e-20	0.330522	0.287	0.154	1.55284e-15
Stat2	1.04772e-15	0.33051	0.235	0.125	5.80603e-11
Dleu2	3.917e-26	0.330162	0.481	0.297	2.17064e-21
Rb1cc1	7.40078e-27	0.3274	0.403	0.236	4.10122e-22
Fyb	2.73569e-20	0.325671	0.674	0.492	1.51601e-15
H1f2	1.87177e-22	0.322674	0.44	0.272	1.03726e-17
Ptprc	1.20168e-19	0.322205	0.949	0.858	6.65926e-15
Resf1	1.21584e-17	0.321917	0.553	0.387	6.7377e-13
Selenow	5.0787e-13	0.320051	0.484	0.341	2.81441e-08
Pou2f2	2.98804e-18	0.319777	0.509	0.342	1.65585e-13
Gm45546	5.18359e-18	0.317809	0.182	0.081	2.87254e-13
Rrbp1	1.56893e-19	0.316875	0.868	0.718	8.6944e-15
Nfic	2.82137e-19	0.316718	0.362	0.218	1.56349e-14
Tgoln1	8.32704e-26	0.309215	0.404	0.24	4.61451e-21
R3hdm2	1.78731e-18	0.308334	0.234	0.12	9.90454e-14
Ankrd11	1.00189e-20	0.30823	0.545	0.371	5.5521e-16
Tsc22d4	8.25054e-23	0.308021	0.423	0.262	4.57212e-18
Mpeg1	1.08084e-23	0.305087	0.972	0.913	5.9896e-19
Sp100	1.83364e-21	0.302986	0.661	0.474	1.01613e-16
Slc8a1	2.17369e-16	0.302061	0.183	0.086	1.20457e-11
Abcd2	2.95503e-26	0.30129	0.455	0.279	1.63756e-21
Zfp36	6.81066e-18	0.299981	0.979	0.937	3.77419e-13
Lipa	8.89132e-25	0.298415	0.367	0.215	4.92722e-20
Scarb1	2.58846e-24	0.294842	0.342	0.196	1.43442e-19
Crebbp	1.12522e-22	0.293455	0.462	0.297	6.23549e-18
Ifit2	6.02178e-11	0.292295	0.156	0.08	3.33703e-06
Dpy19l1	4.9674e-19	0.292204	0.306	0.178	2.75274e-14
Canx	2.62499e-17	0.291814	0.733	0.565	1.45467e-12
Slk	3.73679e-18	0.291809	0.66	0.487	2.07078e-13
Clec7a	3.15998e-23	0.290398	0.767	0.577	1.75114e-18
Csf1r	1.513e-17	0.289878	0.633	0.466	8.38445e-13
Vps13c	6.35553e-18	0.289242	0.389	0.247	3.52198e-13
Atp1a3	2.02529e-15	0.287751	0.301	0.18	1.12234e-10
Nrp1	5.81376e-12	0.287208	0.345	0.228	3.22175e-07
Rasa3	8.17536e-26	0.28709	0.461	0.288	4.53046e-21
Grn	2.44592e-15	0.284686	0.837	0.697	1.35543e-10
Adgre5	2.90713e-15	0.283775	0.61	0.452	1.61102e-10
Spag9	5.93989e-19	0.281726	0.42	0.272	3.29165e-14
Macf1	2.64366e-21	0.281213	0.567	0.395	1.46501e-16
Hnrnpul2	2.78703e-16	0.280062	0.238	0.129	1.54446e-11
H1f4	8.5669e-19	0.280044	0.285	0.164	4.74744e-14
Pbxip1	5.48425e-23	0.279773	0.379	0.229	3.03915e-18
Dock2	2.21717e-13	0.277243	0.489	0.35	1.22867e-08
Tpr	7.31023e-19	0.274856	0.752	0.579	4.05104e-14
Ifit3	2.42437e-15	0.27445	0.138	0.06	1.34349e-10
Gm37125	2.15472e-19	0.272501	0.101	0.028	1.19406e-14
Tpm3	6.6357e-20	0.271967	0.624	0.448	3.67724e-15
Foxp1	4.76764e-23	0.270965	0.304	0.169	2.64203e-18
Atf3	1.10825e-10	0.270146	0.793	0.671	6.14147e-06
Gngt2	1.14461e-14	0.270069	0.396	0.268	6.34297e-10
Psme1	7.81854e-21	0.269942	0.76	0.582	4.33272e-16
Phf21a	6.6038e-12	0.268062	0.207	0.118	3.65956e-07
Fnbp1	4.69114e-15	0.267782	0.241	0.136	2.59964e-10
Ehd4	3.92821e-19	0.266371	0.626	0.458	2.17686e-14
Klf13	2.03907e-22	0.265775	0.845	0.67	1.12997e-17
Rpl23a	2.33318e-13	0.265743	0.888	0.803	1.29295e-08
Klf6	4.24351e-15	0.263496	0.905	0.788	2.35158e-10
Kif1b	2.22654e-11	0.262234	0.172	0.092	1.23386e-06
Nsd1	1.89163e-13	0.260967	0.306	0.194	1.04826e-08
Taf7	2.72041e-15	0.259936	0.35	0.227	1.50754e-10
Ifi203	7.80234e-20	0.259401	0.538	0.371	4.32375e-15
Ncoa1	5.4863e-23	0.259324	0.338	0.2	3.04029e-18
Gla	9.1443e-13	0.259275	0.289	0.184	5.06741e-08
Zmiz1	2.03764e-21	0.259242	0.362	0.223	1.12918e-16
Nhsl2	1.29481e-19	0.258395	0.38	0.242	7.1753e-15
Mtdh	2.51017e-14	0.257994	0.623	0.475	1.39104e-09
Pdia3	9.3208e-17	0.255717	0.62	0.459	5.16522e-12
Unc93b1	1.75992e-18	0.255306	0.767	0.6	9.75277e-14
Dpysl2	3.36877e-23	0.253882	0.271	0.147	1.86684e-18
Itpr1	1.46678e-17	0.253623	0.326	0.201	8.1283e-13
Dusp18	6.12746e-15	0.253569	0.101	0.033	3.3956e-10
Klf4	2.5132e-14	0.252766	0.891	0.769	1.39271e-09
Cd52	1.58922e-15	0.252497	0.417	0.285	8.80683e-11
Samhd1	2.29592e-15	0.249591	0.929	0.825	1.27231e-10
Ddx21	1.70175e-17	0.249278	0.401	0.265	9.43039e-13
Ifngr1	1.26605e-22	0.249054	0.638	0.459	7.01596e-18
Gpx4	7.63953e-27	0.247925	0.471	0.302	4.23352e-22
Serf2	6.05591e-21	0.247389	0.332	0.201	3.35594e-16
Dpp4	1.8571e-10	0.246608	0.106	0.044	1.02913e-05
Utrn	2.97992e-15	0.246198	0.261	0.156	1.65135e-10
Smarca5	9.30307e-18	0.246102	0.427	0.287	5.15539e-13
Itgb7	1.03651e-20	0.246063	0.668	0.496	5.74392e-16
Sp110	1.49859e-17	0.245504	0.366	0.235	8.3046e-13
Kat6a	2.86117e-13	0.24539	0.318	0.208	1.58555e-08
Apbb1ip	2.18332e-17	0.24459	0.546	0.392	1.20991e-12
Csf2ra	3.75824e-24	0.244536	0.638	0.456	2.08267e-19
H2-T23	2.17203e-23	0.243511	0.624	0.449	1.20365e-18
Grk5	6.52892e-17	0.24338	0.233	0.13	3.61807e-12
Dtx3l	6.00634e-23	0.242337	0.383	0.238	3.32848e-18
Tppp3	4.25979e-07	0.241916	0.104	0.051	0.023606
Psap	1.81106e-22	0.241331	1	0.987	1.00362e-17
Otulin	5.16084e-15	0.240074	0.217	0.121	2.85993e-10
Ankle2	8.79125e-22	0.239481	0.356	0.22	4.87176e-17
Tcf4	3.881e-19	0.23929	0.292	0.175	2.1507e-14
Rtp4	3.96759e-23	0.238909	0.278	0.154	2.19868e-18
Drap1	5.42228e-22	0.238531	0.312	0.185	3.00481e-17
Mef2a	1.27139e-15	0.238027	0.434	0.301	7.04555e-11
Tut7	8.55235e-15	0.237969	0.296	0.185	4.73937e-10
Csk	1.42048e-17	0.237308	0.448	0.31	7.87175e-13
Tmem160	4.45585e-18	0.236999	0.572	0.414	2.46925e-13
Hook3	3.31863e-13	0.236501	0.296	0.19	1.83905e-08
Prpf4b	5.92786e-15	0.23606	0.322	0.207	3.28498e-10
Epn1	4.75393e-17	0.235653	0.471	0.33	2.63444e-12
Frrs1	3.54126e-14	0.235645	0.421	0.294	1.96242e-09
Vav3	4.42606e-07	0.235324	0.199	0.127	0.0245275
Met	1.9897e-12	0.234243	0.176	0.095	1.10261e-07
Adrb2	5.49774e-11	0.233895	0.267	0.175	3.04663e-06
Stk17b	3.36976e-15	0.233824	0.738	0.585	1.86739e-10
Btg1	6.04115e-15	0.233478	0.807	0.663	3.34776e-10
Pld4	3.15528e-15	0.232849	0.828	0.685	1.74853e-10
Taok3	1.05004e-15	0.232792	0.489	0.353	5.81888e-11
9430038I01Rik	4.61204e-21	0.232256	0.319	0.195	2.55581e-16
Ifih1	2.22666e-17	0.231536	0.328	0.208	1.23393e-12
Wac	1.23127e-22	0.231493	0.271	0.155	6.82323e-18
Ndufs7	6.33126e-20	0.23129	0.406	0.269	3.50853e-15
Apobec1	7.34415e-24	0.231114	0.326	0.197	4.06983e-19
Cst3	2.19266e-18	0.231104	0.996	0.973	1.21508e-13
Chd4	1.71799e-17	0.230987	0.549	0.394	9.5204e-13
Nrd1	1.54338e-20	0.229561	0.342	0.212	8.55279e-16
Rnase6	7.59309e-19	0.228988	0.533	0.382	4.20779e-14
Pcyt1a	1.48004e-17	0.228652	0.274	0.165	8.2018e-13
Psme4	1.08989e-20	0.227493	0.359	0.229	6.03972e-16
Tor1aip1	1.01128e-19	0.227014	0.618	0.455	5.60412e-15
Arhgap45	1.61249e-23	0.22604	0.556	0.385	8.93576e-19
Cep350	1.45848e-11	0.226009	0.352	0.243	8.08233e-07
Tcf25	6.12825e-18	0.225623	0.452	0.314	3.39603e-13
Shisa5	9.06573e-17	0.225329	0.776	0.619	5.02386e-12
Baz2b	3.76869e-16	0.225199	0.308	0.196	2.08846e-11
Nav1	6.47777e-10	0.225184	0.233	0.149	3.58972e-05
Gsr	3.18314e-09	0.224406	0.881	0.798	0.000176397
Ralbp1	6.15807e-15	0.224174	0.457	0.326	3.41255e-10
Lgals9	6.17756e-23	0.224129	0.46	0.305	3.42336e-18
Prkcd	2.66137e-24	0.223993	0.692	0.51	1.47483e-19
Cops9	8.5826e-12	0.223907	0.522	0.396	4.75613e-07
Akap9	1.51768e-18	0.22326	0.296	0.178	8.41037e-14
Ifi207	4.4297e-10	0.222716	0.613	0.487	2.45476e-05
Uqcc3	4.10184e-19	0.220442	0.278	0.166	2.27308e-14
Svil	3.44326e-15	0.219347	0.433	0.305	1.90812e-10
Dennd1b	7.87058e-17	0.219338	0.237	0.141	4.36156e-12
Trio	6.74805e-16	0.218559	0.294	0.186	3.7395e-11
Chd8	1.68693e-16	0.218389	0.254	0.152	9.34827e-12
Hopx	5.71476e-13	0.218096	0.513	0.382	3.16689e-08
Sf3b2	1.32414e-16	0.217801	0.624	0.47	7.33783e-12
Dhrs3	3.62146e-08	0.217642	0.121	0.06	0.00200687
Eif3a	1.26224e-23	0.2175	0.597	0.422	6.99483e-19
Ppp1r15b	2.00122e-23	0.217427	0.521	0.363	1.10899e-18
Dbi	1.75545e-11	0.217193	0.885	0.78	9.72802e-07
Msn	1.14924e-15	0.21675	0.888	0.757	6.36866e-11
H1f0	5.25914e-10	0.216491	0.255	0.17	2.91441e-05
Hectd1	5.22523e-17	0.216026	0.369	0.247	2.89561e-12
Fmnl1	4.15094e-18	0.21501	0.477	0.334	2.30028e-13
Klf9	2.46452e-12	0.214988	0.427	0.31	1.36574e-07
Cyb5r1	1.16081e-13	0.214354	0.118	0.051	6.43274e-09
Ccl6	5.09114e-13	0.214254	0.872	0.751	2.82131e-08
Zswim6	2.42678e-18	0.213119	0.285	0.174	1.34482e-13
Ptpre	4.21249e-19	0.212949	0.539	0.388	2.3344e-14
Stat3	4.38268e-18	0.212773	0.512	0.367	2.42871e-13
Golga4	2.94233e-19	0.211355	0.251	0.147	1.63052e-14
Gm13588	6.08672e-23	0.210621	0.374	0.236	3.37302e-18
Hip1	3.96363e-12	0.210492	0.19	0.108	2.19648e-07
Fcho2	5.23651e-20	0.210221	0.414	0.279	2.90186e-15
Qk	6.92282e-23	0.210107	0.617	0.444	3.83635e-18
Xrn2	2.61907e-13	0.20965	0.548	0.415	1.45138e-08
Lamp1	9.77434e-13	0.209487	0.952	0.872	5.41655e-08
Camk2d	7.28158e-23	0.208933	0.319	0.193	4.03516e-18
Cyfip1	1.70941e-18	0.208462	0.417	0.284	9.47284e-14
C3	2.56424e-13	0.208318	0.695	0.553	1.421e-08
Slc43a2	2.26458e-15	0.208297	0.355	0.238	1.25494e-10
Eloa	1.1076e-15	0.20825	0.328	0.217	6.13785e-11
Eif4g3	1.56774e-17	0.207878	0.41	0.28	8.68776e-13
Fgd4	4.29638e-14	0.207607	0.377	0.263	2.38088e-09
Anapc11	5.31056e-18	0.207381	0.248	0.146	2.9429e-13
Ahnak	3.98552e-12	0.207243	0.328	0.226	2.20862e-07
Xdh	8.06433e-20	0.206687	0.445	0.306	4.46893e-15
Os9	1.88116e-16	0.206194	0.323	0.214	1.04246e-11
Gak	1.3128e-09	0.205743	0.223	0.144	7.27503e-05
Nlrp3	7.16146e-20	0.205589	0.54	0.385	3.96859e-15
Gbp3	3.9565e-09	0.205216	0.16	0.091	0.000219253
Naip6	1.24681e-09	0.205176	0.165	0.094	6.90933e-05
Nin	2.98904e-14	0.205161	0.509	0.373	1.6564e-09
Atp2b1	9.66697e-20	0.205147	0.662	0.497	5.35705e-15
Phf11b	2.19584e-22	0.204934	0.291	0.169	1.21685e-17
Nr4a1	2.25123e-16	0.204879	0.519	0.377	1.24754e-11
Mybbp1a	5.36593e-16	0.204474	0.217	0.126	2.97359e-11
Parp14	7.33063e-19	0.204167	0.369	0.244	4.06234e-14
Kmt2c	1.79856e-16	0.203849	0.313	0.204	9.96688e-12
Rtf1	7.31127e-19	0.20377	0.338	0.214	4.05162e-14
Noc2l	2.06599e-14	0.203655	0.19	0.108	1.14489e-09
Npc2	1.16598e-15	0.202949	0.993	0.963	6.46138e-11
Prpf38b	3.63602e-19	0.202705	0.454	0.313	2.01493e-14
Eml4	6.32457e-17	0.202567	0.234	0.137	3.50482e-12
Ddx23	1.52078e-20	0.202447	0.179	0.091	8.42753e-16
Aplp2	8.79504e-13	0.202275	0.484	0.36	4.87386e-08
Dusp11	6.64523e-20	0.202235	0.451	0.31	3.68252e-15
Ucp2	7.68642e-17	0.202158	0.894	0.759	4.25951e-12
Ncoa3	1.42908e-15	0.201956	0.312	0.203	7.91939e-11
Lnpep	1.22937e-13	0.201647	0.441	0.32	6.81268e-09
Ttc7	4.7612e-16	0.200034	0.437	0.307	2.63847e-11
Adam10	1.15418e-29	0.200005	0.384	0.237	6.39603e-25
Cfl1	3.04275e-12	0.199673	0.957	0.887	1.68617e-07
Gmip	1.09093e-17	0.199242	0.244	0.146	6.04552e-13
Bod1l	6.32227e-19	0.199003	0.338	0.217	3.50355e-14
Chmp4b	6.76105e-14	0.198504	0.643	0.501	3.7467e-09
Khdrbs1	2.68321e-15	0.197956	0.217	0.126	1.48693e-10
Frmd4a	2.77821e-14	0.197782	0.204	0.118	1.53957e-09
2610507B11Rik	1.19672e-13	0.197736	0.207	0.123	6.63172e-09
Csnk1g2	6.77122e-17	0.197454	0.24	0.142	3.75234e-12
Stx16	1.98218e-10	0.19717	0.189	0.114	1.09845e-05
Myh9	2.76651e-11	0.196883	0.769	0.64	1.53309e-06
Arid1b	1.52982e-20	0.196667	0.244	0.139	8.47764e-16
Ptpn1	3.45516e-15	0.196598	0.813	0.669	1.91471e-10
Dnajb14	3.68906e-13	0.196332	0.322	0.219	2.04433e-08
Pkn2	6.86976e-14	0.1963	0.207	0.122	3.80695e-09
Me2	6.47195e-17	0.19593	0.332	0.219	3.58649e-12
Ifi213	4.95348e-12	0.195052	0.176	0.102	2.74502e-07
Itpr2	6.16824e-11	0.194819	0.15	0.083	3.41819e-06
Ncor2	1.9032e-16	0.194758	0.267	0.167	1.05468e-11
Cox6a1	5.32313e-16	0.194552	0.745	0.597	2.94986e-11
Was	4.59589e-30	0.19432	0.411	0.263	2.54686e-25
Rif1	3.75007e-09	0.194134	0.13	0.071	0.000207814
Egr1	0.000198816	0.193944	0.227	0.171	1
Rock2	1.91048e-12	0.193185	0.322	0.219	1.05871e-07
Rpl18	1.06011e-10	0.192924	0.896	0.799	5.87469e-06
Chd9	4.22881e-06	0.192351	0.13	0.078	0.234344
Ly86	1.52454e-20	0.191913	0.702	0.537	8.44838e-16
Znfx1	2.86737e-07	0.191722	0.184	0.121	0.0158898
Slfn8	1.01163e-21	0.191311	0.349	0.221	5.60604e-17
Fcgr1	3.14482e-23	0.191014	0.397	0.249	1.74273e-18
Samd9l	6.16752e-12	0.190993	0.356	0.254	3.41779e-07
Gatad2b	2.13779e-17	0.190802	0.26	0.16	1.18468e-12
Zfp106	6.96973e-17	0.190507	0.403	0.279	3.86235e-12
Luc7l2	2.92357e-19	0.190496	0.294	0.183	1.62013e-14
Usf2	2.8136e-12	0.190348	0.435	0.321	1.55918e-07
Lbh	1.57707e-19	0.190347	0.34	0.221	8.73952e-15
Glg1	4.43868e-21	0.190334	0.379	0.249	2.45974e-16
Ppp3ca	6.84426e-20	0.190218	0.522	0.375	3.79282e-15
Srgap2	4.09845e-17	0.189924	0.254	0.158	2.27119e-12
Irf7	1.92485e-15	0.189732	0.444	0.314	1.06667e-10
Myo5a	6.43212e-20	0.189613	0.282	0.173	3.56442e-15
Ranbp9	1.81644e-14	0.189373	0.281	0.179	1.0066e-09
Hs6st1	1.68381e-14	0.189364	0.146	0.075	9.33101e-10
Diaph2	1.5878e-15	0.187856	0.262	0.167	8.79898e-11
Kcnab2	5.06769e-18	0.187633	0.228	0.134	2.80831e-13
Ccdc88a	1.04662e-13	0.187535	0.548	0.417	5.79994e-09
Mllt10	1.89528e-16	0.187515	0.165	0.085	1.05029e-11
Grk3	1.49997e-09	0.186637	0.128	0.067	8.31225e-05
Plxnb2	1.21565e-19	0.186513	0.42	0.29	6.73664e-15
Fry	1.26109e-09	0.186197	0.17	0.102	6.98848e-05
Cd300lf	1.48748e-11	0.186008	0.174	0.103	8.24301e-07
Pim1	2.34215e-16	0.18591	0.834	0.692	1.29793e-11
Aftph	3.83072e-16	0.185718	0.272	0.173	2.12283e-11
Cd300a	4.86137e-15	0.185607	0.567	0.429	2.69398e-10
Xpr1	1.73166e-14	0.185164	0.227	0.14	9.59617e-10
Fis1	2.04565e-12	0.184803	0.678	0.545	1.13362e-07
Frg1	3.44796e-20	0.18421	0.345	0.225	1.91072e-15
Slfn2	2.46358e-11	0.184094	0.896	0.792	1.36522e-06
Camk1d	1.22062e-16	0.184057	0.343	0.228	6.7642e-12
Tlr7	3.33821e-22	0.184042	0.194	0.103	1.8499e-17
Arid4a	1.70177e-19	0.183514	0.434	0.299	9.43055e-15
Itsn2	4.66105e-13	0.183395	0.21	0.129	2.58297e-08
Tbc1d15	7.91925e-19	0.18331	0.313	0.2	4.38853e-14
Atf6	2.31363e-22	0.183161	0.345	0.22	1.28212e-17
Tle5	3.22077e-17	0.182993	0.479	0.347	1.78482e-12
Pigt	5.46443e-20	0.182989	0.271	0.164	3.02817e-15
Mia2	7.53978e-19	0.182842	0.611	0.458	4.17824e-14
Id1	6.12196e-11	0.18268	0.495	0.384	3.39255e-06
Brd3	4.46823e-08	0.182536	0.174	0.109	0.00247611
Glud1	5.27333e-11	0.182515	0.806	0.685	2.92227e-06
Ccl4	0.0748471	0.182503	0.238	0.205	1
Il13ra1	1.47372e-19	0.182251	0.313	0.203	8.16679e-15
Bcl6	2.83199e-09	0.182008	0.136	0.076	0.000156938
Cybb	2.63763e-12	0.181858	0.987	0.974	1.46167e-07
Gab2	1.07948e-17	0.181795	0.196	0.11	5.98204e-13
Rps15	1.29717e-14	0.18178	0.994	0.978	7.1884e-10
Tomm7	1.72112e-16	0.181651	0.684	0.535	9.53779e-12
Usp34	1.05469e-16	0.181582	0.285	0.182	5.84465e-12
Atp2a2	5.29213e-16	0.181577	0.139	0.066	2.93269e-11
Dok3	2.70915e-15	0.181536	0.38	0.265	1.5013e-10
Sorl1	5.46071e-20	0.181464	0.574	0.421	3.02611e-15
Ypel5	2.43849e-14	0.181163	0.304	0.206	1.35132e-09
Cd93	1.23047e-09	0.180977	0.309	0.221	6.81876e-05
Eif4ebp2	1.50616e-20	0.180752	0.443	0.308	8.34651e-16
Smc1a	1.0853e-12	0.180721	0.393	0.283	6.0143e-08
Oas2	1.95389e-11	0.180602	0.174	0.104	1.08277e-06
Akap13	4.35943e-22	0.180096	0.719	0.552	2.41582e-17
Rpn1	9.89743e-13	0.180002	0.394	0.286	5.48476e-08
Cnpy2	6.81732e-17	0.179851	0.255	0.159	3.77789e-12
Tbl1x	5.98437e-16	0.17983	0.19	0.108	3.3163e-11
Lst1	1.86563e-10	0.179783	0.86	0.751	1.03386e-05
Ptpn6	2.04736e-22	0.179716	0.59	0.43	1.13456e-17
Supt16	9.64156e-14	0.179435	0.38	0.272	5.34297e-09
Dock8	1.21161e-21	0.179289	0.566	0.408	6.71427e-17
Fkbp15	9.07161e-12	0.17918	0.224	0.143	5.02712e-07
Parp1	3.49742e-12	0.178506	0.135	0.069	1.93813e-07
Hnrnpl	6.5136e-19	0.178485	0.279	0.176	3.60957e-14
Plbd1	8.9244e-18	0.178396	0.604	0.459	4.94555e-13
Marcks	5.35206e-12	0.178212	0.406	0.3	2.9659e-07
Rhog	2.71748e-18	0.178149	0.404	0.281	1.50592e-13
BC028528	8.59961e-20	0.177988	0.309	0.196	4.76556e-15
Bptf	9.09224e-18	0.177968	0.379	0.258	5.03855e-13
Rplp2	6.51713e-15	0.177961	0.999	0.989	3.61153e-10
Yy1	4.69724e-14	0.177752	0.461	0.34	2.60302e-09
Lypla2	7.5094e-17	0.177693	0.231	0.141	4.16141e-12
Elmo2	2.04046e-16	0.177626	0.308	0.207	1.13074e-11
Ifitm2	8.77007e-20	0.177623	0.261	0.159	4.86002e-15
Sptbn1	2.80443e-14	0.177527	0.45	0.329	1.55411e-09
Dhx58	2.2039e-13	0.177235	0.218	0.137	1.22131e-08
Map3k3	1.4088e-13	0.177218	0.22	0.135	7.80699e-09
Treml2	3.78971e-16	0.17709	0.26	0.164	2.10011e-11
Parp12	2.9842e-14	0.176894	0.227	0.143	1.65372e-09
Pofut2	1.37154e-09	0.176831	0.169	0.103	7.60054e-05
Gpatch8	1.31094e-17	0.176558	0.211	0.123	7.2647e-13
Gm46224	9.68026e-09	0.176495	0.14	0.082	0.000536441
Bola2	1.90718e-12	0.1763	0.291	0.198	1.05688e-07
Abca9	1.46354e-08	0.176172	0.179	0.112	0.000811035
Dgkz	2.04e-16	0.176143	0.281	0.18	1.13049e-11
Crybg1	1.37559e-11	0.176116	0.2	0.126	7.62297e-07
Plekhm1	3.07315e-11	0.175536	0.14	0.077	1.70302e-06
Ssh2	9.43879e-24	0.175472	0.559	0.398	5.2306e-19
Man1a	2.0579e-15	0.175405	0.233	0.144	1.1404e-10
Timm44	6.31717e-10	0.175315	0.172	0.103	3.50072e-05
Smap2	1.30495e-20	0.175278	0.438	0.306	7.23154e-16
Stat6	4.70477e-21	0.175198	0.372	0.25	2.60719e-16
Marchf1	1.5838e-18	0.174594	0.39	0.268	8.77678e-14
Golgb1	1.50438e-10	0.174524	0.213	0.135	8.33666e-06
Scaf11	6.10171e-21	0.174511	0.513	0.371	3.38133e-16
Prrc2c	2.49341e-17	0.174315	0.628	0.483	1.38175e-12
Vegfa	7.96304e-05	0.174095	0.104	0.062	1
Cuta	3.37757e-15	0.173771	0.304	0.204	1.87171e-10
Aff4	1.83306e-16	0.173533	0.224	0.137	1.01581e-11
Ubtf	3.62971e-10	0.173483	0.251	0.172	2.01144e-05
Hnrnpu	5.32539e-14	0.173061	0.589	0.454	2.95112e-09
4632427E13Rik	2.87354e-07	0.172844	0.118	0.066	0.015924
Xylt1	1.09437e-07	0.172783	0.18	0.118	0.00606458
Cabin1	5.71248e-13	0.172528	0.166	0.093	3.16563e-08
Otub1	3.71037e-21	0.17236	0.255	0.155	2.05614e-16
Vamp2	9.87612e-11	0.172265	0.133	0.073	5.47295e-06
Asxl2	1.63518e-14	0.172236	0.197	0.116	9.06153e-10
Ubald1	8.6012e-10	0.172225	0.139	0.078	4.76644e-05
Kmt2a	5.20841e-07	0.172193	0.194	0.132	0.0288629
Prex1	5.75201e-13	0.172176	0.356	0.255	3.18753e-08
Palm	4.69719e-08	0.172123	0.148	0.088	0.00260299
Tnks	3.97792e-13	0.171962	0.207	0.128	2.20441e-08
Stk10	4.39449e-23	0.171785	0.437	0.296	2.43525e-18
Znhit1	8.55175e-14	0.171765	0.312	0.213	4.73904e-09
Slc6a6	3.5283e-16	0.171738	0.417	0.297	1.95524e-11
Lrp1	2.06502e-19	0.171564	0.509	0.367	1.14435e-14
Tapbp	1.48857e-13	0.170789	0.679	0.542	8.24907e-09
Sft2d2	2.67765e-08	0.170678	0.167	0.107	0.00148385
Cyp4f18	2.69542e-11	0.170612	0.394	0.292	1.49369e-06
Acsl1	2.39692e-14	0.170428	0.217	0.134	1.32828e-09
Sars	3.74479e-15	0.170257	0.234	0.146	2.07521e-10
Csnk1e	5.14778e-14	0.170041	0.206	0.126	2.85269e-09
Ascc3	7.65048e-19	0.170033	0.201	0.113	4.23959e-14
Tbxas1	1.39044e-12	0.170003	0.15	0.084	7.70525e-08
ENSMUSG00000118642	1.99675e-12	0.169762	0.113	0.055	1.10652e-07
Ddx54	1.44459e-16	0.169654	0.277	0.18	8.00532e-12
Ing3	3.18569e-14	0.169616	0.241	0.156	1.76538e-09
Hgsnat	1.17404e-17	0.169605	0.345	0.234	6.50605e-13
C1galt1c1	1.79639e-15	0.169484	0.434	0.314	9.95487e-11
Epsti1	1.76855e-14	0.169422	0.566	0.434	9.80058e-10
Galnt7	8.94245e-14	0.169413	0.142	0.074	4.95555e-09
Arhgap17	9.59458e-12	0.168741	0.404	0.298	5.31693e-07
Rara	1.86622e-16	0.168678	0.38	0.267	1.03418e-11
Akap8l	4.50829e-09	0.167793	0.139	0.08	0.000249831
Cask	3.32626e-08	0.167684	0.172	0.108	0.00184328
1110038F14Rik	1.09037e-07	0.167593	0.128	0.073	0.00604239
Adam19	4.12743e-12	0.167069	0.122	0.061	2.28726e-07
Stau1	3.39191e-09	0.166986	0.128	0.071	0.000187966
Ostf1	2.26865e-22	0.166715	0.184	0.099	1.25719e-17
Gm5617	1.45068e-09	0.166654	0.166	0.103	8.03909e-05
Lifr	2.48683e-11	0.16656	0.126	0.067	1.3781e-06
Ap3d1	1.12717e-17	0.166438	0.257	0.161	6.2463e-13
Clec4a3	1.8256e-18	0.166117	0.499	0.36	1.01168e-13
Picalm	1.5387e-11	0.166045	0.611	0.491	8.52685e-07
Nolc1	8.41387e-13	0.165927	0.157	0.09	4.66263e-08
Slc16a3	1.62513e-15	0.165719	0.183	0.104	9.00583e-11
Gapvd1	2.19859e-15	0.165437	0.281	0.184	1.21837e-10
Atox1	1.97615e-14	0.165418	0.64	0.505	1.0951e-09
Wipf1	9.78517e-19	0.165156	0.616	0.465	5.42255e-14
Clint1	2.6851e-18	0.164977	0.594	0.451	1.48798e-13
Srrm2	3.31154e-13	0.164776	0.704	0.572	1.83513e-08
Ccdc59	2.29756e-12	0.164706	0.262	0.177	1.27322e-07
Tmem154	1.51166e-10	0.164642	0.15	0.086	8.37699e-06
Ypel3	4.87497e-19	0.164385	0.406	0.282	2.70151e-14
Prkce	2.74215e-07	0.164359	0.109	0.06	0.0151959
Rsf1	1.64891e-12	0.164227	0.22	0.141	9.1376e-08
Per1	2.13116e-12	0.163965	0.244	0.159	1.181e-07
Tcof1	4.12508e-15	0.163796	0.377	0.267	2.28595e-10
Ddhd1	1.20692e-11	0.163574	0.267	0.182	6.68825e-07
Ctsb	1.43969e-08	0.163406	0.928	0.855	0.000797821
Ash1l	2.33563e-17	0.163226	0.282	0.184	1.29431e-12
Zcchc24	3.06222e-10	0.163188	0.216	0.142	1.69696e-05
BC005624	5.51789e-16	0.163089	0.218	0.133	3.0578e-11
Inpp5f	4.95671e-21	0.163057	0.355	0.231	2.74681e-16
Mfsd14b	8.79444e-23	0.162891	0.451	0.311	4.87352e-18
Ilrun	1.97364e-12	0.162881	0.346	0.247	1.09371e-07
Rabl6	4.06518e-14	0.162727	0.2	0.122	2.25276e-09
Chd1	7.63616e-11	0.162313	0.227	0.152	4.23165e-06
Klf2	6.27611e-17	0.162307	0.715	0.57	3.47797e-12
Rp9	8.72618e-20	0.162041	0.383	0.262	4.8357e-15
Cnot6l	1.70938e-16	0.161916	0.301	0.199	9.4727e-12
Dnajc13	1.33303e-16	0.161811	0.252	0.157	7.38712e-12
Ppp6r1	2.2078e-10	0.161491	0.265	0.183	1.22347e-05
Cdv3	1.25054e-14	0.161458	0.311	0.213	6.93002e-10
Prkx	7.99979e-15	0.161329	0.374	0.267	4.43316e-10
Atp6v1d	2.42846e-18	0.161274	0.302	0.202	1.34575e-13
Rpf1	6.71259e-10	0.161225	0.132	0.074	3.71985e-05
Rpl41	1.49107e-12	0.160923	0.996	0.987	8.26293e-08
Crlf3	3.94929e-05	0.160615	0.213	0.155	1
Ibtk	9.39589e-14	0.160514	0.304	0.209	5.20682e-09
Tlr13	9.01773e-18	0.160131	0.333	0.228	4.99727e-13
Limd2	7.83268e-14	0.159838	0.532	0.409	4.34056e-09
Prep	2.0424e-10	0.159782	0.121	0.064	1.13182e-05
Zcchc7	2.04852e-08	0.159601	0.169	0.106	0.00113521
Stim2	1.98706e-09	0.159434	0.148	0.087	0.000110115
Wdr43	2.90739e-11	0.159314	0.2	0.126	1.61116e-06
Dync1h1	2.19179e-21	0.159073	0.433	0.302	1.2146e-16
Fus	2.54799e-21	0.159056	0.418	0.291	1.41199e-16
Ddx24	7.91972e-18	0.159002	0.495	0.364	4.38879e-13
Hcfc1	7.27116e-17	0.158976	0.268	0.175	4.02938e-12
Coro2a	5.96331e-11	0.158946	0.234	0.157	3.30463e-06
Itgb1	5.168e-17	0.158783	0.438	0.315	2.8639e-12
Zfand5	5.80365e-14	0.158635	0.515	0.395	3.21615e-09
Gm26532	1.71453e-06	0.158586	0.125	0.075	0.0950125
Morc3	3.60183e-17	0.15854	0.38	0.267	1.99599e-12
Dhx38	1.7949e-18	0.158445	0.372	0.258	9.94664e-14
Tmed10	4.35414e-17	0.158397	0.565	0.429	2.41289e-12
Tlk1	1.68079e-16	0.158308	0.204	0.123	9.31426e-12
Flna	3.14072e-10	0.158046	0.861	0.754	1.74046e-05
Ighm	2.58802e-15	0.157998	0.409	0.291	1.43418e-10
Gsk3b	7.29318e-18	0.157944	0.389	0.272	4.04159e-13
Pi16	8.12097e-17	0.157624	0.294	0.195	4.50032e-12
Nsrp1	5.26097e-10	0.157484	0.204	0.137	2.91542e-05
Pdia4	3.66613e-15	0.157447	0.184	0.106	2.03162e-10
Add3	3.48748e-13	0.15727	0.716	0.583	1.93262e-08
Oaz1	8.36566e-14	0.156841	0.349	0.252	4.63591e-09
Myo1f	3.46298e-25	0.156785	0.637	0.47	1.91904e-20
Rsbn1l	3.77943e-10	0.156663	0.267	0.189	2.09441e-05
Tnrc6b	1.995e-15	0.156648	0.304	0.206	1.10555e-10
Trpc4ap	4.7454e-16	0.156406	0.366	0.259	2.62971e-11
Runx3	1.75254e-09	0.156331	0.139	0.084	9.71186e-05
Hdac5	1.0508e-09	0.156209	0.206	0.137	5.8231e-05
Plac8	2.60697e-11	0.156147	0.996	0.991	1.44468e-06
Gramd4	6.09676e-10	0.156141	0.157	0.096	3.37858e-05
Ipo5	2.58261e-15	0.155933	0.145	0.076	1.43118e-10
Pcnt	1.7969e-07	0.155874	0.148	0.093	0.00995769
Naip5	2.76466e-11	0.155627	0.228	0.15	1.53206e-06
Gm6377	3.01e-12	0.15555	0.146	0.081	1.66802e-07
Scamp2	5.02923e-17	0.155495	0.379	0.266	2.787e-12
Smarcc1	1.03719e-12	0.155474	0.18	0.11	5.74771e-08
Asap1	4.22052e-21	0.155226	0.538	0.392	2.33884e-16
Chst12	2.83249e-12	0.155026	0.194	0.12	1.56965e-07
Dipk1a	1.55808e-17	0.154809	0.285	0.185	8.63424e-13
Snrnp70	2.11102e-08	0.154752	0.24	0.169	0.00116984
Usp3	2.1202e-13	0.154645	0.302	0.207	1.17493e-08
Trim25	1.72363e-16	0.154491	0.403	0.285	9.55168e-12
Rel	1.18472e-18	0.154479	0.559	0.42	6.56524e-14
Grk2	3.09297e-16	0.154464	0.613	0.475	1.714e-11
Chd7	1.66102e-07	0.154195	0.146	0.093	0.00920472
Uhrf1bp1l	2.24606e-12	0.154096	0.272	0.186	1.24468e-07
Zc3h14	3.20149e-06	0.154051	0.106	0.061	0.177414
Cpt1a	6.32522e-19	0.153906	0.355	0.245	3.50519e-14
Ifi204	1.06602e-20	0.153854	0.701	0.534	5.90748e-16
Gm28875	1.09145e-10	0.153814	0.128	0.07	6.04841e-06
Ddx58	7.2078e-09	0.153619	0.128	0.073	0.000399427
Tnfrsf21	1.04741e-17	0.153481	0.357	0.243	5.80434e-13
Arhgef18	1.22107e-10	0.153338	0.173	0.105	6.7667e-06
Jaml	9.96274e-13	0.153003	0.155	0.09	5.52095e-08
Abcd1	4.21911e-12	0.152765	0.255	0.174	2.33806e-07
Trf	2.61586e-07	0.152476	0.169	0.112	0.0144961
Rictor	2.73652e-10	0.151714	0.102	0.05	1.51647e-05
Mthfr	4.64569e-09	0.151698	0.118	0.066	0.000257446
Foxn3	2.80642e-19	0.151242	0.304	0.198	1.5552e-14
Reep3	3.69044e-15	0.151232	0.443	0.328	2.0451e-10
Rc3h1	3.32295e-14	0.151203	0.265	0.178	1.84145e-09
Zfr	2.28546e-13	0.151009	0.209	0.132	1.26651e-08
Sf3b1	1.49715e-11	0.15089	0.756	0.634	8.29658e-07
Atp5e	1.30664e-12	0.150689	0.902	0.792	7.24089e-08
Ndufa13	2.02497e-17	0.150142	0.532	0.4	1.12216e-12
Thbd	8.74326e-06	0.150057	0.183	0.127	0.484517
Myo9a	8.40921e-11	0.149998	0.16	0.097	4.66005e-06
Ep300	1.92642e-22	0.149788	0.512	0.372	1.06755e-17
Tbl1xr1	5.25556e-12	0.149724	0.328	0.234	2.91242e-07
Tma7	9.58098e-16	0.149652	0.217	0.135	5.3094e-11
Rapgef6	1.42187e-12	0.149515	0.254	0.17	7.87943e-08
Parvb	6.86066e-06	0.149471	0.113	0.068	0.38019
Gpcpd1	2.32706e-07	0.149351	0.167	0.111	0.0128956
Ccr1	3.18235e-21	0.149113	0.45	0.313	1.76353e-16
Eif2ak2	6.29448e-11	0.148452	0.26	0.181	3.48815e-06
Smg5	2.04928e-10	0.148168	0.102	0.05	1.13563e-05
Lamp2	4.98035e-14	0.148153	0.25	0.166	2.75991e-09
Copz1	2.0619e-17	0.147782	0.394	0.286	1.14262e-12
Kif13a	2.47619e-13	0.147407	0.126	0.064	1.37221e-08
Ndrg1	2.80411e-13	0.147327	0.414	0.308	1.55393e-08
Hlx	1.35458e-08	0.146949	0.163	0.103	0.000750655
Baz2a	1.41028e-13	0.146483	0.228	0.149	7.81523e-09
Cdk13	2.35261e-20	0.146446	0.248	0.153	1.30372e-15
Hipk2	1.58576e-13	0.146403	0.109	0.053	8.78764e-09
Smc5	6.42537e-09	0.146339	0.17	0.11	0.000356068
Chil3	0.00353092	0.146281	0.896	0.893	1
Akna	4.72963e-21	0.146233	0.27	0.168	2.62097e-16
Nfam1	1.91642e-15	0.146168	0.662	0.528	1.062e-10
Gm2a	6.41448e-13	0.146112	0.733	0.608	3.55465e-08
Pdxk	1.09382e-08	0.145969	0.162	0.104	0.000606154
Malt1	2.42066e-12	0.14578	0.245	0.168	1.34143e-07
Kif5b	7.73647e-15	0.145677	0.535	0.409	4.28724e-10
Xbp1	3.59327e-22	0.145551	0.499	0.361	1.99125e-17
Arid3a	3.28355e-16	0.145457	0.285	0.19	1.81961e-11
Atp13a2	1.20683e-14	0.145396	0.247	0.161	6.68775e-10
Mark2	1.18496e-16	0.145288	0.338	0.237	6.56657e-12
Ppp3cb	2.37695e-10	0.145266	0.209	0.141	1.31721e-05
Laptm5	4.9073e-09	0.145189	0.97	0.917	0.000271943
Scaf1	2.83922e-07	0.145152	0.101	0.056	0.0157338
Rras	1.3521e-10	0.145131	0.216	0.146	7.49281e-06
Larp1	3.49649e-16	0.145074	0.336	0.234	1.93761e-11
Sod1	1.0171e-10	0.144913	0.664	0.548	5.63634e-06
Tdrd7	4.81852e-09	0.144724	0.206	0.14	0.000267023
Wdr26	1.65113e-13	0.144527	0.699	0.57	9.14992e-09
Nipbl	1.75731e-20	0.144523	0.586	0.441	9.73831e-16
Arhgap30	1.98128e-12	0.144513	0.711	0.584	1.09794e-07
Abhd12	3.32863e-18	0.144011	0.173	0.096	1.84459e-13
Hyou1	2.36211e-07	0.143906	0.125	0.077	0.0130899
Snap29	5.94813e-13	0.143729	0.139	0.078	3.29622e-08
Tacc1	6.83225e-14	0.143587	0.516	0.398	3.78616e-09
Gdi1	7.07927e-09	0.143556	0.125	0.072	0.000392305
Bcl2l11	2.50039e-09	0.143409	0.157	0.098	0.000138562
Dnajc10	6.33294e-18	0.143326	0.265	0.172	3.50946e-13
Srrm1	1.26624e-17	0.143065	0.423	0.306	7.01697e-13
Slc29a3	1.65754e-17	0.143048	0.275	0.18	9.18544e-13
Tmem106a	9.92843e-14	0.143035	0.24	0.161	5.50194e-09
BC005537	2.07479e-10	0.142901	0.796	0.682	1.14977e-05
Usp32	1.56461e-08	0.142765	0.156	0.099	0.000867046
Dusp3	3.42875e-14	0.142753	0.27	0.185	1.90008e-09
Nfkbiz	1.85693e-19	0.14269	0.457	0.325	1.02904e-14
Ddi2	5.28653e-12	0.142	0.467	0.358	2.92958e-07
Tmem135	0.00506044	0.141975	0.106	0.072	1
Rsad2	1.94957e-12	0.14192	0.183	0.116	1.08037e-07
Ecpas	2.99879e-15	0.141899	0.196	0.121	1.66181e-10
Diaph1	4.10405e-13	0.141685	0.728	0.598	2.2743e-08
Golga2	2.93472e-12	0.141629	0.125	0.067	1.6263e-07
Nsa2	7.54903e-10	0.141483	0.365	0.277	4.18337e-05
Cln8	9.14079e-12	0.141403	0.258	0.181	5.06546e-07
Golga5	3.63467e-13	0.141382	0.152	0.089	2.01419e-08
Fam117b	4.57488e-10	0.141105	0.399	0.306	2.53521e-05
Oasl1	3.62341e-09	0.14083	0.123	0.072	0.000200795
Gm9733	1.85626e-11	0.140713	0.389	0.292	1.02866e-06
Hpse	1.84015e-11	0.140372	0.244	0.17	1.01974e-06
Ldb1	5.66599e-16	0.140334	0.169	0.097	3.13987e-11
Isoc1	1.04175e-19	0.140327	0.243	0.15	5.77294e-15
Setd3	1.92419e-07	0.140208	0.166	0.108	0.0106631
Fgfr1op2	1.44007e-15	0.1402	0.421	0.311	7.98028e-11
Flii	3.03405e-25	0.140016	0.353	0.235	1.68135e-20
Hnrnpul1	2.87725e-13	0.139971	0.343	0.254	1.59446e-08
Pkib	1.79056e-14	0.139836	0.223	0.143	9.92259e-10
Ythdf3	1.08865e-15	0.139659	0.35	0.247	6.03285e-11
Irf9	2.26014e-15	0.139632	0.316	0.219	1.25248e-10
Pcif1	1.87784e-09	0.13963	0.128	0.076	0.000104062
Proser1	5.88587e-10	0.139595	0.118	0.065	3.26171e-05
Pbrm1	7.02571e-15	0.139486	0.461	0.345	3.89337e-10
Clcn4	1.62925e-14	0.13895	0.207	0.132	9.02865e-10
Hmg20b	6.81704e-12	0.138695	0.118	0.062	3.77773e-07
Fxyd5	5.45792e-16	0.138378	0.614	0.482	3.02456e-11
Ube3a	3.83949e-09	0.138371	0.24	0.17	0.000212769
Rgl2	6.37474e-11	0.138345	0.174	0.115	3.53262e-06
Sdccag8	2.23655e-08	0.138158	0.138	0.084	0.00123941
Mbtd1	2.14583e-22	0.138	0.267	0.17	1.18913e-17
Ist1	1.2136e-15	0.137915	0.27	0.182	6.72528e-11
Atp1a1	5.40046e-12	0.137863	0.458	0.351	2.99272e-07
Mrpl41	2.86401e-11	0.137845	0.153	0.092	1.58712e-06
Cfh	0.00205025	0.13772	0.163	0.123	1
Atp6ap1	2.42653e-15	0.137504	0.421	0.311	1.34468e-10
Cx3cr1	0.000328251	0.137444	0.163	0.118	1
Degs1	2.77233e-21	0.137097	0.674	0.519	1.53631e-16
Ifnar2	3.85767e-06	0.136993	0.108	0.064	0.213777
Tmem184b	4.48965e-12	0.13697	0.19	0.123	2.48799e-07
Pirb	2.85714e-22	0.136853	0.716	0.553	1.58331e-17
Elf2	1.48772e-16	0.136707	0.244	0.16	8.24433e-12
Iqgap1	1.83462e-10	0.136689	0.899	0.801	1.01667e-05
Myl6	1.60211e-10	0.136647	0.837	0.726	8.87826e-06
Myo1c	1.84876e-08	0.13659	0.115	0.067	0.00102451
Jmjd1c	1.05472e-14	0.136332	0.302	0.209	5.84486e-10
Pip5k1c	9.40704e-14	0.136321	0.172	0.105	5.213e-09
Mknk2	4.1901e-16	0.136313	0.39	0.281	2.32198e-11
Arhgef1	9.41574e-22	0.13618	0.332	0.222	5.21782e-17
F13a1	8.59685e-05	0.13592	0.96	0.948	1
Fgl2	1.50432e-15	0.135888	0.274	0.187	8.33632e-11
Braf	2.31425e-15	0.13579	0.179	0.107	1.28247e-10
Gns	5.49346e-16	0.135609	0.282	0.193	3.04426e-11
Vps4b	6.21136e-10	0.135566	0.118	0.066	3.44209e-05
Bmpr2	6.67834e-15	0.135398	0.282	0.191	3.70087e-10
Sh3tc1	1.88787e-06	0.135111	0.113	0.07	0.104618
Sbno2	8.51316e-10	0.13506	0.193	0.13	4.71765e-05
Rasa4	3.53611e-10	0.135042	0.153	0.096	1.95957e-05
Ldlrap1	2.84127e-10	0.134922	0.122	0.068	1.57452e-05
Cdc37	4.25264e-14	0.13479	0.427	0.321	2.35664e-09
Mia3	9.88601e-18	0.13475	0.383	0.272	5.47843e-13
Ifi30	1.01632e-10	0.134726	0.879	0.774	5.63202e-06
Snrpf	2.40982e-25	0.134552	0.489	0.347	1.33542e-20
Atf7ip	1.46702e-10	0.134107	0.204	0.136	8.12962e-06
B4galt5	1.56436e-13	0.134041	0.214	0.139	8.66905e-09
Cytip	5.31049e-13	0.13401	0.698	0.571	2.94286e-08
Bmyc	3.08283e-08	0.134	0.162	0.105	0.00170838
Vps37a	6.60317e-16	0.133985	0.129	0.067	3.65921e-11
Zcchc9	2.95334e-06	0.133894	0.16	0.11	0.163662
Son	4.0319e-20	0.133848	0.597	0.455	2.23432e-15
Med13l	1.49891e-09	0.133824	0.267	0.192	8.30635e-05
Lat2	4.99506e-11	0.133758	0.247	0.173	2.76806e-06
Ppp2r5a	8.96619e-11	0.133649	0.723	0.607	4.9687e-06
Nsd3	3.41598e-13	0.133257	0.243	0.166	1.893e-08
Zmat2	5.69399e-19	0.133194	0.308	0.206	3.15538e-14
Eno1	3.14528e-11	0.133149	0.397	0.303	1.74299e-06
Ctsc	8.60185e-09	0.133147	0.841	0.74	0.00047668
Spag7	1.81551e-10	0.133036	0.122	0.068	1.00608e-05
Ythdc1	1.8152e-16	0.132846	0.285	0.191	1.00591e-11
Ppia	4.32312e-20	0.132814	0.447	0.321	2.3957e-15
Pkn1	1.37496e-16	0.132667	0.346	0.246	7.6195e-12
Uxs1	3.64716e-14	0.132625	0.142	0.08	2.02111e-09
Ctsh	1.09411e-10	0.132357	0.732	0.614	6.06312e-06
Phf20l1	9.0564e-14	0.132259	0.376	0.279	5.01869e-09
Zfhx3	3.61243e-09	0.132184	0.19	0.128	0.000200186
Eea1	0.000102915	0.132068	0.166	0.119	1
Atad2b	1.09114e-12	0.131749	0.295	0.208	6.04669e-08
Plcg2	5.35286e-22	0.131673	0.505	0.365	2.96634e-17
Clptm1	2.15776e-12	0.131542	0.209	0.137	1.19574e-07
Ccnl2	2.47209e-12	0.131537	0.243	0.165	1.36993e-07
Gnptab	3.08256e-06	0.131485	0.136	0.089	0.170823
Gm1673	1.77702e-06	0.131436	0.126	0.079	0.0984755
Atp5mpl	6.49071e-10	0.131394	0.677	0.563	3.59689e-05
Rbm5	3.25916e-16	0.131366	0.21	0.131	1.8061e-11
Tnfrsf1b	1.53353e-15	0.131302	0.488	0.37	8.49819e-11
Tmem131	2.27866e-15	0.131251	0.264	0.177	1.26274e-10
Dnajc5	5.21237e-13	0.131187	0.285	0.201	2.88849e-08
Vsir	7.13199e-18	0.131001	0.743	0.596	3.95226e-13
Pafah1b1	3.15937e-19	0.130894	0.53	0.397	1.7508e-14
App	9.31243e-19	0.130874	0.617	0.478	5.16058e-14
Agpat5	1.06053e-09	0.130865	0.169	0.109	5.87702e-05
Tm6sf1	1.73807e-10	0.130832	0.481	0.378	9.63167e-06
Epc2	3.76928e-18	0.13036	0.288	0.193	2.08879e-13
Ncstn	8.8419e-09	0.130182	0.203	0.142	0.000489983
Lgmn	0.000465461	0.130114	0.162	0.123	1
Chd6	2.26932e-09	0.13003	0.142	0.087	0.000125756
Zdhhc21	7.38804e-08	0.130028	0.159	0.103	0.00409416
Ik	7.59194e-18	0.129885	0.315	0.217	4.20715e-13
Tfip11	8.14888e-07	0.129755	0.104	0.061	0.0451578
Plaa	5.2221e-15	0.129729	0.227	0.145	2.89388e-10
Erbin	3.96818e-15	0.129681	0.33	0.236	2.19901e-10
Nek7	1.139e-17	0.129641	0.329	0.229	6.31187e-13
Romo1	1.7473e-12	0.129496	0.264	0.184	9.68286e-08
Ly6a2	7.44472e-07	0.129226	0.899	0.825	0.0412556
Fbxl20	6.66404e-06	0.129105	0.122	0.078	0.369294
Synj1	4.87475e-15	0.129077	0.333	0.24	2.70139e-10
Cers5	2.46459e-08	0.12899	0.133	0.082	0.00136578
P2ry10b	6.49919e-09	0.128614	0.132	0.079	0.000360159
Dgkg	1.95987e-07	0.128426	0.15	0.099	0.0108608
Mau2	2.61883e-07	0.1284	0.186	0.128	0.0145125
Kdm5a	5.34267e-09	0.128374	0.309	0.232	0.000296069
Sf3a2	3.72027e-09	0.128333	0.108	0.059	0.000206163
Cdk11b	1.80904e-15	0.127976	0.251	0.169	1.0025e-10
Gemin7	5.89607e-15	0.1279	0.194	0.122	3.26737e-10
Creg1	2.59256e-14	0.127887	0.698	0.569	1.43669e-09
Gcc2	3.72427e-08	0.127837	0.126	0.078	0.00206384
Ktn1	4.61007e-12	0.127823	0.126	0.07	2.55471e-07
Plekhg3	4.29719e-06	0.127591	0.132	0.086	0.238133
D830025C05Rik	1.26651e-10	0.12754	0.118	0.065	7.01852e-06
Prkacb	9.48114e-13	0.127463	0.184	0.117	5.25407e-08
Napa	2.40907e-11	0.127358	0.277	0.2	1.33501e-06
Rab24	3.46455e-08	0.12728	0.275	0.209	0.00191991
Ssbp3	6.32314e-11	0.127094	0.138	0.082	3.50403e-06
Ahcyl2	3.22386e-11	0.127073	0.179	0.116	1.78653e-06
Ncor1	5.0453e-19	0.12702	0.535	0.397	2.7959e-14
Brpf1	4.87789e-11	0.127013	0.274	0.196	2.70313e-06
Zfp800	1.51918e-08	0.126923	0.257	0.188	0.000841871
Eif3b	4.16838e-16	0.126917	0.294	0.203	2.30995e-11
B2m	8.14141e-09	0.126837	0.996	0.988	0.000451164
Arid4b	4.36788e-09	0.126834	0.26	0.187	0.00024205
Ahr	8.49074e-07	0.126784	0.121	0.076	0.0470523
Sh3kbp1	2.5589e-19	0.12645	0.416	0.304	1.41804e-14
Mboat7	8.65575e-12	0.126291	0.206	0.134	4.79667e-07
Arhgef2	2.5645e-11	0.126221	0.235	0.161	1.42114e-06
Selenop	3.48365e-17	0.126204	0.522	0.399	1.9305e-12
Lrrc8b	3.50167e-08	0.12617	0.102	0.058	0.00194049
Ap1b1	6.78105e-07	0.126105	0.105	0.063	0.0375779
Acin1	4.17857e-14	0.126	0.465	0.358	2.3156e-09
Zfand2a	1.24252e-09	0.125894	0.121	0.071	6.88553e-05
Shtn1	1.18462e-08	0.125851	0.119	0.071	0.000656472
Mast3	4.28923e-10	0.125778	0.152	0.095	2.37692e-05
Rps28	1.8951e-16	0.125745	0.746	0.603	1.05019e-11
Rbm26	1.41301e-13	0.125462	0.156	0.093	7.83035e-09
Usp8	2.62577e-14	0.125423	0.258	0.176	1.4551e-09
Ddx46	1.87124e-26	0.125372	0.461	0.322	1.03697e-21
Cdkn1a	7.55549e-14	0.125324	0.525	0.405	4.18695e-09
AI467606	2.9839e-10	0.125157	0.203	0.137	1.65356e-05
Smad4	1.61099e-14	0.124949	0.309	0.218	8.92744e-10
Fbxw7	5.06869e-07	0.124919	0.116	0.072	0.0280887
Pja2	5.84064e-07	0.124914	0.111	0.068	0.0323665
Brd7	1.34904e-09	0.124889	0.255	0.183	7.47586e-05
Klhl5	9.19882e-15	0.124728	0.187	0.117	5.09762e-10
Sltm	2.30451e-09	0.124695	0.313	0.236	0.000127707
Fam241a	8.27707e-18	0.124676	0.348	0.243	4.58682e-13
Sell	2.37121e-10	0.124637	0.85	0.741	1.31403e-05
Arpc5	2.57689e-06	0.124518	0.884	0.809	0.142801
Rpl27a	2.77133e-21	0.124507	0.532	0.394	1.53576e-16
Wrn	5.17801e-10	0.124362	0.145	0.09	2.86945e-05
Gtf2a1	1.94275e-08	0.124359	0.129	0.079	0.0010766
Padi2	7.10774e-09	0.124307	0.243	0.173	0.000393882
Galk2	4.12444e-06	0.124241	0.116	0.073	0.22856
Ppp1r21	1.08627e-08	0.124128	0.234	0.17	0.000601968
Jarid2	1.0256e-20	0.123888	0.372	0.257	5.68348e-16
Nploc4	7.3157e-10	0.123882	0.116	0.067	4.05407e-05
Pnpo	3.25883e-07	0.123846	0.119	0.074	0.0180591
S100a6	3.97945e-09	0.123707	0.997	0.989	0.000220525
Trrap	5.43034e-08	0.123634	0.136	0.086	0.00300928
Piezo1	5.00859e-09	0.123536	0.165	0.107	0.000277556
Wdfy1	6.21815e-12	0.123476	0.165	0.103	3.44585e-07
Srebf2	3.04785e-07	0.123328	0.143	0.095	0.01689
Myo9b	4.06792e-09	0.123302	0.296	0.22	0.000225428
Hacd4	7.63809e-17	0.123238	0.313	0.216	4.23273e-12
Dock10	3.40047e-14	0.123215	0.474	0.363	1.8844e-09
Klrb1f	4.75745e-14	0.123194	0.135	0.074	2.63639e-09
Acadm	2.25574e-08	0.123186	0.214	0.153	0.00125004
Scarb2	6.05224e-20	0.123157	0.367	0.258	3.35391e-15
Senp1	1.76006e-08	0.12286	0.133	0.084	0.000975354
Clec12a	1.79397e-12	0.122587	0.498	0.391	9.94146e-08
Zfp292	1.95363e-12	0.122478	0.237	0.161	1.08262e-07
Rexo1	2.20534e-16	0.12237	0.287	0.203	1.22211e-11
Uvrag	3.88056e-16	0.122355	0.289	0.2	2.15045e-11
Wdr44	1.79784e-09	0.122219	0.106	0.059	9.96292e-05
Ppfia1	3.7719e-07	0.122167	0.123	0.077	0.0209024
Fam120a	1.00506e-14	0.122161	0.363	0.268	5.56962e-10
Scyl1	1.73106e-09	0.122133	0.121	0.071	9.59287e-05
Smcr8	4.2589e-09	0.122116	0.104	0.058	0.000236011
Ogdh	2.23191e-13	0.122103	0.241	0.163	1.23683e-08
Dnajb6	1.81327e-05	0.122065	0.106	0.067	1
Srsf4	1.47692e-10	0.122038	0.153	0.096	8.1845e-06
Pip4p1	5.95884e-13	0.122033	0.245	0.17	3.30215e-08
Ctdsp1	1.44285e-08	0.121941	0.173	0.115	0.000799568
Srsf5	3.3529e-08	0.121875	0.879	0.79	0.00185805
Wdr1	4.91745e-17	0.1218	0.532	0.403	2.72505e-12
Selenot	1.01016e-17	0.121783	0.506	0.382	5.5979e-13
Rbm39	5.01494e-18	0.121656	0.789	0.644	2.77908e-13
Slc25a30	2.34272e-10	0.121651	0.139	0.084	1.29824e-05
Tgs1	4.01672e-08	0.121503	0.193	0.134	0.0022259
Tnrc18	4.98478e-14	0.121416	0.241	0.162	2.76236e-09
Nfe2l1	1.11921e-09	0.121406	0.152	0.096	6.20219e-05
Nhlrc2	3.9717e-09	0.121275	0.149	0.097	0.000220096
Pitpnm1	2.16119e-12	0.121097	0.155	0.093	1.19764e-07
Cltc	1.02935e-13	0.12102	0.557	0.436	5.70426e-09
Smc3	1.638e-14	0.120943	0.328	0.234	9.07717e-10
Eif3c	8.88994e-16	0.12091	0.609	0.479	4.92645e-11
Nop10	2.76537e-11	0.120865	0.33	0.244	1.53246e-06
Uimc1	1.87178e-15	0.120863	0.153	0.088	1.03727e-10
Ldlrad3	3.60407e-08	0.12083	0.214	0.155	0.00199723
Cop1	2.64793e-13	0.120776	0.218	0.147	1.46738e-08
Tceal9	2.80842e-10	0.120611	0.186	0.125	1.55631e-05
Afg3l1	7.67256e-12	0.120529	0.169	0.107	4.25183e-07
Usf3	3.88774e-09	0.120497	0.13	0.079	0.000215443
Cmip	4.07431e-13	0.12046	0.213	0.142	2.25782e-08
Clip1	1.73583e-15	0.120416	0.218	0.143	9.61927e-11
Iws1	1.56018e-05	0.120271	0.113	0.072	0.864588
Themis2	1.81433e-09	0.120242	0.247	0.177	0.000100543
Ubr2	5.28263e-15	0.120067	0.237	0.157	2.92742e-10
Zyg11b	6.78255e-10	0.119978	0.145	0.089	3.75862e-05
Hexa	6.6154e-15	0.11997	0.618	0.498	3.66599e-10
Atxn7	4.22629e-10	0.119961	0.186	0.125	2.34204e-05
Stap1	5.35236e-07	0.11996	0.105	0.065	0.0296606
Arhgap26.1	8.41489e-14	0.119838	0.284	0.202	4.66319e-09
Nus1	3.67896e-16	0.119557	0.285	0.194	2.03873e-11
Ost4	9.67243e-20	0.11949	0.396	0.283	5.36007e-15
Ddx60	9.85202e-13	0.119364	0.104	0.052	5.4596e-08
Msl2	2.24895e-09	0.119065	0.301	0.229	0.000124628
Rbbp6	7.54525e-15	0.118985	0.287	0.201	4.18127e-10
Sh2b3	2.32151e-11	0.118858	0.216	0.149	1.28649e-06
Klhl9	1.03742e-18	0.118841	0.265	0.177	5.74899e-14
Atg13	9.01915e-13	0.118836	0.111	0.058	4.99805e-08
Rxylt1	1.78695e-08	0.118672	0.129	0.082	0.000990259
Supt6	1.75031e-15	0.118532	0.237	0.158	9.69954e-11
Phactr2	2.9612e-10	0.118426	0.167	0.108	1.64098e-05
Ube2q1	2.83435e-06	0.118368	0.316	0.252	0.157069
Mndal	9.8831e-25	0.118293	0.519	0.371	5.47682e-20
Myof	0.00127149	0.118242	0.101	0.069	1
Sik1	1.64674e-17	0.118205	0.313	0.216	9.12559e-13
Hnrnpa3	2.05309e-14	0.118178	0.454	0.345	1.13774e-09
Pla2g7	1.27768e-14	0.11797	0.255	0.172	7.08041e-10
Ncoa7	7.81973e-09	0.117951	0.136	0.086	0.000433338
Herc4	1.74242e-10	0.117933	0.244	0.175	9.6558e-06
Trappc12	1.42294e-11	0.117851	0.108	0.059	7.88535e-07
Xiap	9.03679e-14	0.117747	0.339	0.251	5.00783e-09
Wdr81	7.17457e-12	0.117714	0.112	0.061	3.97586e-07
Utp3	1.03515e-19	0.117324	0.312	0.212	5.73641e-15
Rhou	8.28788e-13	0.117265	0.121	0.067	4.59281e-08
Vps9d1	1.93584e-07	0.11724	0.109	0.064	0.0107276
Slc44a2	1.27047e-11	0.117183	0.257	0.186	7.04045e-07
Idh1	5.01014e-19	0.116938	0.506	0.377	2.77642e-14
Mapre2	4.4041e-06	0.116482	0.216	0.162	0.244058
Usp15	6.13231e-11	0.116427	0.216	0.151	3.39828e-06
Gpr146	1.09222e-10	0.116378	0.123	0.072	6.05266e-06
Baz1b	2.23531e-18	0.116327	0.336	0.239	1.23872e-13
Stag2	5.44652e-14	0.116059	0.348	0.254	3.01824e-09
Abl1	1.02717e-06	0.11604	0.109	0.067	0.0569215
Dnajc21	1.67339e-05	0.116007	0.143	0.101	0.927325
Tnks2	1.12393e-14	0.115934	0.282	0.199	6.22837e-10
Pglyrp1	6.91863e-12	0.115927	0.194	0.125	3.83403e-07
Rere	2.6809e-08	0.115858	0.217	0.156	0.00148565
Sash3	5.94131e-11	0.115812	0.234	0.165	3.29244e-06
Pip4k2a	2.34457e-10	0.115691	0.431	0.341	1.29927e-05
Ankrd12	1.45438e-05	0.115536	0.179	0.132	0.805958
Rps6ka3	4.42929e-17	0.115482	0.282	0.191	2.45453e-12
Lrch1	5.65551e-11	0.115398	0.132	0.08	3.13406e-06
Casc3	2.19193e-09	0.115392	0.156	0.101	0.000121468
Galnt1	1.54977e-15	0.115345	0.209	0.135	8.58819e-11
Ndufs6	2.10929e-16	0.115064	0.526	0.407	1.16889e-11
Ccdc25	0.000441295	0.115043	0.121	0.084	1
N4bp1	7.35897e-17	0.114909	0.264	0.176	4.07805e-12
Itch	1.29016e-12	0.114809	0.261	0.184	7.14956e-08
Rbck1	9.90421e-21	0.114805	0.268	0.175	5.48852e-16
Tcf20	4.3147e-12	0.114748	0.139	0.083	2.39103e-07
Sdhc	3.35269e-14	0.114575	0.279	0.197	1.85793e-09
Bri3bp	2.25993e-10	0.114436	0.295	0.217	1.25236e-05
Ets2	9.08028e-16	0.114428	0.298	0.208	5.03193e-11
Ceacam1	1.1403e-12	0.114383	0.231	0.16	6.31911e-08
Tmem50a	1.29015e-16	0.114367	0.664	0.532	7.14951e-12
Phf14	2.25193e-11	0.114314	0.245	0.174	1.24793e-06
Snx9	2.06689e-12	0.114259	0.133	0.077	1.14539e-07
Ppp2r2d	4.95395e-09	0.114251	0.14	0.088	0.000274528
Prpf39	5.14165e-11	0.114235	0.108	0.06	2.8493e-06
Paxbp1	2.91054e-08	0.114067	0.132	0.082	0.00161291
Atp6v1a	3.72611e-20	0.113818	0.505	0.375	2.06486e-15
Mxi1	4.89782e-12	0.113797	0.193	0.125	2.71417e-07
Ndufb3	9.47052e-12	0.113763	0.593	0.48	5.24818e-07
Tbc1d9	3.37293e-06	0.113632	0.128	0.086	0.186914
Csf2rb2	4.96499e-07	0.113328	0.111	0.068	0.027514
Dstyk	4.71725e-15	0.113302	0.166	0.102	2.61411e-10
Cyb5r4	1.28295e-18	0.113104	0.268	0.179	7.1096e-14
Cdk4	2.57143e-10	0.113046	0.157	0.102	1.42498e-05
Atl3	1.39325e-13	0.112703	0.145	0.087	7.72083e-09
Sort1	7.1113e-15	0.112585	0.277	0.191	3.9408e-10
Rassf5	1.45431e-18	0.112434	0.451	0.336	8.05923e-14
Eif5b	8.151e-18	0.112347	0.397	0.289	4.51696e-13
Pdzd8	3.77394e-06	0.112328	0.179	0.129	0.209137
Relt	5.66555e-14	0.112309	0.189	0.122	3.13962e-09
Arfgef1	1.39566e-10	0.112199	0.309	0.235	7.73419e-06
Slc25a24	1.07616e-05	0.112089	0.183	0.136	0.596368
Stat5b	3.11573e-15	0.11205	0.268	0.183	1.72662e-10
Traf6	2.20432e-06	0.112042	0.115	0.073	0.122154
Plcb1	3.01302e-10	0.112011	0.201	0.139	1.66969e-05
Ptprj	3.53091e-07	0.111982	0.115	0.072	0.0195669
Mtmr1	2.70721e-08	0.111806	0.106	0.063	0.00150022
Ccdc88c	8.40443e-10	0.11167	0.264	0.191	4.6574e-05
Cd300lg	1.02929e-09	0.111622	0.209	0.144	5.70391e-05
Tgfb1	1.4016e-19	0.111588	0.538	0.407	7.76712e-15
Mrpl36	1.88644e-15	0.111567	0.275	0.19	1.04539e-10
Prdm2	1.20928e-07	0.111552	0.227	0.168	0.00670134
Fnip1	3.00522e-15	0.111545	0.251	0.172	1.66537e-10
Lamtor2	5.26916e-18	0.111529	0.56	0.435	2.91996e-13
Ece1	2.27412e-09	0.11136	0.118	0.071	0.000126023
Cers6	2.54069e-15	0.111232	0.447	0.339	1.40795e-10
Pml	1.5093e-10	0.111207	0.102	0.055	8.36395e-06
Msrb1	2.89832e-05	0.111163	0.956	0.923	1
Atic	6.02427e-13	0.110998	0.148	0.089	3.33841e-08
Vcpip1	3.76634e-17	0.110764	0.319	0.227	2.08715e-12
Adssl1	7.71893e-11	0.110764	0.36	0.274	4.27752e-06
Hcls1	1.22242e-18	0.110716	0.536	0.409	6.77418e-14
Lrrc8c	2.8724e-07	0.110452	0.148	0.101	0.0159177
Taf3	2.37483e-12	0.110389	0.176	0.115	1.31603e-07
Mrtfa	2.19984e-13	0.110295	0.184	0.119	1.21906e-08
Gigyf2	1.06706e-05	0.110261	0.133	0.092	0.591322
Slfn9	8.72663e-09	0.110108	0.136	0.088	0.000483595
Copg2	1.19494e-11	0.109984	0.167	0.109	6.62189e-07
Ino80b	2.55364e-07	0.109589	0.123	0.079	0.0141513
Ndufa7	4.21512e-15	0.109546	0.574	0.451	2.33585e-10
Mical1	1.33166e-10	0.109502	0.121	0.07	7.3795e-06
Bclaf1	2.03427e-09	0.109467	0.315	0.238	0.000112731
Kdm1a	3.7561e-10	0.109444	0.194	0.134	2.08148e-05
Utp14a	7.24272e-14	0.109388	0.238	0.163	4.01363e-09
Fam32a	1.97568e-20	0.109174	0.366	0.26	1.09484e-15
Sem1	0.000113001	0.109001	0.972	0.959	1
Kif3b	3.25787e-09	0.108707	0.148	0.095	0.000180538
Exoc6	2.29027e-11	0.108661	0.18	0.117	1.26917e-06
Sart1	7.05456e-12	0.108608	0.211	0.143	3.90936e-07
Trim30d	9.01213e-22	0.108564	0.268	0.171	4.99416e-17
Apaf1	3.71468e-17	0.108527	0.302	0.209	2.05853e-12
Ogfr	2.70662e-14	0.108195	0.384	0.289	1.4999e-09
Washc2	3.31994e-13	0.108049	0.333	0.249	1.83978e-08
Arrdc1	1.03189e-06	0.107907	0.167	0.118	0.0571831
Ppm1g	2.83043e-14	0.107899	0.173	0.109	1.56851e-09
Ptpn11	9.2967e-10	0.107844	0.179	0.121	5.15186e-05
Dmtf1	9.30316e-06	0.107676	0.101	0.063	0.515544
Pitpna	2.15984e-10	0.10759	0.807	0.699	1.1969e-05
Cast	2.36932e-17	0.107518	0.596	0.465	1.31298e-12
Prrc2b	5.74264e-09	0.107463	0.139	0.088	0.000318234
Exoc2	4.89535e-14	0.107076	0.186	0.122	2.71281e-09
Sdf2l1	1.16223e-14	0.107015	0.228	0.152	6.44061e-10
Lpcat1	9.07404e-10	0.106986	0.126	0.076	5.02847e-05
Cdipt	3.49052e-09	0.106866	0.23	0.167	0.000193431
Bach1	1.02813e-14	0.106773	0.359	0.264	5.69748e-10
Mrpl14	3.3758e-14	0.106743	0.262	0.184	1.87074e-09
Gpi1	8.05606e-17	0.106742	0.559	0.439	4.46434e-12
Rbm25	5.62404e-14	0.106686	0.427	0.326	3.11662e-09
Dyrk2	1.37086e-05	0.106652	0.146	0.104	0.759675
Wdr83os	2.06837e-11	0.10664	0.248	0.179	1.14621e-06
Sec24b	1.73968e-09	0.106616	0.207	0.146	9.64062e-05
Adar	7.23514e-16	0.106614	0.245	0.168	4.00943e-11
Sfxn3	6.79288e-11	0.10658	0.145	0.091	3.76434e-06
Tpcn1	6.41889e-12	0.106491	0.118	0.067	3.55709e-07
Virma	1.02133e-07	0.106488	0.152	0.102	0.0056598
Ldah	1.52398e-08	0.106398	0.123	0.078	0.00084453
Bak1	2.12955e-10	0.106244	0.281	0.21	1.18011e-05
Mkln1	9.43008e-11	0.106225	0.217	0.153	5.22577e-06
Idnk	1.75481e-16	0.10619	0.227	0.152	9.72443e-12
Cox14	5.92838e-21	0.105959	0.433	0.311	3.28527e-16
Dusp22	1.60668e-09	0.105917	0.22	0.156	8.90356e-05
Litaf	2.40368e-10	0.105896	0.43	0.342	1.33203e-05
Pqlc3	1.34893e-12	0.105885	0.287	0.208	7.47522e-08
Retreg3	1.04819e-12	0.105852	0.149	0.094	5.80863e-08
St8sia4	5.04301e-20	0.105817	0.397	0.285	2.79464e-15
Oga	9.57949e-13	0.105677	0.296	0.215	5.30857e-08
Rnasel	2.42278e-12	0.105663	0.167	0.108	1.34261e-07
Zfp36l1	1.71362e-05	0.105573	0.142	0.102	0.949622
Sp3os	2.67512e-08	0.105501	0.122	0.078	0.00148245
Cert1	2.26418e-08	0.105475	0.197	0.139	0.00125472
Ndst1	2.86467e-10	0.105418	0.135	0.082	1.58748e-05
Ythdc2	3.53637e-11	0.105412	0.105	0.058	1.95972e-06
Mysm1	3.02596e-10	0.105407	0.162	0.106	1.67686e-05
Ndufa3	4.61226e-19	0.105347	0.356	0.255	2.55593e-14
Trappc2l	3.63752e-16	0.105158	0.363	0.274	2.01577e-11
Nedd9	6.37242e-08	0.105102	0.218	0.16	0.00353134
Ncf2	4.12905e-13	0.105058	0.743	0.622	2.28815e-08
E2f2	1.60742e-12	0.105028	0.416	0.319	8.90766e-08
Abcf1	1.57124e-19	0.104864	0.386	0.276	8.70721e-15
Tmf1	1.95404e-15	0.104792	0.227	0.151	1.08285e-10
Zscan26	1.65784e-07	0.104781	0.105	0.063	0.00918708
Kras	4.75616e-13	0.10478	0.197	0.13	2.63567e-08
Bmx	8.53836e-07	0.104759	0.145	0.102	0.0473162
Wdfy3	1.03777e-10	0.104658	0.13	0.08	5.75091e-06
Atrnl1	2.62597e-12	0.104608	0.18	0.119	1.45521e-07
Stk19	9.80569e-11	0.104568	0.148	0.095	5.43392e-06
Rreb1	5.01629e-09	0.104563	0.125	0.078	0.000277982
6430548M08Rik	1.1451e-10	0.104488	0.201	0.137	6.34568e-06
Tigd2	8.61308e-08	0.10446	0.118	0.075	0.00477302
Cdk2ap2	2.59541e-09	0.104429	0.67	0.57	0.000143827
Fnip2	1.37835e-15	0.104422	0.139	0.082	7.63827e-11
Arhgef37	3.17377e-10	0.104392	0.254	0.184	1.75878e-05
Thrap3	4.00761e-18	0.104248	0.255	0.171	2.22086e-13
Gas2l3	0.000290073	0.104226	0.113	0.079	1
Ankhd1	3.27621e-15	0.104204	0.146	0.086	1.81554e-10
Fam172a	8.80424e-10	0.104106	0.132	0.083	4.87896e-05
Adam15	3.00368e-12	0.104059	0.279	0.203	1.66452e-07
BC029722	2.31442e-08	0.103925	0.109	0.066	0.00128256
Parp9	4.46782e-10	0.103916	0.18	0.121	2.47588e-05
Rbm6	3.62403e-06	0.103838	0.122	0.08	0.200829
N4bp2l1	1.57161e-09	0.10368	0.162	0.107	8.70924e-05
Foxk1	6.23904e-10	0.103467	0.125	0.078	3.45743e-05
Fyttd1	5.24727e-06	0.103418	0.101	0.064	0.290783
Mefv	2.11117e-08	0.103282	0.133	0.087	0.00116993
Ccnl1	2.05536e-12	0.103203	0.826	0.707	1.139e-07
Pnisr	1.13405e-11	0.103197	0.258	0.185	6.28446e-07
Trir	9.54525e-11	0.103124	0.406	0.322	5.28959e-06
Atp6v0b	3.14256e-14	0.103071	0.688	0.565	1.74148e-09
Nt5c3	2.35231e-07	0.103006	0.132	0.088	0.0130356
Rab8a	9.26287e-15	0.102987	0.382	0.287	5.13311e-10
Set	1.69529e-15	0.102875	0.319	0.233	9.39462e-11
Hadha	1.25428e-08	0.102815	0.237	0.176	0.000695069
Ppp1r12a	4.63742e-15	0.102802	0.262	0.183	2.56987e-10
Kdm4a	1.18975e-13	0.102757	0.139	0.084	6.5931e-09
Nrros	1.03104e-11	0.102744	0.496	0.397	5.71363e-07
Tomm70a	2.92568e-10	0.102521	0.18	0.122	1.6213e-05
Furin	8.90265e-17	0.102503	0.234	0.158	4.93349e-12
Upf2	5.61717e-07	0.102487	0.149	0.1	0.0311281
Ccdc125	1.0548e-08	0.102335	0.153	0.102	0.000584529
Mfsd10	7.3637e-09	0.102294	0.138	0.088	0.000408067
Ptp4a2	1.16355e-12	0.102049	0.733	0.613	6.44793e-08
Rps25	0.000387514	0.102015	0.919	0.877	1
Arpc1b	4.12905e-18	0.10186	0.635	0.507	2.28816e-13
Hsd17b11	3.27547e-20	0.101847	0.294	0.198	1.81514e-15
Dnajc19	1.97984e-21	0.101813	0.289	0.193	1.09715e-16
Tyk2	2.28004e-16	0.101745	0.231	0.153	1.26351e-11
Stx7	4.14068e-17	0.101585	0.462	0.35	2.2946e-12
Fermt3	2.78992e-16	0.101565	0.502	0.39	1.54606e-11
Niban1	2.39799e-18	0.101446	0.543	0.415	1.32887e-13
Rpl31	2.99167e-14	0.10141	0.584	0.467	1.65786e-09
Snx6	1.19384e-17	0.101389	0.201	0.128	6.61576e-13
Smarca4	4.68832e-08	0.101182	0.282	0.216	0.00259808
Ptpro	2.95328e-13	0.101032	0.369	0.279	1.63659e-08
Rhob	2.47298e-09	0.100908	0.343	0.268	0.000137043
Sqstm1	1.29157e-20	0.100864	0.231	0.147	7.15734e-16
Susd6	1.4124e-08	0.100771	0.251	0.188	0.000782694
Tmc6	2.01694e-06	0.100659	0.123	0.082	0.111771
Atxn3	2.86816e-06	0.100634	0.126	0.084	0.158942
Pik3c2a	3.92168e-11	0.10045	0.159	0.104	2.17324e-06
Brd4	5.95771e-17	0.100311	0.45	0.342	3.30153e-12
Golga3	3.01706e-07	0.100292	0.113	0.072	0.0167193
Tmcc1	2.21718e-10	0.100261	0.282	0.208	1.22867e-05
Mindy1	1.59975e-11	0.100247	0.143	0.09	8.86515e-07
Mlec	1.86382e-14	0.100237	0.285	0.203	1.03286e-09
Mrpl48	1.52031e-08	0.100192	0.156	0.107	0.000842497
Pik3cd	4.38987e-08	0.100173	0.42	0.338	0.00243269
Cox6b1	2.54971e-10	0.100168	0.799	0.689	1.41295e-05
Pcm1	6.15046e-09	0.100143	0.166	0.114	0.000340834
Rap1gap2	1.23792e-05	0.100093	0.128	0.088	0.686004
Tle3	8.12584e-10	-0.100289	0.167	0.153	4.50301e-05
Tmem165	3.73784e-15	-0.100586	0.27	0.236	2.07136e-10
Nfe2l2	1.82879e-12	-0.100947	0.313	0.276	1.01344e-07
Oat	3.78621e-09	-0.1012	0.138	0.132	0.000209816
Rhoa	1.52562e-21	-0.101719	0.793	0.702	8.4544e-17
Dr1	1.29966e-14	-0.101856	0.35	0.312	7.20218e-10
Rgs10	1.15514e-11	-0.102186	0.301	0.272	6.4013e-07
Trappc3	3.35356e-12	-0.102198	0.126	0.115	1.85841e-07
Rnf7	8.0676e-13	-0.102244	0.234	0.215	4.47074e-08
Sec23b	1.71929e-08	-0.10282	0.129	0.123	0.000952763
Hnrnpk	4.98317e-14	-0.102834	0.664	0.606	2.76147e-09
Dazap2	1.27901e-10	-0.103071	0.821	0.767	7.08778e-06
Mrpl18	7.20713e-14	-0.103175	0.272	0.248	3.9939e-09
Ube2e1	3.36487e-06	-0.103299	0.149	0.148	0.186468
Rbm7	4.5282e-11	-0.103323	0.191	0.174	2.50934e-06
Atp5a1	9.95981e-15	-0.103509	0.749	0.687	5.51933e-10
Ssna1	3.1447e-10	-0.103673	0.206	0.191	1.74267e-05
Mrfap1	8.65671e-12	-0.103732	0.204	0.186	4.7972e-07
Cacybp	1.21203e-13	-0.104056	0.275	0.246	6.71661e-09
Thoc7	4.38523e-14	-0.104535	0.227	0.201	2.43012e-09
Snx3	1.2798e-10	-0.104707	0.356	0.327	7.09216e-06
AI839979	9.44868e-10	-0.104755	0.406	0.375	5.23608e-05
Ndufv2	1.56437e-16	-0.104862	0.35	0.306	8.66911e-12
Mrpl27	4.97367e-08	-0.105489	0.102	0.097	0.00275621
Nubp1	2.72408e-09	-0.106189	0.163	0.154	0.000150958
Arl8b	1.89145e-09	-0.106417	0.234	0.219	0.000104816
Vamp8	3.54444e-22	-0.106541	0.702	0.618	1.96418e-17
Arl1	2.43174e-10	-0.106875	0.155	0.14	1.34757e-05
Osgep	5.16432e-07	-0.107249	0.108	0.107	0.0286186
Adprh	5.17189e-07	-0.107263	0.128	0.124	0.0286605
Ccl2	3.16276e-06	-0.107399	0.702	0.631	0.175267
Lsm14a	4.20659e-10	-0.107493	0.183	0.169	2.33113e-05
Wbp4	2.25201e-11	-0.107495	0.177	0.158	1.24797e-06
Ssu72	9.60856e-19	-0.107829	0.379	0.327	5.32468e-14
Eif3k	3.12188e-18	-0.107898	0.77	0.687	1.73002e-13
Rab1b	3.95006e-11	-0.108058	0.258	0.236	2.18896e-06
Yipf1	1.52909e-08	-0.108058	0.135	0.13	0.000847362
Atp6v0d1	5.64111e-16	-0.108131	0.379	0.339	3.12608e-11
Smim3	0.000703178	-0.10814	0.106	0.114	1
Eif3m	1.35175e-17	-0.108237	0.397	0.35	7.49086e-13
Sptssa	5.36587e-17	-0.108386	0.279	0.242	2.97355e-12
Bax	1.84779e-18	-0.108392	0.357	0.308	1.02397e-13
Sec22b	5.05585e-11	-0.108394	0.167	0.155	2.80175e-06
Gna13	3.53997e-11	-0.108445	0.26	0.242	1.96171e-06
Fcf1	2.26252e-12	-0.108849	0.142	0.13	1.2538e-07
Eif2s2	5.56292e-16	-0.109153	0.355	0.314	3.08275e-11
Pycard	1.30493e-20	-0.109249	0.718	0.615	7.2314e-16
Hk2	9.30115e-09	-0.109623	0.335	0.315	0.000515432
Pdcl3	1.01696e-14	-0.11021	0.153	0.137	5.63557e-10
Cuedc2	1.69246e-14	-0.11061	0.268	0.247	9.37894e-10
Lman2	6.03274e-17	-0.110655	0.441	0.39	3.3431e-12
Rpl36a	2.62032e-14	-0.110691	0.783	0.712	1.45208e-09
Eif3h	6.91449e-15	-0.111283	0.597	0.541	3.83174e-10
F10	1.15021e-19	-0.111496	0.601	0.503	6.37398e-15
Trappc4	4.41555e-15	-0.112288	0.26	0.233	2.44692e-10
Srp9	1.86657e-20	-0.112613	0.427	0.371	1.03438e-15
Prelid3b	1.42948e-13	-0.112889	0.145	0.131	7.92163e-09
Rpl18a	0.0115107	-0.112892	0.99	0.987	1
Eif4h	4.42903e-19	-0.113035	0.447	0.396	2.45439e-14
Pfkp	1.01052e-12	-0.113047	0.218	0.199	5.5999e-08
Ndufs4	3.74636e-19	-0.113543	0.394	0.34	2.07608e-14
Ssb	1.07215e-18	-0.113725	0.386	0.337	5.94144e-14
Ms4a6b	2.0919e-16	-0.114073	0.64	0.551	1.15925e-11
Pih1d1	6.37584e-07	-0.114227	0.155	0.152	0.0353324
Sdhd	1.03631e-12	-0.11476	0.284	0.259	5.74283e-08
Eif3l	1.59111e-13	-0.114836	0.267	0.245	8.81731e-09
Actr10	1.52264e-06	-0.114938	0.142	0.141	0.0843789
Hnrnpf	1.57588e-17	-0.115607	0.511	0.454	8.73289e-13
Eef2	3.72243e-11	-0.115707	0.879	0.831	2.06282e-06
Smim7	2.50791e-06	-0.115954	0.166	0.166	0.138978
Sarnp	7.35261e-09	-0.116189	0.214	0.206	0.000407452
2610001J05Rik	7.15595e-10	-0.116926	0.159	0.151	3.96554e-05
Rab5if	8.79032e-20	-0.117102	0.633	0.556	4.87125e-15
Sin3b	1.23562e-16	-0.117324	0.261	0.237	6.84731e-12
Cops5	3.17106e-10	-0.117351	0.135	0.128	1.75728e-05
Vcan	1.9089e-09	-0.117388	0.369	0.328	0.000105784
Ccndbp1	1.45583e-05	-0.117449	0.116	0.119	0.806763
Top1	8.25362e-16	-0.117476	0.452	0.409	4.57383e-11
Cept1	1.67609e-10	-0.117794	0.153	0.143	9.2882e-06
Ciao2b	4.69116e-09	-0.117807	0.108	0.107	0.000259965
Mrpl30	1.19091e-15	-0.118081	0.444	0.396	6.59953e-11
Dpm2	3.69635e-05	-0.118173	0.108	0.114	1
Rfk	3.33569e-09	-0.118332	0.118	0.117	0.000184851
Ier5	2.581e-13	-0.118717	0.79	0.731	1.43029e-08
Eif4e2	1.84949e-08	-0.118812	0.102	0.101	0.00102491
Taf13	6.04991e-05	-0.120419	0.104	0.109	1
Hnrnpab	4.7812e-16	-0.120846	0.455	0.409	2.64955e-11
Atp2a3	1.11669e-08	-0.122001	0.199	0.191	0.000618827
Ssr4	8.33458e-14	-0.122515	0.555	0.5	4.61869e-09
Mrpl35	8.46461e-12	-0.123254	0.139	0.132	4.69075e-07
Ctnnb1	1.08953e-13	-0.123396	0.271	0.253	6.03776e-09
Cxcr4	2.45048e-13	-0.123991	0.288	0.258	1.35796e-08
Snx1	7.49783e-11	-0.124727	0.274	0.257	4.155e-06
Bloc1s2	5.27062e-08	-0.124852	0.106	0.111	0.00292077
Edem1	1.89341e-18	-0.124983	0.372	0.325	1.04925e-13
Map1lc3b	3.78199e-14	-0.124998	0.505	0.471	2.09583e-09
Eif3g	2.55712e-12	-0.126236	0.281	0.262	1.41705e-07
Tax1bp1	5.74096e-20	-0.126336	0.699	0.606	3.18141e-15
Hmgn5	2.87749e-05	-0.126533	0.119	0.125	1
Hsp90ab1	1.24543e-09	-0.126753	0.83	0.789	6.90165e-05
U2af1	1.41503e-06	-0.127259	0.096	0.103	0.0784154
Hbp1	7.70231e-08	-0.127312	0.116	0.115	0.00426831
Spop	6.33577e-17	-0.12784	0.416	0.372	3.51103e-12
Ezr	5.91509e-09	-0.127858	0.241	0.231	0.000327791
Pid1	4.07447e-14	-0.127981	0.254	0.224	2.25791e-09
Capg	1.71964e-20	-0.128063	0.638	0.565	9.52956e-16
Ngdn	8.31409e-10	-0.128253	0.152	0.146	4.60734e-05
Ebp	6.20246e-09	-0.129045	0.214	0.212	0.000343715
Dynlrb1	1.44494e-14	-0.129352	0.365	0.338	8.00726e-10
Psmc4	2.54524e-15	-0.129969	0.194	0.176	1.41047e-10
Kctd12	1.70735e-19	-0.130191	0.468	0.409	9.46144e-15
Clta	1.08271e-11	-0.13041	0.824	0.775	5.99996e-07
Vapa	8.34162e-15	-0.131503	0.57	0.521	4.62259e-10
Siah2	1.47715e-12	-0.13222	0.204	0.188	8.18575e-08
Rps23	0.000132011	-0.132295	0.972	0.957	1
Cnih1	1.79734e-05	-0.132359	0.112	0.121	0.996014
Psmb3	9.7161e-14	-0.132583	0.521	0.477	5.38427e-09
Ech1	8.44606e-11	-0.133296	0.129	0.125	4.68047e-06
Adh5	9.87793e-07	-0.134306	0.122	0.131	0.0547396
Itga1	4.12511e-09	-0.134344	0.25	0.235	0.000228597
Eif5a	9.65417e-13	-0.134462	0.679	0.634	5.34996e-08
Mrpl12	1.67395e-09	-0.134911	0.149	0.144	9.27637e-05
Arsb	5.25978e-06	-0.134932	0.105	0.114	0.291476
Rab1a	4.40822e-18	-0.134943	0.437	0.396	2.44286e-13
Ing2	2.36326e-07	-0.135299	0.162	0.162	0.0130962
Tpt1	0.00362973	-0.135923	0.994	0.996	1
Fam104a	1.5331e-18	-0.137266	0.223	0.197	8.49585e-14
Psmc1	3.33492e-10	-0.137946	0.166	0.161	1.84808e-05
Ndfip1	1.82683e-17	-0.138357	0.233	0.21	1.01235e-12
Ptbp1	3.98767e-11	-0.13864	0.281	0.268	2.20981e-06
Maf1	5.35351e-09	-0.138856	0.216	0.208	0.00029667
Tomm22	1.62586e-21	-0.139643	0.438	0.388	9.00987e-17
Rpl22l1	2.15294e-23	-0.139695	0.548	0.472	1.19307e-18
Cwc15	3.59122e-14	-0.140302	0.413	0.38	1.99011e-09
Psmc2	4.89799e-08	-0.140868	0.126	0.132	0.00271427
Ramac	5.87296e-07	-0.140869	0.126	0.135	0.0325456
Commd7	1.53192e-11	-0.141427	0.211	0.203	8.4893e-07
Pgs1	5.93347e-07	-0.141725	0.143	0.149	0.0328809
Thap11	5.38756e-08	-0.141871	0.108	0.115	0.00298557
Mcts1	2.6244e-08	-0.141983	0.227	0.223	0.00145434
Atp6ap2	7.38744e-18	-0.142069	0.357	0.32	4.09382e-13
Eif3f	2.82593e-12	-0.142418	0.8	0.752	1.56602e-07
Rps2	0.000425032	-0.142541	0.953	0.935	1
Bub3	1.76512e-07	-0.142627	0.128	0.134	0.00978159
Pim3	9.85719e-10	-0.142829	0.145	0.139	5.46246e-05
Tmem126a	3.33341e-17	-0.142844	0.146	0.132	1.84724e-12
Snhg1	1.5841e-07	-0.142913	0.152	0.155	0.00877843
Ube2j2	4.0049e-11	-0.143063	0.193	0.188	2.21935e-06
H3f3a	6.80274e-11	-0.143384	0.862	0.808	3.76981e-06
Chmp2a	1.8852e-12	-0.14349	0.496	0.469	1.0447e-07
Rps15a	0.000625617	-0.143825	0.959	0.947	1
Arf1	3.51658e-17	-0.144368	0.488	0.449	1.94875e-12
Ssr2	1.13962e-16	-0.144411	0.289	0.261	6.31534e-12
Rbm38	4.47197e-14	-0.144491	0.182	0.172	2.47819e-09
Luc7l3	8.0534e-07	-0.145359	0.284	0.283	0.0446287
Ube2d3	4.57394e-15	-0.145414	0.65	0.609	2.53469e-10
Rpl26	0.00163609	-0.145475	0.973	0.969	1
Rps7	8.0708e-07	-0.14565	0.885	0.852	0.0447251
Rpl10a	4.83857e-10	-0.145866	0.858	0.822	2.68134e-05
Bzw1	4.36548e-16	-0.146122	0.393	0.362	2.41917e-11
Hspa14	1.26131e-08	-0.146984	0.109	0.114	0.00069897
Psmc3	5.88106e-14	-0.147962	0.234	0.22	3.25905e-09
Nasp	9.60353e-05	-0.148295	0.119	0.132	1
Txnrd1	1.84267e-16	-0.148359	0.152	0.134	1.02113e-11
Elavl1	2.35403e-07	-0.148542	0.173	0.178	0.0130451
Snrpb2	7.07576e-13	-0.149134	0.291	0.282	3.9211e-08
Actb	0.000198132	-0.149297	1	1	1
Ralb	4.90193e-14	-0.149631	0.305	0.288	2.71645e-09
Ube2k	1.11415e-11	-0.150559	0.22	0.212	6.17418e-07
Psmd14	6.87338e-16	-0.150656	0.207	0.19	3.80895e-11
Snrpa1	3.4455e-09	-0.152239	0.105	0.109	0.000190936
Calm3	4.48588e-17	-0.152665	0.369	0.336	2.4859e-12
Lmo4	6.32321e-12	-0.153071	0.433	0.411	3.50407e-07
Eif3d	1.22624e-16	-0.153431	0.316	0.291	6.79533e-12
Mpp1	8.67723e-13	-0.153609	0.309	0.292	4.80858e-08
Lamtor3	2.11421e-06	-0.153643	0.105	0.121	0.117161
Ak2	1.48741e-13	-0.153706	0.174	0.165	8.24263e-09
Smim11	2.88165e-10	-0.153818	0.189	0.185	1.59689e-05
Ssbp1	1.83694e-12	-0.154055	0.149	0.143	1.01796e-07
Vbp1	1.03205e-08	-0.154414	0.153	0.158	0.00057192
Fabp5	4.09859e-11	-0.15503	0.184	0.172	2.27127e-06
Ube2f	1.13302e-08	-0.155304	0.2	0.203	0.000627876
Rpl12	0.000677867	-0.155608	0.935	0.924	1
BC031181	4.87246e-11	-0.155774	0.172	0.172	2.70013e-06
Rnaseh2c	4.47736e-15	-0.156287	0.39	0.36	2.48118e-10
Serpinb1a	2.04698e-11	-0.156374	0.165	0.153	1.13435e-06
Sar1b	2.83451e-11	-0.156804	0.153	0.15	1.57077e-06
Cct7	2.96765e-18	-0.157231	0.336	0.306	1.64455e-13
Herpud1	6.5914e-12	-0.157359	0.189	0.184	3.65269e-07
Sypl	6.36735e-12	-0.157421	0.23	0.228	3.52853e-07
Txnl1	6.19585e-17	-0.157909	0.296	0.276	3.43349e-12
Rpl9	0.000526129	-0.157973	0.976	0.972	1
Med10	8.63992e-14	-0.158887	0.138	0.133	4.7879e-09
Eif4a1	7.68332e-15	-0.158988	0.39	0.362	4.25779e-10
Fli1	5.5627e-18	-0.159845	0.264	0.242	3.08263e-13
Rnd3	3.97048e-06	-0.160186	0.241	0.25	0.220028
Mrps9	1.80663e-07	-0.160533	0.118	0.126	0.0100116
Mir703	1.71708e-11	-0.160971	0.352	0.342	9.51535e-07
Mrpl51	1.40715e-14	-0.161064	0.148	0.141	7.79786e-10
Lsm5	2.4516e-11	-0.161726	0.19	0.186	1.35858e-06
Ms4a8a	5.98381e-11	-0.163878	0.133	0.133	3.31599e-06
Mcemp1	1.57095e-13	-0.163999	0.519	0.48	8.70559e-09
Atp5pb	2.51194e-16	-0.164011	0.753	0.701	1.39202e-11
Rsl1d1	2.32888e-15	-0.164078	0.18	0.171	1.29057e-10
Selenof	1.37099e-17	-0.164313	0.481	0.448	7.59745e-13
Swi5	1.38315e-19	-0.164319	0.41	0.374	7.66486e-15
Cops8	7.93896e-12	-0.164473	0.122	0.123	4.39946e-07
Tcp1	1.03676e-12	-0.164954	0.267	0.257	5.74528e-08
Rps17	1.02238e-11	-0.165735	0.921	0.882	5.66562e-07
Vasp	2.40232e-17	-0.16735	0.311	0.285	1.33127e-12
Tent5a	1.03169e-17	-0.167824	0.502	0.45	5.71722e-13
Clic1	4.91876e-19	-0.170736	0.738	0.678	2.72578e-14
Prmt1	0.000892243	-0.17137	0.109	0.137	1
Magoh	1.60203e-13	-0.171827	0.245	0.233	8.8778e-09
Tspo	0.000318683	-0.171868	0.916	0.891	1
Ak6	4.63278e-08	-0.172214	0.088	0.102	0.0025673
Rpl6	7.1164e-13	-0.172291	0.814	0.773	3.94362e-08
Rps4x	5.44613e-07	-0.175113	0.99	0.975	0.0301803
Rpl32	0.00152263	-0.175224	0.99	0.988	1
Psma4	5.50246e-20	-0.17564	0.478	0.438	3.04925e-15
Eif3i	9.54104e-18	-0.17599	0.373	0.346	5.28726e-13
Snrpd2	9.22701e-14	-0.176012	0.194	0.189	5.11324e-09
Cd24a	0.000507706	-0.176133	0.088	0.102	1
Mmp8	1.54978e-16	-0.176511	0.411	0.359	8.58825e-12
Psmb4	2.00107e-12	-0.177486	0.665	0.642	1.10891e-07
Cks2	2.75823e-06	-0.179271	0.108	0.12	0.15285
Map2k1	1.81045e-06	-0.179279	0.177	0.194	0.100328
Rassf1	6.82893e-10	-0.1797	0.145	0.152	3.78432e-05
Emc6	1.46311e-19	-0.182225	0.223	0.211	8.10795e-15
Rpl21	1.18274e-07	-0.182724	0.922	0.902	0.00655426
Ctsl	1.17657e-13	-0.183344	0.234	0.227	6.52009e-09
Mgat2	1.28144e-13	-0.183832	0.275	0.267	7.10121e-09
Azin1	3.06368e-10	-0.187017	0.298	0.305	1.69777e-05
Ciao2a	1.06788e-26	-0.18842	0.543	0.474	5.91778e-22
Marchf5	1.35541e-12	-0.189809	0.199	0.193	7.51113e-08
Acyp1	5.28215e-12	-0.190504	0.101	0.11	2.92716e-07
Hmgn2	1.40829e-07	-0.190854	0.092	0.111	0.00780418
Dnajb1	6.68543e-08	-0.191369	0.2	0.212	0.0037048
Vps29	1.1502e-15	-0.191464	0.186	0.187	6.37392e-11
Zcrb1	7.37848e-19	-0.193271	0.322	0.3	4.08886e-14
Atp5o.1	8.12763e-21	-0.193895	0.455	0.424	4.50401e-16
Uba5	9.26302e-12	-0.194605	0.108	0.116	5.13319e-07
Psma1	4.84345e-15	-0.195944	0.387	0.377	2.68405e-10
Kdelr2	2.37035e-11	-0.197075	0.189	0.195	1.31356e-06
Ltb4r1	2.74126e-10	-0.198361	0.248	0.254	1.5191e-05
Naga	2.75644e-11	-0.199871	0.179	0.186	1.52751e-06
Hp	1.54149e-10	-0.201406	0.912	0.847	8.54232e-06
Cd164	2.11594e-14	-0.201407	0.235	0.227	1.17257e-09
Atp5c1	4.85234e-22	-0.201572	0.694	0.632	2.68897e-17
Tob1	9.99114e-10	-0.201693	0.172	0.182	5.53669e-05
Prdx4	3.64059e-12	-0.201893	0.201	0.204	2.01747e-07
Hmgcr	6.07534e-07	-0.202649	0.094	0.117	0.0336671
Hspa5	9.56998e-12	-0.20333	0.844	0.824	5.3033e-07
Ski	1.48769e-06	-0.205822	0.085	0.108	0.082442
Ubb	8.05566e-27	-0.206874	0.546	0.488	4.46413e-22
Rack1	2.52749e-09	-0.208073	0.969	0.965	0.000140063
Ptms	1.20291e-07	-0.208449	0.274	0.282	0.00666602
Tuba1b	3.33399e-11	-0.20879	0.268	0.273	1.84757e-06
Clec4e	3.19073e-10	-0.209504	0.228	0.212	1.76817e-05
Hmox1	2.27369e-06	-0.213296	0.203	0.202	0.125999
Glrx	2.37693e-11	-0.214443	0.142	0.152	1.3172e-06
Atg3	1.32651e-12	-0.215436	0.312	0.322	7.35098e-08
S100a10	4.45893e-10	-0.215785	0.864	0.826	2.47096e-05
Neat1	7.20124e-19	-0.217898	0.84	0.784	3.99064e-14
Psmb2	7.90227e-24	-0.218472	0.345	0.317	4.37912e-19
Atp5b	2.41472e-12	-0.219066	0.635	0.615	1.33814e-07
Ebna1bp2	1.3181e-12	-0.219443	0.142	0.155	7.30439e-08
Ptma	1.19043e-20	-0.220379	0.827	0.758	6.59689e-16
Rnh1	2.65832e-19	-0.220761	0.498	0.454	1.47314e-14
Sf3b6	6.40016e-13	-0.222943	0.38	0.378	3.54671e-08
Cnbp	6.82828e-17	-0.223009	0.401	0.397	3.78396e-12
Rps5	2.91e-08	-0.225057	0.986	0.989	0.00161261
Vim	2.16364e-11	-0.225064	0.983	0.964	1.199e-06
Gtf2b	4.87049e-11	-0.225513	0.179	0.194	2.69903e-06
Cct5	6.60617e-14	-0.225935	0.409	0.413	3.66087e-09
Rpsa	4.44191e-09	-0.226328	0.982	0.978	0.000246153
Hmgb1	2.31575e-20	-0.226813	0.409	0.381	1.28329e-15
mt-Nd4	5.37304e-11	-0.227119	0.97	0.959	2.97753e-06
Naca	9.79755e-11	-0.227924	0.882	0.863	5.42941e-06
Tnfaip3	4.68737e-09	-0.22883	0.247	0.248	0.000259755
Rps3a1	6.84621e-09	-0.23126	0.974	0.966	0.000379389
Ddx39a	1.4919e-10	-0.23254	0.126	0.145	8.26753e-06
Lgals3	9.74922e-06	-0.232963	0.989	0.983	0.540263
H2az1	9.3501e-14	-0.23428	0.384	0.387	5.18145e-09
Eif1	1.82527e-13	-0.236562	0.895	0.875	1.01149e-08
Magohb	4.2202e-11	-0.23873	0.162	0.173	2.33867e-06
Hp1bp3	2.76063e-12	-0.240134	0.21	0.22	1.52983e-07
Eif1b	3.28852e-10	-0.240507	0.233	0.257	1.82237e-05
Smad7	2.25393e-05	-0.242066	0.085	0.116	1
mt-Nd2	3.93268e-09	-0.244765	0.895	0.891	0.000217934
Ing1	4.74106e-09	-0.245954	0.143	0.165	0.000262731
Cct4	2.28755e-17	-0.24845	0.255	0.266	1.26767e-12
Hsp90aa1	3.72616e-16	-0.248844	0.482	0.478	2.06489e-11
Eif6	2.84605e-15	-0.250748	0.243	0.249	1.57717e-10
Anp32e	1.23006e-11	-0.251876	0.245	0.249	6.81648e-07
Emp3	1.07773e-17	-0.254807	0.789	0.758	5.97234e-13
Psma3	1.21551e-21	-0.256798	0.394	0.376	6.73586e-17
Fn1	2.74572e-08	-0.256907	0.929	0.944	0.00152157
mt-Cytb	1.94475e-12	-0.262297	0.982	0.979	1.0777e-07
Mepce	7.60817e-09	-0.266913	0.078	0.113	0.000421615
Psma6	9.22655e-18	-0.270003	0.333	0.335	5.11298e-13
Hdgf	6.94427e-16	-0.273754	0.333	0.345	3.84824e-11
Rpl14	1.26247e-17	-0.273785	0.855	0.837	6.99612e-13
Dusp2	4.32206e-06	-0.279489	0.088	0.118	0.239511
Prdx6	5.29203e-17	-0.280047	0.487	0.48	2.93263e-12
Rpl8	6.33212e-15	-0.2806	0.967	0.97	3.50901e-10
Rad21	1.11921e-13	-0.281308	0.245	0.246	6.20221e-09
Racgap1	3.93788e-10	-0.281935	0.152	0.172	2.18222e-05
Gch1	1.40098e-07	-0.287346	0.096	0.139	0.00776365
Jpt1	4.72336e-18	-0.288277	0.423	0.434	2.6175e-13
Marcksl1	1.48749e-07	-0.292834	0.135	0.157	0.00824307
Slc38a2	2.10146e-20	-0.294967	0.343	0.351	1.16455e-15
Polr2j	2.28087e-13	-0.296945	0.193	0.219	1.26397e-08
Rps18	6.29327e-17	-0.302244	0.841	0.83	3.48748e-12
Hspa8	6.55332e-28	-0.305944	0.643	0.607	3.63159e-23
Lmnb1	1.62633e-19	-0.310867	0.277	0.265	9.01248e-15
Srsf2	1.30264e-21	-0.312068	0.498	0.499	7.21872e-17
Tuba1c	2.66802e-10	-0.312776	0.15	0.189	1.47851e-05
Ifrd1	1.07979e-18	-0.314532	0.237	0.245	5.98378e-14
Rgcc	8.32071e-07	-0.321557	0.084	0.129	0.0461101
Cited2	9.43377e-19	-0.324054	0.526	0.534	5.22782e-14
Sertad1	9.79503e-13	-0.324172	0.18	0.216	5.42801e-08
Smc4	3.47882e-07	-0.324256	0.095	0.137	0.0192783
H2ax	5.49054e-09	-0.326864	0.101	0.14	0.000304264
Clec5a	3.76461e-12	-0.337274	0.094	0.137	2.0862e-07
Ehd1	5.15302e-11	-0.341798	0.111	0.141	2.8556e-06
mt-Rnr2	1.91199e-50	-0.341861	1	1	1.05955e-45
Dynll1	1.79808e-21	-0.344164	0.441	0.454	9.96424e-17
Mat2a	1.62739e-12	-0.345073	0.167	0.211	9.01837e-08
Sgk1	1.05368e-09	-0.345955	0.252	0.293	5.83907e-05
Tubb5	1.00448e-14	-0.346125	0.369	0.385	5.56644e-10
Rplp0	5.20963e-18	-0.347102	0.967	0.964	2.88697e-13
Pttg1	2.51114e-10	-0.348999	0.126	0.165	1.39157e-05
Tuba4a	2.25152e-13	-0.349886	0.257	0.293	1.2477e-08
Ran	2.34516e-14	-0.350159	0.206	0.244	1.29959e-09
Cbx4	4.06781e-14	-0.350683	0.173	0.219	2.25422e-09
Gadd45g	1.28287e-06	-0.351663	0.089	0.139	0.0710915
Hexim1	3.67483e-19	-0.356092	0.369	0.389	2.03644e-14
Srsf7	8.74968e-19	-0.366832	0.267	0.298	4.84872e-14
Tob2	6.76278e-18	-0.368399	0.305	0.344	3.74766e-13
Nucks1	2.3449e-24	-0.378025	0.356	0.331	1.29945e-19
Gadd45a	3.07452e-15	-0.384138	0.199	0.233	1.70378e-10
Fth1	0.00028163	-0.385519	0.991	0.989	1
Ncf4	8.67762e-22	-0.385811	0.423	0.448	4.80879e-17
Brd2	8.69925e-25	-0.389781	0.6	0.617	4.82078e-20
H2az2	3.91057e-24	-0.42976	0.414	0.429	2.16708e-19
Gm28438	8.03008e-14	-0.436621	0.129	0.202	4.44995e-09
AW112010	5.7887e-12	-0.438752	0.224	0.217	3.20787e-07
Cdca3	1.73687e-13	-0.449299	0.062	0.122	9.62505e-09
Lars2	3.95501e-33	-0.451694	0.67	0.666	2.19171e-28
Tnf	6.07584e-13	-0.468736	0.129	0.187	3.36699e-08
Camp	1.38273e-08	-0.476955	0.369	0.329	0.000766251
Isg15	2.90374e-28	-0.477756	0.298	0.221	1.60914e-23
Mt1	9.56386e-17	-0.481699	0.231	0.265	5.29991e-12
Txnip	6.91952e-17	-0.492296	0.282	0.374	3.83452e-12
Tubb4b	2.80551e-15	-0.497898	0.085	0.154	1.5547e-10
Rn18s	0.00186823	-0.512942	1	1	1
Ngp	2.81275e-08	-0.519982	0.318	0.285	0.00155872
Cdkn3	7.38395e-15	-0.522143	0.031	0.105	4.09189e-10
mt-Rnr1	1.07957e-71	-0.525079	0.997	0.996	5.98255e-67
Nfkbia	5.25709e-21	-0.572307	0.508	0.563	2.91327e-16
Cks1b	1.59265e-16	-0.574253	0.088	0.162	8.82581e-12
Ms4a6d	1.0743e-21	-0.582088	0.247	0.255	5.95335e-17
Cdca8	2.45642e-19	-0.610878	0.024	0.111	1.36125e-14
Lcn2	1.56585e-12	-0.622147	0.26	0.301	8.67732e-08
Hmgb2	2.56688e-35	-0.645578	0.593	0.564	1.42246e-30
Cxcl2	3.69348e-08	-0.696338	0.362	0.421	0.00204678
Ccnb2	3.0254e-20	-0.766518	0.071	0.194	1.67655e-15
Birc5	2.219e-23	-0.825935	0.045	0.152	1.22968e-18
S100a8	3.17172e-17	-0.868529	0.708	0.682	1.75764e-12
Mki67	5.41453e-21	-0.871998	0.101	0.199	3.00051e-16
Cenpa	1.46117e-26	-0.921585	0.104	0.218	8.0972e-22
S100a9	1.54496e-18	-0.941261	0.79	0.775	8.56153e-14
Gadd45b	1.49026e-49	-1.07818	0.224	0.429	8.25843e-45
Saa3	1.07491e-10	-1.46816	0.044	0.103	5.95671e-06
