# Supplementary material for: CST6 suppresses osteolytic bone disease in multiple myeloma by blocking osteoclast differentiation
Source: J Clin Invest. 2022 Sep 15;132(18):e159527. doi: 10.1172/JCI159527 (PMC9479617; doi:10.1172/JCI159527)
Supplement: Supplemental table 7 [file jci-132-159527-s019.xls]

## Sheet: M5
	p_val	avg_log2FC	pct.1	pct.2	p_val_adj
Rplp0	5.67653e-119	0.730443	0.993	0.961	3.1457e-114
Rpl32	6.77494e-139	0.715806	0.999	0.987	3.7544e-134
S100a11	3.48516e-64	0.69276	0.909	0.777	1.93133e-59
Ssr4	1.0823e-46	0.691772	0.66	0.485	5.99766e-42
Rps2	1.11625e-89	0.690916	0.987	0.93	6.18581e-85
Lgals3	7.75581e-120	0.685229	0.999	0.982	4.29796e-115
Rps18	2.20914e-74	0.672014	0.936	0.817	1.22422e-69
Rps7	2.06151e-77	0.663514	0.939	0.845	1.1424e-72
Naca	4.49094e-78	0.662056	0.944	0.855	2.4887e-73
Vcan	1.08709e-24	0.644563	0.5	0.31	6.02424e-20
Hopx	2.63991e-31	0.635429	0.536	0.379	1.46293e-26
Ciao2a	8.13175e-35	0.618907	0.633	0.462	4.50629e-30
Rpl12	1.00952e-74	0.607522	0.954	0.922	5.59433e-70
Rpl10	2.28666e-86	0.606684	0.993	0.949	1.26717e-81
Rps4x	1.56691e-92	0.606162	0.987	0.976	8.68317e-88
Rps5	5.50529e-105	0.604691	0.996	0.988	3.05081e-100
Rpl21	5.8572e-67	0.595257	0.958	0.897	3.24582e-62
Rps3a1	2.30207e-81	0.592111	0.987	0.965	1.27571e-76
Rpl10a	5.36722e-55	0.590581	0.918	0.814	2.9743e-50
Tpt1	1.37965e-127	0.58851	1	0.995	7.64546e-123
Clec4a2	3.29203e-27	0.585612	0.577	0.43	1.82431e-22
Rps23	9.48975e-72	0.574224	0.987	0.955	5.25884e-67
Cstb	1.87091e-30	0.568299	0.665	0.514	1.03678e-25
Psmb3	2.05728e-30	0.561723	0.6	0.466	1.14006e-25
Sec61b	7.44564e-52	0.56135	0.932	0.849	4.12608e-47
Rps15a	2.44841e-64	0.550693	0.986	0.944	1.35681e-59
Rpl8	3.95119e-71	0.547469	0.99	0.966	2.18959e-66
Tnfaip3	5.8088e-17	0.546101	0.344	0.234	3.219e-12
H3f3a	9.49011e-44	0.543996	0.912	0.801	5.25904e-39
Rpl22l1	1.50599e-27	0.537859	0.588	0.466	8.34557e-23
Rpl39	1.09019e-48	0.536595	0.929	0.847	6.04138e-44
Psmb2	7.564e-22	0.53085	0.451	0.302	4.19167e-17
Rpsa	6.29197e-65	0.529541	0.999	0.976	3.48676e-60
Hint1	2.75072e-42	0.52896	0.887	0.791	1.52434e-37
Atp6v0e	5.40422e-30	0.527815	0.688	0.557	2.9948e-25
Txn1	4.38781e-40	0.523511	0.895	0.815	2.43155e-35
Clta	5.21617e-40	0.516572	0.882	0.767	2.89059e-35
Rpl26	1.61826e-62	0.514607	0.991	0.966	8.96773e-58
Cox5b	1.49342e-31	0.512394	0.643	0.555	8.27592e-27
S100a6	7.80469e-75	0.511695	0.996	0.99	4.32505e-70
Cdkn2d	1.2849e-19	0.50907	0.47	0.335	7.12039e-15
Selenok	3.88373e-26	0.508058	0.634	0.5	2.15221e-21
Uqcrb	1.31195e-24	0.507599	0.516	0.401	7.27029e-20
Sub1	8.47392e-40	0.50585	0.912	0.84	4.69591e-35
Atp5g1	2.61664e-21	0.504987	0.486	0.36	1.45004e-16
Rpl23	3.16047e-74	0.497628	1	0.994	1.75141e-69
Rpl14	3.23808e-36	0.49547	0.896	0.831	1.79441e-31
Ndufb5	6.1961e-25	0.494495	0.564	0.446	3.43363e-20
Cxcl2	3.90084e-11	0.492684	0.516	0.399	2.16169e-06
Rpl9	6.85626e-58	0.49097	0.991	0.97	3.79947e-53
Cox7b	2.46424e-27	0.490743	0.686	0.578	1.36559e-22
Tmsb4x	6.63993e-157	0.489871	1	1	3.67959e-152
Atp5c1	1.04262e-29	0.488753	0.734	0.626	5.77781e-25
Tspo	1.0669e-44	0.486804	0.944	0.888	5.91235e-40
Rps20	2.91537e-56	0.486534	0.991	0.971	1.61558e-51
1110008P14Rik	1.12397e-15	0.484969	0.305	0.19	6.22857e-11
Chil3	1.85634e-21	0.484002	0.931	0.888	1.02871e-16
Pycard	7.65826e-26	0.483313	0.72	0.615	4.2439e-21
Rpl7a	1.84734e-45	0.482432	0.951	0.895	1.02372e-40
Rpl22	2.79919e-52	0.479756	0.971	0.928	1.5512e-47
Cd14	3.24791e-16	0.475543	0.53	0.428	1.79986e-11
Ndufv2	3.57582e-22	0.473143	0.389	0.301	1.98158e-17
Rpl6	3.41434e-35	0.473093	0.842	0.769	1.89209e-30
Bax	5.05188e-17	0.469961	0.422	0.299	2.79955e-12
Rps13	9.86916e-55	0.466438	0.987	0.956	5.46909e-50
S100a10	3.74473e-35	0.464862	0.936	0.816	2.07518e-30
Alox5ap	9.35942e-43	0.464613	0.964	0.927	5.18662e-38
Atp5o.1	9.0274e-20	0.463585	0.533	0.413	5.00263e-15
Nt5c	7.6047e-19	0.462725	0.387	0.288	4.21422e-14
Psma2	4.44144e-21	0.462719	0.556	0.444	2.46127e-16
Rps10	3.16907e-26	0.461678	0.671	0.573	1.75617e-21
Rps19	3.51248e-44	0.461085	0.951	0.916	1.94648e-39
Mgst1	1.04676e-27	0.460818	0.827	0.725	5.80071e-23
Cope	8.86221e-17	0.46006	0.405	0.281	4.91108e-12
Ndufb11	1.34472e-22	0.457843	0.678	0.573	7.45191e-18
Rpl13	3.32467e-50	0.455217	0.994	0.973	1.8424e-45
Cox5a	4.24181e-26	0.455208	0.689	0.588	2.35064e-21
Rpl19	4.53902e-61	0.454996	0.994	0.982	2.51535e-56
Rpl11	1.45001e-48	0.453662	0.988	0.958	8.03537e-44
Rpl36a	9.99862e-27	0.453	0.782	0.713	5.54083e-22
Rplp1	9.56047e-61	0.450178	1	0.991	5.29803e-56
Eef1b2	8.68955e-33	0.446068	0.892	0.834	4.8154e-28
Krtcap2	1.46631e-16	0.445459	0.565	0.459	8.12568e-12
Ndufb10	1.99644e-22	0.443639	0.649	0.552	1.10634e-17
Selenof	8.59853e-20	0.438286	0.542	0.44	4.76496e-15
Cd302	9.84375e-16	0.437697	0.434	0.333	5.45501e-11
Tlr2	2.88881e-15	0.436093	0.491	0.391	1.60086e-10
Mrps14	8.84179e-18	0.432583	0.441	0.337	4.89977e-13
Rps24	4.49093e-78	0.431721	1	0.999	2.48869e-73
Hagh	4.2637e-14	0.43086	0.175	0.093	2.36277e-09
Mrpl43	2.43612e-15	0.430333	0.315	0.22	1.35e-10
Ifrd1	7.17665e-13	0.429632	0.335	0.231	3.97701e-08
Prdx6	2.31359e-16	0.429202	0.577	0.467	1.2821e-11
Sf3b6	1.57217e-15	0.428943	0.496	0.362	8.71235e-11
Rps12	1.21986e-61	0.428834	0.999	0.997	6.75998e-57
Aprt	6.38867e-22	0.428738	0.717	0.644	3.54035e-17
Gmfg	1.69916e-23	0.427444	0.79	0.708	9.41606e-19
Rpl24	9.97126e-17	0.426765	0.425	0.32	5.52567e-12
Gtf2a2	1.43187e-14	0.426217	0.224	0.145	7.93486e-10
Psma3	1.10057e-16	0.424987	0.462	0.366	6.09892e-12
Ppib	6.70696e-20	0.424964	0.711	0.602	3.71673e-15
Ndufs4	3.74061e-16	0.424723	0.435	0.334	2.07289e-11
Rack1	7.80702e-47	0.424394	0.986	0.963	4.32634e-42
Cyb5a	1.11905e-15	0.418513	0.302	0.213	6.20135e-11
Ndufb6	1.33291e-14	0.417874	0.364	0.272	7.38646e-10
Cisd1	3.00629e-13	0.417556	0.373	0.279	1.66597e-08
Atp6v1f	6.33254e-19	0.416703	0.584	0.499	3.50924e-14
Mpc2	5.21798e-19	0.4161	0.444	0.367	2.8916e-14
H1f2	1.52995e-12	0.415681	0.351	0.285	8.47839e-08
Lgals1	5.9723e-20	0.414702	0.844	0.73	3.30961e-15
Vim	4.74476e-39	0.413664	0.983	0.964	2.62936e-34
Atp5h	6.62726e-30	0.409587	0.918	0.872	3.67256e-25
G430095P16Rik	5.21537e-13	0.408961	0.176	0.105	2.89015e-08
Crip1	4.93272e-31	0.405589	0.99	0.958	2.73351e-26
Eif3h	9.2926e-19	0.401602	0.623	0.537	5.14959e-14
Itm2b	2.88818e-36	0.401557	0.97	0.941	1.60051e-31
Glrx5	2.92709e-14	0.399575	0.266	0.186	1.62208e-09
Ly6a2	8.28407e-22	0.398616	0.893	0.826	4.5907e-17
Tmem147	2.97405e-13	0.398402	0.228	0.153	1.6481e-08
Ndufa4	1.67114e-20	0.398272	0.746	0.673	9.26081e-16
Ift20	6.02613e-14	0.396961	0.289	0.223	3.33944e-09
Rpl18a	1.1354e-44	0.396828	0.994	0.986	6.29195e-40
Cox8a	3.80376e-24	0.396001	0.854	0.788	2.10789e-19
Gas5	6.57029e-17	0.395025	0.614	0.55	3.64099e-12
Siva1	5.72846e-13	0.394191	0.382	0.283	3.17449e-08
Rnf10	2.4416e-13	0.394073	0.263	0.196	1.35304e-08
Eny2	2.93699e-15	0.393254	0.27	0.199	1.62756e-10
H2az1	1.71366e-13	0.39213	0.461	0.376	9.49641e-09
Atp5j	1.76615e-16	0.389188	0.698	0.604	9.78729e-12
Nfkbia	1.65786e-13	0.388522	0.59	0.551	9.18717e-09
Ndufc2	4.04375e-18	0.385994	0.465	0.404	2.24088e-13
Ndufb8	6.65536e-14	0.38598	0.452	0.367	3.68813e-09
Eif3i	2.3865e-13	0.384063	0.418	0.34	1.3225e-08
Spcs1	4.42394e-13	0.383105	0.39	0.302	2.45157e-08
H3f3b	2.40268e-28	0.382577	0.97	0.943	1.33147e-23
Dnajc15	7.73227e-15	0.381853	0.364	0.297	4.28491e-10
Polr2j	3.96757e-12	0.381167	0.282	0.207	2.19867e-07
Pfdn5	1.28083e-17	0.379055	0.76	0.666	7.09783e-13
Slc25a4	1.38527e-11	0.375473	0.285	0.208	7.67659e-07
Cox7a2	3.07324e-19	0.374489	0.708	0.643	1.70306e-14
Dbi	8.72388e-21	0.374269	0.841	0.787	4.83443e-16
Lsm4	5.863e-16	0.374254	0.419	0.359	3.24904e-11
Ndufa7	4.42088e-16	0.373128	0.525	0.458	2.44988e-11
Rgs10	1.53191e-14	0.372541	0.329	0.268	8.48922e-10
Mmp8	2.08707e-09	0.372424	0.438	0.356	0.000115657
Sri	7.2709e-14	0.371363	0.402	0.33	4.02924e-09
Psma1	2.32377e-14	0.369925	0.444	0.369	1.28774e-09
Ndufb9	6.56752e-18	0.369453	0.634	0.569	3.63945e-13
Dctn3	2.3668e-13	0.369412	0.345	0.27	1.31158e-08
Polr2g	9.25866e-12	0.369162	0.267	0.191	5.13078e-07
Rps17	9.67327e-24	0.368926	0.925	0.881	5.36054e-19
Rgs1	2.62783e-06	0.368725	0.211	0.142	0.145624
Tyrobp	1.49402e-53	0.36733	0.999	0.997	8.27927e-49
Ccl3	2.3192e-09	0.365627	0.65	0.608	0.000128521
Eif3k	7.10779e-18	0.363759	0.751	0.69	3.93885e-13
Card19	8.43475e-15	0.363525	0.38	0.319	4.6742e-10
Rps27a	1.22867e-45	0.363194	0.999	0.992	6.80878e-41
Rpl3	5.60429e-23	0.36318	0.867	0.828	3.10567e-18
Rps3	2.97878e-16	0.362522	0.692	0.611	1.65072e-11
Rilpl2	1.43548e-11	0.362502	0.399	0.323	7.95488e-07
Ifitm6	1.79689e-19	0.362154	0.874	0.807	9.95765e-15
Swi5	8.35159e-13	0.360393	0.455	0.368	4.62812e-08
Tor1a	5.37742e-10	0.36022	0.383	0.282	2.97995e-05
Chchd2	5.38445e-14	0.360087	0.538	0.456	2.98385e-09
Ubb	5.09592e-15	0.359896	0.559	0.487	2.82395e-10
Nr4a2	1.69786e-07	0.359273	0.293	0.228	0.00940885
Ten1	6.26258e-11	0.35925	0.25	0.176	3.47047e-06
Gapdh	6.22199e-17	0.355145	0.679	0.619	3.44798e-12
Atp5pb	1.67057e-15	0.353999	0.779	0.698	9.25761e-11
Eif3f	9.22238e-18	0.353632	0.809	0.751	5.11067e-13
Sptssa	3.12432e-11	0.350077	0.303	0.239	1.73137e-06
Prdx1	2.38917e-16	0.349843	0.776	0.704	1.32398e-11
Psmb1	2.54327e-14	0.349804	0.685	0.601	1.40938e-09
Emc6	6.40289e-11	0.349687	0.282	0.203	3.54823e-06
Eif6	1.16299e-09	0.349392	0.308	0.24	6.44483e-05
Fkbp5	6.05314e-09	0.348638	0.163	0.099	0.000335441
Rpl4	9.11837e-22	0.348365	0.868	0.841	5.05304e-17
Eif3m	1.42908e-12	0.348355	0.423	0.347	7.91941e-08
Psmd8	5.74446e-15	0.348216	0.572	0.501	3.18335e-10
Sec11c	2.77667e-15	0.347394	0.665	0.596	1.53872e-10
Anxa1	1.42381e-13	0.345193	0.594	0.537	7.89017e-09
Cox4i1	8.61588e-30	0.343836	0.991	0.963	4.77458e-25
Sh3bgrl3	9.64281e-27	0.343488	0.952	0.934	5.34366e-22
Rpl27	7.10318e-16	0.340942	0.581	0.518	3.9363e-11
Sem1	5.80682e-26	0.340034	0.98	0.958	3.21791e-21
Ndufb3	1.1036e-12	0.338026	0.558	0.485	6.11572e-08
Hsd17b10	2.61271e-09	0.337389	0.234	0.16	0.000144786
Ifitm3	2.0401e-35	0.337241	1	0.993	1.13054e-30
Rpl17	4.99477e-24	0.336953	0.958	0.938	2.7679e-19
Ramp1	9.85316e-12	0.335396	0.513	0.431	5.46023e-07
Prtn3	1.45963e-07	0.33527	0.386	0.286	0.00808867
Ndufv3	4.85922e-09	0.335221	0.309	0.234	0.000269279
Ier3	9.89287e-07	0.334964	0.522	0.442	0.0548224
Ndufa6	6.01932e-15	0.334601	0.611	0.571	3.33567e-10
Fmc1	1.05068e-12	0.334187	0.146	0.099	5.82248e-08
S100a4	6.27918e-17	0.33196	0.656	0.626	3.47967e-12
Dad1	1.15891e-15	0.330953	0.512	0.46	6.42223e-11
Pfdn6	3.70583e-12	0.329776	0.286	0.24	2.05362e-07
Mif	4.58196e-09	0.329624	0.201	0.137	0.000253914
Atp5d	4.05739e-13	0.328739	0.647	0.557	2.24845e-08
Ufc1	2.75887e-14	0.328561	0.371	0.325	1.52885e-09
Uqcrh	2.61785e-15	0.328185	0.812	0.757	1.45071e-10
Txndc17	4.85265e-12	0.328057	0.396	0.338	2.68914e-07
Slc25a5	6.49664e-15	0.327963	0.737	0.666	3.60018e-10
Snrpd3	9.07623e-12	0.327682	0.296	0.243	5.02969e-07
Rpl34	1.12877e-23	0.326929	0.971	0.955	6.25518e-19
Eif4ebp1	2.37936e-11	0.326203	0.364	0.306	1.31855e-06
1810058I24Rik	7.19429e-12	0.325722	0.373	0.305	3.98679e-07
Cox6c	1.97686e-13	0.325503	0.772	0.692	1.09549e-08
Prdx5	5.60013e-19	0.324035	0.961	0.928	3.10337e-14
S100a8	5.52088e-14	0.320209	0.72	0.68	3.05945e-09
Ccni	6.92046e-10	0.320115	0.224	0.17	3.83504e-05
Rps11	1.16209e-17	0.319852	0.913	0.887	6.43984e-13
Cwc15	1.50035e-10	0.319502	0.444	0.376	8.31434e-06
Bzw1	1.96474e-11	0.318445	0.421	0.358	1.08878e-06
Atp5g3	1.41865e-11	0.31775	0.551	0.483	7.86159e-07
Atp6ap2	1.00753e-10	0.317581	0.368	0.318	5.58335e-06
Vps29	6.89718e-08	0.317331	0.253	0.177	0.00382214
Rab2a	7.63962e-11	0.31733	0.497	0.427	4.23357e-06
Ola1	2.56788e-10	0.317295	0.223	0.165	1.42302e-05
Grpel1	3.30747e-08	0.316912	0.266	0.197	0.00183287
Rps14	4.08702e-42	0.316339	1	0.999	2.26486e-37
Atraid	1.00735e-09	0.316337	0.218	0.162	5.58233e-05
S100a1	1.73989e-07	0.315136	0.217	0.152	0.00964179
Calm1	1.83381e-16	0.315067	0.91	0.895	1.01622e-11
Nhp2	1.77664e-12	0.315024	0.26	0.209	9.8454e-08
Snrpe	2.15212e-11	0.313651	0.627	0.556	1.19262e-06
Fau	5.50541e-38	0.313435	1	0.997	3.05088e-33
Rps27l	1.82736e-11	0.313223	0.669	0.601	1.01265e-06
Rpl28	3.07389e-20	0.312703	0.983	0.954	1.70343e-15
Fcer1g	7.16893e-29	0.311701	0.988	0.977	3.97273e-24
Fn1	2.20263e-21	0.310118	0.98	0.937	1.22061e-16
Atpif1	4.52133e-11	0.309868	0.477	0.424	2.50554e-06
Smdt1	2.91491e-13	0.307699	0.744	0.668	1.61533e-08
Ndufa12	1.96637e-08	0.307089	0.12	0.072	0.00108969
Vapa	1.21087e-10	0.30627	0.595	0.518	6.71014e-06
H2bc4	9.3846e-07	0.305942	0.186	0.141	0.0520057
Tmem179b	7.95885e-09	0.305626	0.207	0.153	0.000441047
Mgst3	1.0945e-08	0.303734	0.134	0.078	0.000606531
Vdac2	1.47367e-10	0.303386	0.487	0.428	8.16649e-06
Smpdl3a	5.93964e-15	0.3033	0.79	0.751	3.29151e-10
0610012G03Rik	1.94828e-10	0.30284	0.301	0.248	1.07966e-05
Nfkbiz	1.31507e-07	0.300868	0.383	0.336	0.00728758
Cdk2ap2	1.53867e-09	0.300744	0.611	0.579	8.52671e-05
Ostc	1.05053e-08	0.300645	0.464	0.396	0.000582159
Ptrhd1	7.61061e-10	0.299843	0.202	0.157	4.2175e-05
Fabp5	1.28144e-06	0.298971	0.228	0.166	0.0710123
Tmem258	5.62028e-12	0.298915	0.457	0.408	3.11454e-07
Elob	3.99866e-09	0.297591	0.527	0.458	0.00022159
C1d	1.04817e-08	0.296456	0.282	0.22	0.000580854
Chmp2a	2.45465e-09	0.296031	0.543	0.463	0.000136027
Gm9843	2.15459e-09	0.29459	0.188	0.137	0.000119399
Rpl36	9.42093e-14	0.294499	0.79	0.753	5.2207e-09
Sdhb	1.45592e-11	0.294304	0.342	0.301	8.06812e-07
Trappc1	3.25854e-09	0.293898	0.147	0.1	0.000180575
Psmg4	2.8576e-09	0.293551	0.296	0.251	0.000158357
Ndufa8	3.04914e-11	0.292876	0.396	0.342	1.68971e-06
Gtf2h5	1.61629e-09	0.29233	0.347	0.303	8.95684e-05
Pdcd6	1.76998e-10	0.292271	0.344	0.295	9.80854e-06
Smim4	1.66134e-08	0.29128	0.212	0.163	0.000920647
Mir703	6.63518e-10	0.291263	0.392	0.336	3.67695e-05
Tmbim4	1.22707e-09	0.289855	0.303	0.248	6.79995e-05
Rexo2	1.12956e-08	0.289487	0.285	0.232	0.000625957
Pigyl	3.99945e-08	0.288509	0.134	0.082	0.00221633
Rnh1	2.20462e-09	0.288082	0.543	0.447	0.000122171
Ppp2ca	9.93579e-10	0.287694	0.678	0.611	5.50601e-05
Ndufb7	2.88563e-10	0.287381	0.668	0.608	1.5991e-05
Rpl5	1.71049e-14	0.286355	0.84	0.805	9.47888e-10
Ech1	6.2579e-09	0.286053	0.165	0.12	0.000346788
Stx8	7.46482e-09	0.285289	0.176	0.135	0.00041367
Uqcrq	1.79663e-10	0.285284	0.686	0.628	9.95622e-06
Pnrc1	6.528e-11	0.28525	0.501	0.453	3.61755e-06
Tbc1d15	1.98448e-10	0.284965	0.246	0.21	1.09972e-05
Psma7	1.26685e-14	0.284616	0.913	0.878	7.02036e-10
Cox6b1	2.67635e-11	0.284587	0.751	0.696	1.48313e-06
Rpl7	4.65944e-12	0.284537	0.818	0.773	2.58208e-07
Tmem165	2.75925e-09	0.284251	0.282	0.235	0.000152907
Ethe1	1.51323e-13	0.283246	0.383	0.354	8.3857e-09
Rps21	7.54208e-15	0.282912	0.916	0.895	4.17952e-10
Paip2	5.69686e-08	0.282759	0.361	0.295	0.00315697
Uqcrfs1	3.43751e-10	0.282184	0.519	0.46	1.90493e-05
Mrps18c	1.88408e-07	0.282081	0.286	0.227	0.0104408
Malsu1	5.44016e-08	0.280471	0.132	0.086	0.00301472
Rpl35	3.16388e-11	0.280456	0.79	0.735	1.75329e-06
Bcas2	2.3752e-12	0.280119	0.244	0.209	1.31624e-07
Atxn10	4.53758e-07	0.279391	0.249	0.192	0.0251455
Lamtor2	4.01009e-13	0.278885	0.487	0.446	2.22223e-08
Bex3	5.34571e-07	0.278827	0.104	0.057	0.0296238
Mrpl20	1.76591e-08	0.278298	0.332	0.28	0.000978597
Cetn3	4.35816e-09	0.277288	0.202	0.161	0.000241512
Dhrs7	1.99451e-07	0.27636	0.267	0.218	0.0110528
Etfb	4.28809e-08	0.27627	0.233	0.182	0.00237629
Timm8b	5.86254e-09	0.275727	0.243	0.203	0.000324878
Rpl30	2.04777e-13	0.275084	0.915	0.883	1.13479e-08
Ndufs6	3.63471e-10	0.27499	0.464	0.416	2.01421e-05
Tm2d2	6.35797e-10	0.274381	0.236	0.198	3.52333e-05
Snrpd1	1.14105e-07	0.273999	0.16	0.111	0.00632325
Arpc2	1.87244e-16	0.273939	0.971	0.943	1.03763e-11
Atp6v1g1	1.87215e-08	0.273764	0.435	0.372	0.00103747
Ccr1	1.81856e-06	0.273424	0.384	0.323	0.100778
Anapc16	3.56758e-08	0.27301	0.205	0.159	0.00197701
Map3k8	1.89258e-07	0.271223	0.202	0.169	0.0104879
Rps25	8.68179e-13	0.271104	0.905	0.879	4.8111e-08
Gng5	1.94829e-10	0.270694	0.36	0.321	1.07966e-05
Fbl	9.64018e-08	0.269765	0.22	0.171	0.0053422
Faim	1.69524e-07	0.269565	0.186	0.138	0.00939435
Ubl5	2.71097e-09	0.269083	0.626	0.562	0.000150231
Nr4a1	7.47299e-06	0.268806	0.445	0.388	0.414123
Mcl1	1.07826e-14	0.268721	0.941	0.92	5.97528e-10
Pomp	1.19814e-10	0.267562	0.75	0.706	6.6396e-06
Sfr1	3.27565e-07	0.267103	0.448	0.391	0.0181523
Snrpb	1.70133e-09	0.267006	0.636	0.577	9.42809e-05
Ndfip1	3.0584e-07	0.266209	0.263	0.205	0.0169485
Eif5a	1.36387e-10	0.265124	0.681	0.634	7.55803e-06
Adh5	1.58237e-06	0.264344	0.175	0.123	0.0876888
Pim1	5.0849e-10	0.264171	0.747	0.704	2.81785e-05
Prdx2	9.01073e-08	0.263804	0.438	0.382	0.00499338
Ndufa11	5.0381e-07	0.262485	0.288	0.235	0.0279191
Lifr	2.41255e-05	0.26151	0.108	0.07	1
Mrpl42	6.05327e-07	0.261273	0.147	0.103	0.0335448
Nedd8	2.41351e-09	0.260299	0.303	0.264	0.000133747
Cuedc2	4.98039e-09	0.259522	0.288	0.244	0.000275993
Ndufab1	6.28188e-06	0.258943	0.139	0.092	0.348117
Slpi	1.08302e-06	0.258773	0.552	0.468	0.0600164
Gabarap	3.73778e-11	0.258621	0.789	0.734	2.07133e-06
Tiparp	1.76014e-06	0.25782	0.461	0.408	0.09754
Ndel1	4.10645e-07	0.257509	0.236	0.192	0.0227563
Dctn2	2.05798e-08	0.257167	0.225	0.188	0.00114045
Rpl37	5.53331e-13	0.256734	0.945	0.921	3.06634e-08
1700017B05Rik	5.32387e-08	0.256452	0.118	0.089	0.00295027
Magoh	1.25828e-05	0.25642	0.282	0.228	0.697287
Ndufa5	1.57957e-06	0.256365	0.199	0.151	0.0875332
Gm15427	1.11444e-07	0.255604	0.114	0.075	0.0061758
Sin3b	1.09775e-07	0.255449	0.285	0.233	0.00608331
Fem1c	4.58238e-08	0.254118	0.321	0.284	0.00253937
Mrpl54	1.04806e-07	0.252852	0.285	0.245	0.00580791
Svbp	5.3594e-07	0.252824	0.184	0.148	0.0296997
Mrpl30	2.3459e-08	0.252702	0.444	0.396	0.0013
Suclg1	1.59987e-07	0.251713	0.184	0.146	0.00886585
Commd3	9.64411e-06	0.251623	0.159	0.108	0.534438
Sephs2	2.33684e-11	0.251381	0.225	0.204	1.29498e-06
Sdhd	1.8195e-06	0.251178	0.309	0.256	0.100829
Mcemp1	9.83409e-07	0.251119	0.53	0.479	0.0544966
Fam241a	6.27324e-06	0.250453	0.308	0.249	0.347638
H1f0	0.000279113	0.250217	0.223	0.175	1
Arhgdib	1.15471e-16	0.249938	0.975	0.962	6.39895e-12
Mrpl35	5.3835e-06	0.249143	0.173	0.127	0.298332
Wfdc17	9.89168e-12	0.248617	0.886	0.811	5.48157e-07
D8Ertd738e	1.14556e-08	0.248244	0.678	0.622	0.000634823
Psmb4	2.69838e-11	0.24776	0.669	0.642	1.49534e-06
Rac1	4.35727e-10	0.246852	0.766	0.735	2.41462e-05
Ube2e3	3.56139e-06	0.246807	0.168	0.127	0.197358
Gm13588	2.89771e-14	0.246698	0.266	0.252	1.60579e-09
Cdkn1a	9.11821e-06	0.245725	0.452	0.416	0.505295
Smap1	7.00329e-08	0.245717	0.22	0.185	0.00388094
Mien1	1.25064e-07	0.245608	0.314	0.267	0.00693052
Trappc2l	5.57443e-09	0.245424	0.316	0.281	0.000308913
Tmem126a	4.75188e-06	0.245224	0.172	0.128	0.26333
Sqstm1	8.18428e-06	0.245112	0.198	0.152	0.45354
Irf2bpl	1.95379e-05	0.244943	0.103	0.067	1
Rtraf	3.22148e-07	0.244906	0.315	0.285	0.0178522
Map1lc3b	1.59134e-08	0.24471	0.516	0.47	0.000881857
Limd2	1.97918e-09	0.244555	0.449	0.421	0.000109678
Abhd17a	7.40903e-06	0.244073	0.22	0.171	0.410579
Capg	3.59881e-08	0.243828	0.616	0.568	0.00199432
Mrps28	4.84602e-07	0.243807	0.165	0.131	0.0268547
Cblb	2.10982e-07	0.243155	0.123	0.089	0.0116918
Rgs19	5.02193e-08	0.243112	0.241	0.206	0.00278295
Sat1	1.35288e-07	0.242427	0.672	0.605	0.00749711
Rps16	1.29169e-19	0.242222	0.999	0.99	7.15805e-15
Marchf7	7.03684e-07	0.242214	0.25	0.208	0.0389953
Psma6	1.27651e-05	0.242043	0.397	0.326	0.707391
Atp5j2	3.57404e-08	0.241725	0.614	0.567	0.00198059
Pfdn2	1.0905e-07	0.241612	0.267	0.234	0.00604313
Srp14	1.66288e-08	0.241474	0.462	0.417	0.000921501
Mcts1	8.93538e-07	0.241433	0.263	0.218	0.0495163
Hnrnpa1	5.73475e-09	0.240719	0.25	0.219	0.000317797
H1f4	2.68695e-06	0.240429	0.214	0.175	0.1489
Ndufb1	1.30196e-08	0.240296	0.766	0.723	0.000721496
Emc2	7.43786e-07	0.240277	0.165	0.125	0.0412176
Cfap20	5.48541e-06	0.240152	0.114	0.071	0.30398
Eprs	2.48742e-07	0.240072	0.171	0.143	0.0137843
Ccl2	1.3035e-05	0.240014	0.692	0.632	0.722345
Uqcc2	1.5487e-06	0.23998	0.264	0.221	0.0858227
Zfp281	2.15873e-06	0.239723	0.123	0.084	0.119628
Rps9	1.36821e-26	0.238994	1	0.999	7.58208e-22
Srsf5	1.45123e-09	0.238899	0.818	0.799	8.04212e-05
Arpc3	6.04947e-10	0.238271	0.355	0.33	3.35237e-05
Mrpl33	6.72277e-09	0.237913	0.421	0.388	0.000372549
Mrps24	1.33167e-06	0.237556	0.299	0.257	0.0737958
Cd93	1.99185e-05	0.236594	0.266	0.227	1
Ndufs8	2.0125e-06	0.23649	0.367	0.313	0.111524
Taldo1	3.02958e-10	0.236015	0.863	0.843	1.67887e-05
Brk1	1.1271e-08	0.235808	0.623	0.573	0.000624594
Impa2	3.12618e-06	0.235747	0.152	0.116	0.17324
Lyz2	1.22623e-20	0.235597	1	1	6.79526e-16
Lsm10	1.83759e-06	0.23529	0.137	0.101	0.101832
Gpx4	6.47864e-09	0.23511	0.341	0.32	0.00035902
Rps8	2.61687e-13	0.234876	0.99	0.988	1.45017e-08
Clic1	1.15602e-09	0.234617	0.715	0.682	6.4062e-05
Map2k3	2.01013e-06	0.234526	0.264	0.224	0.111393
Akr1a1	3.9957e-09	0.23419	0.697	0.655	0.000221426
Lsm8	7.92664e-08	0.233649	0.198	0.169	0.00439263
Rheb	2.06562e-06	0.232476	0.224	0.184	0.114469
Ncf4	6.08924e-07	0.232047	0.48	0.44	0.0337441
Mrpl57	2.51566e-07	0.231907	0.354	0.32	0.0139408
Ldhb	5.51568e-06	0.231704	0.121	0.092	0.305657
Fcf1	6.76096e-06	0.231238	0.162	0.128	0.374666
Ufd1	3.74298e-06	0.231136	0.136	0.099	0.207421
Mdh1	2.73837e-07	0.230458	0.257	0.221	0.0151749
Fnip1	3.68538e-07	0.23041	0.211	0.178	0.0204229
Phb2	1.39286e-08	0.230293	0.266	0.237	0.00077187
Ube2a	4.26973e-09	0.23024	0.306	0.281	0.000236612
Mdh2	3.59951e-07	0.229413	0.396	0.35	0.0199471
Cebpb	1.53628e-10	0.229338	0.988	0.966	8.51343e-06
Plac8	2.56374e-24	0.229132	1	0.991	1.42072e-19
Myl12b	5.22036e-06	0.228099	0.155	0.117	0.289291
Rps26	7.33584e-14	0.22782	0.991	0.965	4.06523e-09
Micos10	1.70211e-07	0.227659	0.516	0.471	0.00943239
Parl	1.90031e-05	0.227482	0.163	0.123	1
Mnt	6.9224e-06	0.227387	0.171	0.132	0.383612
Arpc5l	8.40958e-07	0.227197	0.223	0.189	0.0466025
Snrnp25	9.67108e-05	0.226918	0.123	0.087	1
Park7	8.47447e-06	0.226488	0.137	0.102	0.469621
Anxa5	3.53049e-08	0.226374	0.772	0.739	0.00195646
Ifi27l2a	1.2731e-08	0.225978	0.981	0.976	0.000705502
Snrpd2	9.20511e-07	0.225777	0.218	0.186	0.051011
Pdhb	3.1196e-06	0.224561	0.142	0.117	0.172876
Smc3	1.11106e-07	0.224258	0.266	0.243	0.00615703
Lamtor5	2.37188e-07	0.223923	0.37	0.331	0.013144
Gsr	1.51244e-07	0.223711	0.853	0.803	0.00838135
Actb	5.42436e-24	0.223687	1	1	3.00596e-19
Fth1	7.15412e-30	0.223225	0.997	0.989	3.96453e-25
Jtb	3.40331e-06	0.223065	0.264	0.224	0.188598
Zbtb11	6.81557e-06	0.222848	0.145	0.113	0.377692
Rplp2	2.24521e-15	0.22251	0.997	0.99	1.24421e-10
Kdelr2	9.02767e-06	0.222328	0.227	0.19	0.500277
Scand1	7.15752e-09	0.222032	0.72	0.704	0.000396641
Cyc1	3.10922e-10	0.222025	0.214	0.194	1.723e-05
Rabac1	1.35371e-07	0.221993	0.26	0.229	0.00750174
Psmb5	1.10379e-07	0.2218	0.282	0.248	0.00611678
Notch2	1.41655e-06	0.221292	0.337	0.302	0.0784996
Micos13	3.0787e-07	0.220331	0.29	0.262	0.017061
Eif5	2.02102e-08	0.220285	0.504	0.469	0.00111997
Arf1	5.39115e-09	0.220129	0.474	0.451	0.000298756
Tpgs1	1.08635e-05	0.220019	0.158	0.126	0.602009
Dctpp1	9.60525e-06	0.218483	0.101	0.072	0.532284
AI839979	6.74414e-05	0.21738	0.418	0.374	1
Iah1	2.82646e-05	0.21704	0.149	0.112	1
Abracl	7.76388e-09	0.216417	0.643	0.624	0.000430243
Atg101	1.08278e-07	0.215831	0.21	0.18	0.00600035
Snx3	1.2167e-06	0.215479	0.36	0.326	0.0674245
Ndufb2	1.25921e-06	0.215213	0.236	0.207	0.0697803
Nipsnap3b	5.40271e-05	0.214595	0.147	0.113	1
Timm17a	8.24424e-05	0.214196	0.181	0.137	1
Tex261	7.21435e-07	0.213423	0.303	0.27	0.039979
Cnih4	1.67188e-06	0.212537	0.263	0.242	0.092649
Cmpk1	2.81283e-07	0.212515	0.513	0.484	0.0155876
Sar1b	5.96101e-05	0.212109	0.182	0.146	1
Rfc2	3.4591e-05	0.211992	0.195	0.164	1
Mrpl11	2.6133e-06	0.211713	0.14	0.109	0.144818
Cep43	0.00031763	0.211399	0.113	0.077	1
Lsm5	0.000151106	0.211113	0.221	0.182	1
Zcrb1	1.44694e-05	0.211069	0.334	0.299	0.801836
Ets2	0.000102471	0.21105	0.246	0.216	1
Lmo4	3.41769e-07	0.21104	0.434	0.411	0.0189395
Ybx1	1.62475e-07	0.2102	0.811	0.77	0.00900371
Zfp706	1.79348e-07	0.209998	0.395	0.366	0.00993875
AI413582	5.68005e-06	0.209039	0.182	0.151	0.314765
Med10	3.18464e-05	0.208787	0.16	0.13	1
Ssb	2.50894e-06	0.208754	0.371	0.339	0.139035
Glrx3	0.000731317	0.208699	0.185	0.142	1
Rapgef6	0.000279788	0.208369	0.214	0.176	1
Nme1	3.9801e-05	0.208086	0.127	0.093	1
Lcn2	2.20204e-05	0.208071	0.357	0.287	1
Pofut2	3.56751e-06	0.207986	0.139	0.107	0.197697
Tmem14c	2.20732e-06	0.20786	0.526	0.493	0.122321
Alg5	1.13743e-06	0.207213	0.104	0.079	0.0630319
Washc2	8.05774e-10	0.207202	0.275	0.257	4.46528e-05
Srp9	3.32548e-05	0.206368	0.426	0.371	1
Tmem38b	4.42259e-06	0.206273	0.223	0.191	0.245082
Ptgr1	9.9556e-05	0.206157	0.139	0.1	1
Mrpl27	0.000176628	0.205991	0.132	0.093	1
S100a13	3.86728e-08	0.205905	0.551	0.528	0.00214309
Pgls	2.89947e-10	0.205843	0.341	0.331	1.60677e-05
Srp19	1.54005e-07	0.2058	0.329	0.311	0.00853432
Cct4	5.99425e-06	0.205448	0.295	0.26	0.332177
Cyba	2.18655e-08	0.205303	0.971	0.953	0.0012117
Mrpl32	0.000172232	0.205303	0.204	0.162	1
Cops8	1.6065e-06	0.205141	0.146	0.12	0.089026
Eif1	1.64895e-07	0.204889	0.903	0.874	0.00913781
Hspe1	8.36522e-09	0.204786	0.422	0.4	0.000463567
Rab1a	6.83944e-07	0.204566	0.428	0.397	0.0379015
Commd4	1.88483e-05	0.2044	0.176	0.144	1
Emg1	7.60661e-08	0.20421	0.322	0.304	0.00421528
Ccdc28b	1.07585e-05	0.204192	0.113	0.082	0.596193
Glrx2	1.64922e-08	0.203545	0.194	0.177	0.000913931
Eloc	2.07399e-05	0.203417	0.341	0.308	1
Acat1	1.48861e-06	0.202995	0.189	0.166	0.0824928
Atf3	1.89073e-05	0.20299	0.724	0.681	1
Polr2e	1.05646e-05	0.202182	0.267	0.232	0.585448
Pnisr	8.62107e-05	0.201193	0.223	0.19	1
Wfdc21	0.00539296	0.200297	0.121	0.087	1
Hnrnpf	4.11826e-08	0.20016	0.478	0.458	0.00228218
Dpm3	9.56328e-07	0.199936	0.224	0.199	0.0529959
Dnajc19	2.07865e-07	0.199509	0.224	0.203	0.0115191
Mrps26	4.4319e-05	0.199314	0.166	0.131	1
Pdcd5	6.40949e-06	0.199308	0.244	0.217	0.355189
Id2	2.83379e-05	0.199138	0.697	0.66	1
Asah1	2.77944e-06	0.198976	0.436	0.403	0.154026
Nfu1	3.41763e-06	0.198829	0.207	0.179	0.189391
Dap	1.00938e-05	0.198592	0.298	0.269	0.559361
2310009B15Rik	0.000750444	0.19854	0.133	0.098	1
Tank	1.16649e-05	0.198272	0.162	0.135	0.646423
Mrps17	8.78209e-05	0.1976	0.178	0.148	1
Med8	0.000326701	0.197225	0.251	0.208	1
Milr1	2.0896e-05	0.196804	0.163	0.138	1
Yrdc	1.05383e-06	0.19663	0.156	0.139	0.0583988
Gng2	1.88804e-06	0.196604	0.341	0.322	0.104628
Phax	0.000252246	0.196576	0.137	0.105	1
Msrb1	7.91868e-08	0.196231	0.949	0.924	0.00438822
Tusc1	2.05332e-05	0.196169	0.198	0.169	1
Atp5md	1.72647e-08	0.195844	0.374	0.354	0.000956743
Ssu72	1.17492e-06	0.195777	0.35	0.331	0.0651092
Blvra	1.0584e-05	0.195729	0.145	0.118	0.586523
Lage3	1.07076e-05	0.19547	0.117	0.088	0.593375
Unc119	1.90477e-05	0.195463	0.244	0.216	1
Xpa	1.14493e-05	0.194877	0.137	0.112	0.634474
Rel	7.0637e-06	0.194754	0.458	0.435	0.391442
Snu13	0.000152495	0.194694	0.121	0.09	1
Mier1	3.76074e-06	0.194304	0.299	0.275	0.208405
Reep5	9.79425e-07	0.194275	0.691	0.666	0.0542758
Rpl35a	2.95617e-08	0.19328	0.97	0.959	0.00163819
Ctnnbip1	0.000416	0.191929	0.1	0.069	1
Acyp1	0.0010173	0.191758	0.14	0.104	1
Fundc2	8.99001e-05	0.19169	0.126	0.098	1
Vps28	2.4113e-07	0.191601	0.301	0.282	0.0133625
Bloc1s2	2.84221e-05	0.190783	0.134	0.107	1
Yif1b	0.000805276	0.190599	0.121	0.082	1
Tmed2	2.31254e-07	0.190393	0.162	0.14	0.0128152
Skil	3.13114e-06	0.190344	0.214	0.195	0.173515
Fam117b	2.96185e-06	0.18985	0.345	0.314	0.164134
Yeats4	5.21068e-08	0.189805	0.253	0.231	0.00288755
Snrpf	1.68154e-06	0.189441	0.383	0.362	0.093184
Aurkaip1	2.11359e-06	0.188973	0.357	0.334	0.117127
Ssbp1	0.000929108	0.188954	0.175	0.139	1
Edf1	2.77133e-05	0.188695	0.436	0.396	1
Bnip3l	9.18333e-07	0.188662	0.309	0.288	0.0508903
Ntan1	0.000235838	0.188441	0.134	0.105	1
Trappc3	2.25554e-05	0.188154	0.14	0.113	1
Tmem256	5.06186e-08	0.187676	0.415	0.395	0.00280508
Tmem205	0.000286521	0.187383	0.14	0.114	1
Coa3	3.63313e-06	0.187092	0.223	0.201	0.201333
Pcna	5.16779e-05	0.186934	0.201	0.173	1
Mef2d	3.32415e-08	0.186532	0.23	0.218	0.00184211
Tmem251	1.01476e-05	0.18606	0.137	0.113	0.562342
F13a1	1.98383e-08	0.185869	0.975	0.946	0.00109936
Txndc9	7.53524e-08	0.185751	0.134	0.118	0.00417573
Snrpb2	2.84022e-05	0.185524	0.306	0.28	1
Pold4	3.37746e-05	0.18488	0.243	0.215	1
Cfl1	6.55002e-08	0.184832	0.916	0.893	0.00362976
B9d2	0.000760138	0.184214	0.145	0.111	1
Prdx4	0.000440675	0.184123	0.23	0.2	1
Fam76a	2.23766e-05	0.183469	0.137	0.118	1
Aimp1	2.31245e-11	0.182519	0.283	0.283	1.28147e-06
Polr2f	2.59188e-06	0.18228	0.214	0.192	0.143632
Gsto1	5.76001e-05	0.182002	0.24	0.213	1
C1qbp	0.000218229	0.181852	0.145	0.116	1
Rab11a	2.50011e-08	0.181783	0.214	0.204	0.00138546
Pag1	0.000335333	0.181651	0.123	0.092	1
Gps2	0.000106316	0.181585	0.104	0.078	1
Zranb1	4.20721e-05	0.181571	0.171	0.144	1
Tmed9	5.66001e-08	0.181443	0.384	0.375	0.00313655
Rsu1	6.14197e-07	0.180826	0.262	0.241	0.0340364
Supt4a	6.44785e-07	0.180797	0.421	0.398	0.0357314
Ptpn18	5.3639e-06	0.180792	0.629	0.61	0.297246
Cklf	3.08686e-06	0.180575	0.117	0.098	0.171061
Tmed10	1.32664e-09	0.180284	0.441	0.447	7.35172e-05
Oxr1	2.52798e-05	0.180179	0.176	0.155	1
Tbca	2.42588e-06	0.179852	0.316	0.296	0.134433
Vrk1	0.00124544	0.179295	0.27	0.238	1
Atp6v1d	6.88096e-07	0.179207	0.233	0.212	0.0381315
Ndufa1	1.85052e-06	0.178831	0.491	0.467	0.102548
Maip1	0.000264784	0.178373	0.1	0.076	1
Psma5	2.46923e-05	0.178317	0.234	0.21	1
Cdc26	9.5059e-05	0.177752	0.116	0.091	1
Adssl1	6.17926e-08	0.177641	0.293	0.284	0.0034243
Tmem134	1.30545e-07	0.177617	0.295	0.284	0.00723429
Surf1	7.40488e-05	0.177589	0.139	0.114	1
Ctsl	0.00402936	0.177343	0.264	0.222	1
Uqcr10	5.86276e-07	0.176978	0.484	0.469	0.0324891
Mrfap1	6.95963e-06	0.176633	0.207	0.186	0.385675
1810037I17Rik	1.89087e-07	0.176564	0.435	0.425	0.0104784
Eif1b	4.21639e-06	0.176528	0.273	0.252	0.233655
Unc50	8.43394e-05	0.176409	0.147	0.121	1
Dnttip2	3.13067e-05	0.176266	0.12	0.099	1
Ccdc115	0.000352978	0.176128	0.189	0.158	1
Rbfa	0.000267039	0.175862	0.249	0.216	1
Cd53	4.58979e-06	0.175751	0.701	0.684	0.254348
Polr3k	2.85259e-05	0.175616	0.116	0.093	1
Ranbp1	0.000217595	0.175295	0.262	0.239	1
Emb	6.82679e-10	0.175275	0.762	0.778	3.78313e-05
Rpl18	4.39657e-07	0.175225	0.819	0.81	0.024364
Cnbp	8.34933e-05	0.174893	0.428	0.393	1
Trappc4	0.000188307	0.174705	0.266	0.232	1
Pdcd10	1.11389e-07	0.174638	0.262	0.249	0.00617276
Plgrkt	0.00226343	0.174624	0.124	0.093	1
Socs3	0.0344013	0.174293	0.263	0.228	1
Cript	2.32817e-05	0.174285	0.277	0.255	1
Fosl2	3.63569e-05	0.174249	0.387	0.362	1
Gm9794	0.000178891	0.173856	0.11	0.085	1
Fkbp1a	7.38636e-08	0.173225	0.246	0.239	0.00409323
Taf10	1.2846e-06	0.173148	0.393	0.381	0.0711872
Hgsnat	2.39715e-05	0.172941	0.266	0.245	1
H2-DMb1	9.90754e-05	0.172899	0.15	0.127	1
Atp5b	1.62623e-05	0.172726	0.634	0.615	0.901193
Ctsh	0.000148891	0.172702	0.655	0.625	1
Ptpmt1	0.000448169	0.171841	0.114	0.086	1
Ndufs7	4.71377e-06	0.17114	0.302	0.284	0.261218
Slc3a2	4.44662e-05	0.171004	0.315	0.3	1
Slc25a3	6.94609e-06	0.170784	0.712	0.686	0.384925
Snrpg	1.91831e-05	0.169749	0.282	0.258	1
Zc3h12a	0.00473265	0.169261	0.13	0.1	1
Mtfr1l	1.80371e-05	0.169257	0.129	0.11	0.999541
Abt1	0.00152791	0.168988	0.101	0.075	1
Pfdn4	0.00112085	0.168857	0.14	0.111	1
Sf3b5	1.94037e-05	0.168523	0.442	0.42	1
Psmb6	7.4832e-05	0.168197	0.431	0.401	1
Zmat5	8.76652e-06	0.167807	0.129	0.109	0.485805
Rpp21	2.79318e-10	0.16772	0.165	0.165	1.54787e-05
Ccdc71l	8.27664e-06	0.167715	0.171	0.156	0.458658
Exoc2	3.0537e-06	0.167605	0.146	0.128	0.169224
Psmc2	0.000263779	0.167573	0.15	0.129	1
Rer1	0.000846081	0.167562	0.348	0.307	1
Ntpcr	0.00119638	0.167404	0.108	0.079	1
Nubp1	1.93638e-06	0.167286	0.171	0.153	0.107306
S100a9	1.13101e-08	0.167217	0.815	0.772	0.000626761
Ppp1r14b	0.000292606	0.16717	0.197	0.173	1
Eif4a3	1.38076e-05	0.167145	0.175	0.155	0.765159
Idh1	6.20968e-05	0.167124	0.416	0.39	1
Commd2	2.99511e-06	0.167051	0.152	0.133	0.165977
Fis1	1.05866e-05	0.166532	0.577	0.56	0.586666
Sde2	9.38126e-05	0.166532	0.217	0.199	1
Ggh	4.46798e-07	0.165882	0.373	0.365	0.0247597
Rnase4	4.1088e-05	0.165733	0.111	0.093	1
Ndst1	6.40281e-05	0.165243	0.107	0.086	1
Eef1d	0.000108646	0.165185	0.403	0.372	1
Acot9	0.000111488	0.165054	0.14	0.119	1
Strap	2.28965e-07	0.164685	0.238	0.232	0.0126883
Arl11	6.95114e-05	0.164652	0.158	0.138	1
Mtarc2	1.65085e-05	0.16371	0.276	0.253	0.914836
Emp3	2.97462e-06	0.163382	0.757	0.763	0.164842
Zranb2	1.60271e-05	0.163051	0.224	0.212	0.88816
Spg21	3.41072e-05	0.16247	0.301	0.28	1
1110059G10Rik	6.95857e-06	0.162293	0.113	0.097	0.385616
Borcs7	0.000310475	0.162231	0.105	0.086	1
Mak16	0.00136859	0.161926	0.137	0.112	1
Eif4a1	7.13373e-06	0.161823	0.384	0.363	0.395323
Glrx	0.00470626	0.161375	0.178	0.147	1
Ube2b	1.1232e-06	0.16107	0.395	0.38	0.0622431
Frat2	5.92866e-05	0.160818	0.143	0.129	1
Arpc1b	8.74418e-06	0.160551	0.53	0.523	0.484568
Fkbp2	8.95953e-06	0.16034	0.371	0.361	0.496501
Necap2	3.77722e-08	0.160182	0.329	0.333	0.00209319
Psmb8	0.000185469	0.1599	0.663	0.625	1
Mff	0.000760122	0.159732	0.191	0.164	1
Ypel5	0.000372257	0.159355	0.243	0.215	1
Llph	0.000301174	0.159204	0.113	0.09	1
Trappc10	0.000105004	0.158996	0.149	0.131	1
Ttc14	7.23741e-07	0.158613	0.121	0.114	0.0401068
Rap1b	0.000671647	0.157569	0.838	0.805	1
Acbd6	0.00217992	0.157238	0.113	0.085	1
Resf1	3.28034e-05	0.157046	0.41	0.407	1
Rp9	1.56385e-08	0.156903	0.279	0.277	0.000866625
Taf12	2.74444e-06	0.15678	0.105	0.096	0.152086
Commd7	2.23004e-05	0.156723	0.221	0.202	1
Slc50a1	5.30926e-06	0.156574	0.105	0.092	0.294218
Rab9	0.00119977	0.156118	0.114	0.092	1
Sarnp	0.000545865	0.155734	0.228	0.204	1
Bet1	0.00136391	0.155581	0.158	0.135	1
Esd	7.0487e-05	0.155479	0.257	0.245	1
Ptma	0.000166157	0.155088	0.796	0.763	1
Cmc1	0.000151322	0.155086	0.194	0.173	1
Rbks	0.000161259	0.155084	0.13	0.112	1
Mrpl18	5.04305e-07	0.154343	0.26	0.25	0.0279466
Pin1	7.51189e-05	0.154054	0.116	0.097	1
U2af1	0.000119821	0.154009	0.118	0.099	1
Sap18	7.43046e-07	0.153759	0.147	0.136	0.0411766
Nosip	5.7159e-06	0.153296	0.1	0.084	0.316752
Mrpl14	3.82755e-05	0.153	0.204	0.192	1
Rnf130	5.16737e-11	0.152602	0.367	0.379	2.86355e-06
Bag1	1.39764e-06	0.151532	0.36	0.349	0.0774514
Vta1	0.00805542	0.151487	0.133	0.106	1
Ube2d3	0.000153825	0.151455	0.636	0.611	1
Pin4	9.1954e-05	0.151417	0.126	0.109	1
Psma4	9.08127e-05	0.151079	0.46	0.441	1
Mmadhc	8.15244e-08	0.150512	0.145	0.136	0.00451776
Zmiz1	0.00019089	0.150065	0.257	0.238	1
Commd6	0.000173298	0.15001	0.195	0.184	1
Riok3	2.62293e-05	0.149767	0.247	0.238	1
Zfp830	0.000657782	0.149432	0.1	0.079	1
Ndufv1	0.000648127	0.149416	0.178	0.157	1
Rpl27a	8.06577e-06	0.149398	0.418	0.411	0.446973
Mrpl17	0.000180421	0.149237	0.127	0.113	1
Plp2	0.000273339	0.149173	0.137	0.118	1
Trem3	0.0134834	0.148917	0.101	0.08	1
Vps41	2.70749e-05	0.148684	0.129	0.116	1
Naxe	0.00137944	0.148352	0.103	0.083	1
Lrrfip2	0.000352143	0.148256	0.191	0.173	1
Dnajc21	0.000612686	0.147833	0.121	0.104	1
Chchd1	1.77393e-05	0.147767	0.256	0.241	0.983041
Kansl1	0.000904573	0.147764	0.185	0.162	1
Vti1b	0.00125233	0.147742	0.179	0.156	1
Rex1bd	2.20978e-06	0.147367	0.272	0.265	0.122457
Immt	0.000495345	0.147316	0.105	0.086	1
Eif1ax	0.000654209	0.14715	0.188	0.169	1
Bhlhe40	0.0100002	0.147135	0.14	0.119	1
Ebp	6.10853e-06	0.147044	0.223	0.211	0.338511
Anxa2	0.000459	0.146638	0.884	0.853	1
Imp3	3.64713e-06	0.146537	0.153	0.14	0.202109
Seh1l	0.00396269	0.146518	0.107	0.085	1
Mdp1	0.00102227	0.146254	0.107	0.087	1
Nop10	1.64827e-05	0.145809	0.259	0.254	0.913406
Rbm8a	2.0964e-06	0.145528	0.386	0.379	0.116174
Laptm4a	3.09436e-07	0.145376	0.419	0.419	0.0171477
Smim20	0.000653556	0.14525	0.166	0.147	1
Smn1	0.00372558	0.145093	0.137	0.115	1
Rbm3	0.000156327	0.144962	0.286	0.27	1
Ccdc86	0.00123152	0.144638	0.238	0.218	1
Ccrl2	0.0101292	0.144578	0.104	0.09	1
Trappc6b	9.7045e-05	0.144305	0.142	0.125	1
Gas7	1.80665e-05	0.144301	0.243	0.235	1
Naa50	2.77632e-05	0.144174	0.253	0.237	1
Srgn	1.28867e-07	0.143901	0.821	0.74	0.00714128
Fkbp3	0.000800347	0.143888	0.162	0.139	1
Mrpl2	0.00267306	0.143861	0.143	0.12	1
Tcp11l2	0.00193763	0.143512	0.147	0.127	1
Efhd2	0.000312607	0.143506	0.483	0.47	1
Npm1	0.000330557	0.143323	0.724	0.708	1
Eif2b2	0.00021898	0.143233	0.133	0.119	1
Pan3	2.79207e-05	0.143205	0.105	0.094	1
Thoc7	0.000241684	0.142508	0.22	0.202	1
Rab5if	1.60923e-05	0.142084	0.577	0.564	0.891772
Lrpap1	7.21796e-05	0.142073	0.201	0.189	1
Coro1c	6.9928e-07	0.142064	0.223	0.22	0.0387513
Gm6377	0.0131055	0.142009	0.105	0.087	1
Nr1h2	2.02645e-06	0.141543	0.137	0.13	0.112298
Ndufs2	1.09304e-07	0.141488	0.305	0.304	0.00605717
Rhoa	6.81787e-05	0.141378	0.717	0.713	1
Vdac3	0.00031495	0.141217	0.192	0.175	1
Rps29	0.00020841	0.141126	0.912	0.89	1
Naga	0.000603318	0.140863	0.198	0.183	1
Cnih1	1.3114e-06	0.140325	0.124	0.119	0.0726723
Iscu	0.00209234	0.139793	0.201	0.18	1
Hras	0.00517861	0.139471	0.111	0.09	1
Prelid3b	0.00165222	0.139364	0.15	0.13	1
Litaf	0.000501592	0.139264	0.371	0.35	1
Ndufa13	6.446e-06	0.139117	0.426	0.416	0.357211
Actr10	0.000236292	0.138946	0.155	0.139	1
Crlf2	0.000218255	0.138905	0.272	0.258	1
Twf1	0.00211368	0.138565	0.169	0.149	1
Mrpl40	0.00016362	0.138239	0.111	0.096	1
Uqcrc2	4.40243e-08	0.138168	0.247	0.247	0.00243965
Imp4	4.69744e-05	0.137988	0.126	0.113	1
Akt1	0.00107753	0.137831	0.29	0.27	1
Uck2	0.00315157	0.137307	0.163	0.148	1
Mkrn1	9.88725e-05	0.137189	0.321	0.307	1
Glipr2	1.53356e-06	0.137115	0.275	0.274	0.0849838
Atg3	0.00189972	0.136981	0.34	0.318	1
Mcub	0.00325737	0.136955	0.358	0.328	1
Zfc3h1	2.05001e-05	0.13678	0.127	0.12	1
Polr2h	0.00063748	0.136674	0.103	0.084	1
Ppia	0.000181563	0.136654	0.35	0.335	1
Tomm22	0.000611124	0.136616	0.415	0.392	1
Arrdc1	0.00688139	0.136385	0.143	0.122	1
Bri3bp	0.000271136	0.135909	0.244	0.225	1
Napsa	1.67851e-06	0.135392	0.728	0.741	0.0930164
BC004004	0.000273958	0.135182	0.101	0.087	1
Uchl5	0.00236266	0.13503	0.11	0.091	1
Mrpl34	2.96066e-08	0.134613	0.202	0.201	0.00164068
Smim5	4.495e-05	0.134326	0.1	0.086	1
Xpo6	5.45467e-05	0.134161	0.152	0.14	1
Nudt21	0.00423022	0.134031	0.136	0.115	1
Fam50a	0.000248185	0.133943	0.142	0.132	1
Khk	2.45191e-06	0.133276	0.179	0.178	0.135875
Tbpl1	0.000348128	0.133104	0.103	0.087	1
Rraga	0.000540678	0.133031	0.158	0.142	1
Snhg6	0.000872669	0.133015	0.101	0.083	1
Cnpy2	0.00302668	0.132682	0.188	0.169	1
Ndufa3	3.12836e-06	0.13264	0.27	0.267	0.173361
Nsmce4a	3.27583e-09	0.13257	0.178	0.184	0.000181534
Kdm5a	1.99872e-06	0.132157	0.243	0.241	0.110761
Smim11	6.16954e-05	0.131975	0.192	0.184	1
Txnl1	1.41992e-05	0.131837	0.285	0.278	0.786863
Dipk1a	5.96056e-05	0.131698	0.207	0.196	1
Snrpa1	0.00297193	0.131594	0.124	0.107	1
Gtf3a	0.00188977	0.13153	0.12	0.102	1
Leprotl1	0.000647656	0.131347	0.236	0.219	1
Hprt	0.000154136	0.131281	0.29	0.275	1
Mrps34	0.000282518	0.130615	0.105	0.092	1
Batf	0.00263074	0.130464	0.1	0.085	1
Micu2	1.51846e-05	0.130409	0.134	0.127	0.84147
Chic2	3.11781e-06	0.130186	0.269	0.264	0.172776
Tmed3	0.000156115	0.130075	0.224	0.213	1
Psmd14	8.02064e-06	0.130014	0.194	0.192	0.444472
Plk3	0.00296494	0.129363	0.103	0.087	1
Pkig	3.28578e-06	0.129346	0.139	0.138	0.182085
Cox6a1	0.000275488	0.129308	0.62	0.615	1
Echs1	0.00696933	0.129282	0.221	0.201	1
Tomm5	3.14544e-06	0.129281	0.211	0.204	0.174308
Stk17b	0.00705469	0.129149	0.636	0.6	1
Dhps	0.00587506	0.129084	0.101	0.08	1
Rnf7	9.61295e-05	0.129017	0.23	0.216	1
Pdia3	0.000260347	0.128805	0.49	0.478	1
Lyst	0.0038975	0.12856	0.429	0.409	1
Mrps21	1.68812e-05	0.128541	0.243	0.239	0.935488
Mrpl36	0.000547322	0.128305	0.21	0.2	1
Rasgrp2	9.59528e-05	0.128207	0.208	0.198	1
Ctnnbl1	0.000762532	0.128148	0.101	0.089	1
Higd1a	3.87414e-09	0.128148	0.181	0.186	0.00021469
Tmem50a	0.000358404	0.127609	0.556	0.547	1
Rps6	3.87433e-05	0.127273	0.626	0.62	1
Pfdn1	2.8746e-05	0.12687	0.149	0.145	1
Cnpy3	0.00506264	0.12675	0.172	0.154	1
Srpr	1.23508e-06	0.126686	0.104	0.1	0.0684433
Tkt	0.000607001	0.126408	0.668	0.657	1
Brpf1	2.06353e-06	0.126029	0.208	0.206	0.114353
Ramac	0.000556617	0.126007	0.145	0.132	1
Gda	0.000770862	0.125989	0.723	0.718	1
Rnaseh2c	1.37491e-05	0.125732	0.364	0.364	0.761922
Dhrs1	0.000173371	0.1255	0.143	0.133	1
Polr1d	0.00922897	0.124984	0.108	0.091	1
Mtch2	0.000858365	0.12496	0.137	0.123	1
Pim3	0.00771232	0.124735	0.149	0.138	1
Rbx1	1.98112e-05	0.123936	0.465	0.464	1
Wbp2	0.000242413	0.12382	0.163	0.155	1
Ldha	0.000795494	0.123723	0.386	0.373	1
Rflnb	0.0191822	0.123563	0.101	0.086	1
Jaml	0.00726668	0.123526	0.108	0.096	1
Ms4a8a	0.051669	0.123387	0.153	0.131	1
Flot1	0.000373595	0.123345	0.188	0.18	1
Gadd45a	0.00264522	0.123207	0.234	0.228	1
Comt	0.00060672	0.122967	0.162	0.149	1
Dusp3	0.000609849	0.122835	0.204	0.194	1
Cacybp	0.000162087	0.122512	0.253	0.249	1
Csnk2b	0.000389888	0.121937	0.318	0.307	1
Macroh2a1	0.000388153	0.121459	0.697	0.693	1
Higd2a	0.00118666	0.121385	0.345	0.329	1
Trappc5	0.00616339	0.121094	0.153	0.137	1
Denr	0.000428513	0.120862	0.142	0.128	1
Eif3l	0.000620481	0.120714	0.256	0.247	1
Tnfaip8l2	8.29462e-05	0.120683	0.25	0.247	1
BC031181	0.00427409	0.120629	0.188	0.17	1
Acadl	1.11448e-05	0.12062	0.162	0.157	0.617599
Gpcpd1	0.0119253	0.120556	0.13	0.116	1
Ptpre	9.75883e-08	0.120342	0.396	0.409	0.00540795
Copb1	4.00384e-07	0.120015	0.282	0.289	0.0221877
Tmem128	9.57607e-05	0.119618	0.162	0.157	1
Lsm12	4.35757e-05	0.119434	0.225	0.22	1
Cd48	1.61463e-06	0.119378	0.382	0.388	0.0894762
Ift52	0.0109609	0.119352	0.101	0.084	1
Emc7	7.14866e-07	0.119052	0.257	0.264	0.039615
Rab7	3.24323e-06	0.118738	0.422	0.427	0.179727
Atg5	0.000718653	0.118708	0.169	0.159	1
Trnau1ap	0.000221819	0.118451	0.1	0.091	1
Psmd3	1.88326e-06	0.118173	0.171	0.167	0.104363
Gng12	4.96771e-06	0.118081	0.158	0.155	0.275291
Egln1	0.000378146	0.117927	0.134	0.125	1
Opa1	1.7142e-06	0.117647	0.103	0.099	0.0949943
Cox7a2l	0.00096461	0.11749	0.27	0.255	1
Pak1ip1	0.000366689	0.117264	0.186	0.181	1
Cdc42	0.00656395	0.117222	0.874	0.869	1
Dusp22	8.09695e-05	0.116938	0.169	0.164	1
Plaur	9.05979e-05	0.116934	0.322	0.32	1
Srsf9	6.68109e-07	0.116724	0.405	0.412	0.0370239
Klf9	0.000686935	0.116683	0.329	0.324	1
Chaserr	0.0198735	0.116593	0.16	0.14	1
Ssbp4	0.0226329	0.116509	0.171	0.152	1
Arl6ip5	0.000322578	0.116444	0.279	0.27	1
Hmgcl	0.000964919	0.116312	0.194	0.18	1
Tagln2	0.0716021	0.116186	0.419	0.39	1
Ripk1	3.58793e-06	0.116141	0.146	0.144	0.198829
Ezr	0.000670345	0.116082	0.241	0.231	1
Ubc	0.000710444	0.115898	0.844	0.838	1
Mpdu1	3.3306e-05	0.11587	0.146	0.138	1
Ier3ip1	0.000813541	0.115798	0.173	0.163	1
Atp5e	0.0112436	0.11574	0.822	0.804	1
Uqcr11	2.80691e-05	0.115294	0.408	0.403	1
Map1lc3a	0.000104994	0.114545	0.104	0.096	1
Edem2	5.67107e-05	0.114511	0.145	0.139	1
Sap30	5.03559e-05	0.114399	0.382	0.381	1
Sqor	8.82004e-05	0.114235	0.228	0.223	1
Hmgn5	4.27828e-05	0.114194	0.129	0.123	1
Med30	0.000371285	0.114138	0.162	0.155	1
Nmt1	6.11207e-06	0.113912	0.225	0.227	0.338706
Pgp	0.000517535	0.113898	0.134	0.125	1
Mrpl41	0.018338	0.113864	0.117	0.098	1
Cenpx	0.000134102	0.113716	0.208	0.203	1
Mrps9	0.000128156	0.113604	0.132	0.124	1
Rpl38	4.43917e-09	0.113554	0.438	0.46	0.000246001
Degs1	3.23479e-05	0.113506	0.529	0.54	1
Git2	4.90482e-05	0.113471	0.191	0.188	1
Rsl24d1	5.54495e-06	0.113439	0.156	0.157	0.307279
Pkib	0.0254909	0.113231	0.165	0.151	1
Ndufc1	0.000373978	0.113097	0.338	0.33	1
Med28	0.000978134	0.112713	0.185	0.172	1
Ldlr	0.00936888	0.112664	0.211	0.195	1
Lamtor4	0.000264581	0.112153	0.71	0.714	1
Polr1h	2.20308e-05	0.112039	0.176	0.176	1
Pex2	0.0109278	0.111916	0.105	0.093	1
Mrps15	6.95679e-05	0.111849	0.202	0.198	1
Tsn	0.000302423	0.11173	0.279	0.273	1
Spcs2	0.0278566	0.111633	0.431	0.41	1
Samm50	1.59291e-06	0.111436	0.198	0.199	0.0882728
Glud1	0.000135505	0.111355	0.702	0.7	1
Hpf1	9.16335e-05	0.111234	0.121	0.116	1
Arl6ip6	0.000447183	0.111154	0.129	0.122	1
Bcl10	0.00305791	0.111044	0.228	0.211	1
Hspa9	2.99331e-06	0.110917	0.178	0.179	0.165877
Myl6	0.000290628	0.110864	0.737	0.74	1
Smarce1	0.00424828	0.110851	0.103	0.09	1
Sra1	0.00113792	0.110683	0.185	0.178	1
Nsmce2	0.00398807	0.110616	0.118	0.109	1
Polr2i	0.000166255	0.110542	0.171	0.165	1
Ppp1ca	0.00875421	0.110376	0.737	0.714	1
Bmyc	1.096e-05	0.110329	0.113	0.112	0.607357
Hnrnpc	8.05614e-06	0.11023	0.37	0.381	0.446439
Cox17	0.000781605	0.110065	0.132	0.125	1
Dynlrb1	0.00884491	0.109716	0.355	0.339	1
Cebpd	1.17316e-06	0.10971	0.334	0.352	0.0650117
Ubr4	0.00112251	0.109702	0.139	0.126	1
Serbp1	1.11299e-05	0.109481	0.462	0.467	0.616774
Hnrnpdl	3.50051e-06	0.109221	0.382	0.395	0.193984
Psme3ip1	0.000106455	0.109173	0.123	0.119	1
Psmd10	0.0389073	0.108937	0.1	0.082	1
Dap3	1.37698e-05	0.108934	0.101	0.098	0.763067
Bclaf1	0.00335762	0.108775	0.254	0.247	1
Ssna1	2.33727e-06	0.108725	0.194	0.193	0.129522
Ndufa2	3.71753e-05	0.108682	0.569	0.584	1
Lin7c	4.01151e-05	0.108568	0.147	0.145	1
Arpc1a	0.000790913	0.10847	0.256	0.246	1
Timm22	0.0107364	0.108368	0.101	0.087	1
Mob4	0.00866241	0.108331	0.171	0.158	1
Def6	0.00199651	0.108316	0.132	0.122	1
Ap2m1	3.73152e-06	0.108082	0.13	0.128	0.206786
Rfxap	0.00196732	0.108079	0.103	0.094	1
Phf5a	4.90368e-06	0.107927	0.223	0.225	0.271742
Smap2	6.89552e-05	0.107708	0.322	0.323	1
Mrpl58	0.00193227	0.107649	0.191	0.182	1
Kif2a	0.000399634	0.107616	0.129	0.123	1
Htatsf1	0.0350652	0.107441	0.145	0.127	1
Rpn2	0.00120095	0.107347	0.419	0.407	1
Igbp1	6.95162e-05	0.107301	0.175	0.175	1
Cwc25	0.00131687	0.107291	0.108	0.103	1
Paics	0.00462913	0.10709	0.158	0.144	1
Prrc1	0.00502037	0.106508	0.136	0.123	1
Bcap31	5.51439e-05	0.106414	0.233	0.234	1
Nap1l1	2.32055e-05	0.106237	0.282	0.285	1
Prmt1	0.00241048	0.105972	0.143	0.132	1
Xrn2	3.31103e-06	0.10597	0.419	0.433	0.183484
Cisd2	0.00272921	0.105896	0.228	0.219	1
Srek1	0.000458736	0.105853	0.136	0.132	1
Olfm1	0.000754939	0.105778	0.262	0.255	1
Mrps7	0.0968517	0.105719	0.123	0.103	1
Pts	0.000306276	0.105621	0.166	0.16	1
Rnf11	0.000508231	0.105577	0.101	0.092	1
Cyrib	2.25856e-05	0.105319	0.798	0.813	1
Prpf40a	0.000397189	0.104933	0.429	0.434	1
Taf11	0.0118002	0.104894	0.12	0.105	1
Plcb1	1.35547e-05	0.104855	0.146	0.147	0.751147
Hcfc1r1	4.93597e-05	0.104832	0.199	0.197	1
Polr1f	0.00568203	0.104553	0.133	0.123	1
Gla	2.49086e-05	0.104539	0.192	0.198	1
Glmp	0.000117839	0.104497	0.188	0.183	1
Gtf2b	2.53813e-06	0.104496	0.191	0.192	0.140653
Snrnp40	0.000931557	0.104492	0.123	0.115	1
Tatdn2	0.000180127	0.104481	0.108	0.107	1
Banf1	0.00067411	0.104196	0.283	0.276	1
Coro2a	0.0316273	0.104138	0.181	0.165	1
Smad2	0.000210913	0.103978	0.139	0.132	1
Snf8	2.56905e-06	0.103959	0.302	0.309	0.142366
Psmc4	0.00170728	0.103956	0.186	0.177	1
Furin	0.000447861	0.103919	0.171	0.167	1
Mrps12	0.00390738	0.103659	0.165	0.155	1
Chmp2b	0.000312588	0.103472	0.169	0.165	1
Fnta	0.00264195	0.103387	0.118	0.109	1
Serpinb10	0.0442496	0.103132	0.147	0.134	1
Ndufa9	0.00165609	0.102995	0.155	0.148	1
Pnpla8	0.00298911	0.102944	0.121	0.114	1
Mfsd6	0.000420746	0.102897	0.12	0.113	1
Eci2	0.00767016	0.102794	0.121	0.109	1
Tprgl	3.76009e-06	0.102663	0.225	0.232	0.208369
Rpl23a	0.0585141	0.102619	0.838	0.811	1
Ugp2	6.66719e-06	0.102577	0.225	0.236	0.369469
9130401M01Rik	0.008097	0.102478	0.105	0.094	1
Arpp19	9.53742e-05	0.102428	0.194	0.193	1
Kctd20	2.96185e-07	0.102294	0.35	0.365	0.0164134
Ahsa1	2.48311e-07	0.102142	0.104	0.108	0.0137604
Tmem192	0.00121336	0.101184	0.136	0.129	1
Dhx36	0.00191829	0.101009	0.176	0.168	1
Btf3	5.6915e-06	0.100836	0.327	0.332	0.3154
Ttc1	0.0726777	0.10082	0.127	0.11	1
AB124611	6.30283e-05	0.100689	0.354	0.361	1
Slc39a1	0.00434068	0.100553	0.127	0.117	1
Mrpl51	0.00559982	0.100368	0.15	0.141	1
Nufip1	0.00139303	0.100299	0.118	0.11	1
Slc35c1	2.09405e-06	-0.100127	0.098	0.141	0.116044
Zcchc9	0.0343844	-0.100361	0.092	0.12	1
Cask	0.00176029	-0.101062	0.088	0.12	1
Creb1	0.00109737	-0.10109	0.129	0.166	1
Ier2	0.0336912	-0.101092	0.691	0.738	1
Itgal	0.000107018	-0.101213	0.308	0.368	1
Tra2b	0.000393272	-0.10132	0.34	0.4	1
Clec4e	0.849558	-0.10141	0.207	0.215	1
Inpp5d	4.09752e-08	-0.101435	0.179	0.243	0.00227068
Ube3a	0.000117322	-0.101451	0.14	0.184	1
Washc4	0.000107293	-0.101724	0.101	0.142	1
Nckap1l	5.82051e-05	-0.101933	0.273	0.33	1
Senp6	0.000293452	-0.102022	0.126	0.168	1
Trio	0.000906795	-0.102024	0.163	0.205	1
Vps54	0.00476669	-0.102121	0.121	0.156	1
Eps15	0.00164842	-0.102272	0.212	0.258	1
Hcar2	0.0008489	-0.102345	0.113	0.15	1
Suds3	9.24418e-05	-0.102456	0.105	0.145	1
Polr3c	0.00522256	-0.102465	0.092	0.124	1
Rprd2	1.15074e-07	-0.102609	0.074	0.119	0.00637695
Sla	0.000771504	-0.102667	0.467	0.533	1
Ncoa3	0.000176702	-0.102862	0.175	0.223	1
Cks2	0.0238093	-0.102942	0.094	0.122	1
Tnks2	0.000139265	-0.102997	0.169	0.215	1
Ptpn6	0.000151099	-0.103009	0.392	0.459	1
Pdlim1	0.000109289	-0.10309	0.146	0.191	1
Abhd12	0.000285957	-0.103099	0.075	0.11	1
Ipo7	0.00646966	-0.103127	0.11	0.143	1
Cept1	1.84418e-05	-0.103132	0.107	0.15	1
Pdlim5	2.07942e-06	-0.10317	0.12	0.168	0.115233
Herc2	0.000136667	-0.103171	0.09	0.128	1
Snhg1	0.00204536	-0.103256	0.121	0.159	1
Atp13a2	0.0429647	-0.103257	0.145	0.175	1
Arhgef18	3.1449e-05	-0.103332	0.079	0.119	1
Mga	0.000105236	-0.103446	0.087	0.124	1
Dstn	0.00211639	-0.103455	0.191	0.235	1
Dcaf12	0.000133217	-0.103552	0.103	0.142	1
Iqgap1	0.00965347	-0.103563	0.77	0.819	1
Rarg	8.98461e-05	-0.103591	0.072	0.109	1
Ythdf3	0.00307475	-0.103759	0.223	0.265	1
Tm9sf4	0.00872624	-0.103773	0.111	0.143	1
Prkcb	0.0129203	-0.104004	0.078	0.105	1
Aff4	0.00953881	-0.104059	0.12	0.152	1
Gch1	0.0417814	-0.104081	0.107	0.138	1
Taok3	1.05202e-05	-0.104141	0.314	0.378	0.582988
Dr1	0.00795708	-0.104163	0.276	0.323	1
Arhgdia	0.00095708	-0.104253	0.542	0.609	1
Tspan31	0.000321928	-0.104515	0.105	0.146	1
Lrp10	0.000203508	-0.104576	0.217	0.266	1
Usp32	3.57386e-05	-0.104691	0.072	0.111	1
Ahcyl2	0.00490822	-0.105183	0.095	0.128	1
Tmem51	0.0183467	-0.105224	0.075	0.102	1
Smc1a	0.000400818	-0.105316	0.251	0.304	1
Tcirg1	0.000118503	-0.105388	0.178	0.226	1
Tut7	5.31676e-06	-0.105438	0.153	0.205	0.294633
Vps13c	2.4184e-06	-0.105585	0.211	0.272	0.134018
Atp6ap1	0.00617839	-0.105822	0.283	0.33	1
G3bp2	3.13851e-05	-0.105997	0.355	0.429	1
Ecpas	0.000339252	-0.106135	0.097	0.135	1
Wdfy2	0.000203917	-0.106232	0.129	0.171	1
Ptk2b	4.48314e-07	-0.106314	0.13	0.181	0.0248438
Ids	3.59136e-05	-0.106473	0.114	0.156	1
Zc3h4	0.00326342	-0.106998	0.069	0.1	1
Wasf2	0.00250881	-0.107021	0.426	0.489	1
Impa1	8.46385e-05	-0.10726	0.075	0.113	1
Pcm1	0.000180436	-0.107345	0.088	0.125	1
Tcn2	0.000433732	-0.107525	0.139	0.182	1
Usp38	0.000921105	-0.107793	0.079	0.114	1
Slc43a2	9.29097e-05	-0.107834	0.205	0.259	1
Ctss	0.0209282	-0.107838	0.922	0.923	1
Gigyf1	0.000469841	-0.108228	0.068	0.102	1
Gpr35	0.00262785	-0.108251	0.121	0.157	1
Nrbp1	0.00111178	-0.108313	0.123	0.162	1
Gpr108	9.85009e-05	-0.108526	0.114	0.157	1
Dyrk2	0.000504707	-0.108877	0.078	0.113	1
Rcor1	0.000445189	-0.108881	0.082	0.118	1
Acsl5	0.00608261	-0.108963	0.16	0.199	1
Yipf5	0.00873946	-0.109075	0.116	0.149	1
Usp25	2.55204e-05	-0.109156	0.384	0.458	1
Calm2	0.0070061	-0.109263	0.5	0.558	1
4833439L19Rik	0.0184102	-0.109344	0.084	0.114	1
Nupr1	0.00645654	-0.10946	0.13	0.166	1
Snx5	0.0074597	-0.109522	0.176	0.216	1
Coa5	8.15406e-05	-0.109656	0.139	0.183	1
Ogfr	0.0625935	-0.109688	0.267	0.305	1
Jak1	0.01577	-0.109762	0.335	0.382	1
Apobec1	2.42764e-06	-0.10984	0.163	0.22	0.13453
Csde1	0.00347152	-0.109933	0.392	0.449	1
Trim8	0.000502488	-0.110039	0.171	0.217	1
Cd47	0.00139651	-0.110179	0.684	0.749	1
Wdr43	1.45585e-05	-0.110246	0.094	0.141	0.806777
Pink1	0.00128924	-0.110419	0.105	0.144	1
Kras	0.00317428	-0.11044	0.107	0.142	1
Sik1	6.61749e-07	-0.110446	0.175	0.235	0.0366715
Eif2ak1	0.00117986	-0.110482	0.097	0.133	1
Dusp6	0.123013	-0.1105	0.107	0.133	1
M6pr	4.20444e-05	-0.110708	0.337	0.404	1
Naaa	0.00571665	-0.111174	0.522	0.58	1
Cyb5b	0.00184793	-0.111298	0.09	0.125	1
Ubtf	0.00172868	-0.111347	0.145	0.187	1
Brd7	0.00488306	-0.11141	0.159	0.197	1
Camk1d	1.43959e-05	-0.11143	0.192	0.249	0.797764
Tor1aip1	5.28818e-05	-0.111786	0.413	0.484	1
Chmp4b	0.00157233	-0.112438	0.461	0.526	1
Fam102b	0.00395269	-0.112632	0.117	0.153	1
Nus1	4.14608e-05	-0.112861	0.162	0.212	1
Ddx39b	5.69854e-05	-0.113057	0.186	0.24	1
Ugdh	1.82294e-05	-0.11306	0.062	0.1	1
Zbp1	0.523968	-0.113187	0.358	0.381	1
Eid1	0.000203596	-0.113511	0.163	0.213	1
Sec14l1	0.0154393	-0.113552	0.072	0.101	1
Arid1a	0.000278477	-0.113589	0.257	0.312	1
Tbc1d10b	2.46323e-05	-0.113645	0.081	0.122	1
Sars	0.00659963	-0.113833	0.126	0.162	1
Ep400	0.00147304	-0.113976	0.171	0.213	1
Map3k5	6.3151e-05	-0.114171	0.071	0.107	1
Max	0.000777242	-0.114639	0.134	0.176	1
Bak1	0.000411384	-0.114815	0.175	0.225	1
Arl1	1.1253e-05	-0.115005	0.101	0.148	0.623599
Adap1	7.47268e-05	-0.115039	0.126	0.171	1
Gabpb2	7.41246e-06	-0.115214	0.104	0.151	0.410769
Snrnp200	0.00134392	-0.115252	0.147	0.19	1
Slc8b1	0.000600715	-0.115336	0.113	0.152	1
Grk5	2.83805e-06	-0.115384	0.103	0.149	0.157274
Fndc3a	0.000865736	-0.115512	0.155	0.198	1
Yme1l1	0.00273223	-0.11556	0.137	0.177	1
Nab1	0.000654898	-0.115573	0.166	0.213	1
Cdk19	3.08586e-05	-0.115715	0.1	0.145	1
Morc3	0.00170389	-0.115802	0.237	0.287	1
Zfp871	0.00015721	-0.115907	0.108	0.151	1
Scaf11	0.00218867	-0.115909	0.34	0.396	1
Hnrnpa0	0.00588791	-0.116184	0.445	0.506	1
Gpatch8	0.00185887	-0.116364	0.101	0.139	1
Trim33	0.000264141	-0.116625	0.072	0.108	1
Eif3a	2.58771e-05	-0.116826	0.382	0.453	1
Supt6	0.0121128	-0.116864	0.136	0.172	1
Cybb	0.000578764	-0.116976	0.983	0.974	1
Larp1	6.56205e-05	-0.117142	0.198	0.253	1
Ier5	0.00511	-0.1173	0.686	0.745	1
Rsrp1	0.00128853	-0.117301	0.51	0.579	1
Gsk3a	0.000488146	-0.117331	0.101	0.142	1
Man2a2	0.000704461	-0.117355	0.084	0.12	1
Cyp4f16	0.0168383	-0.117481	0.079	0.11	1
Kdm1a	0.0265406	-0.117618	0.113	0.145	1
Stx4a	8.08555e-06	-0.117645	0.117	0.166	0.448069
Pip4k2a	0.00495602	-0.117679	0.308	0.358	1
Retreg3	0.00140926	-0.117701	0.071	0.105	1
Trpc4ap	1.95202e-05	-0.117723	0.221	0.28	1
Eif3c	0.00016061	-0.117938	0.431	0.504	1
Pdap1	0.000590608	-0.118148	0.202	0.254	1
Slc25a45	0.0347479	-0.118264	0.091	0.121	1
Ik	1.07493e-05	-0.118276	0.181	0.237	0.595681
Susd6	0.000771685	-0.118308	0.156	0.201	1
Ube2m	0.000212001	-0.118319	0.132	0.176	1
Nav1	0.000787543	-0.118347	0.123	0.164	1
Atxn2l	5.31376e-05	-0.118365	0.163	0.215	1
Ankrd44	2.71024e-05	-0.118399	0.156	0.208	1
Neat1	0.00454146	-0.118405	0.743	0.798	1
Rbck1	1.39426e-06	-0.118478	0.137	0.194	0.0772645
Capn2	1.72766e-06	-0.118618	0.241	0.307	0.0957401
Pum1	3.28343e-05	-0.118832	0.158	0.208	1
Setd2	1.23967e-07	-0.118846	0.171	0.234	0.00686978
Kdm2a	0.000334116	-0.118882	0.168	0.216	1
Laptm5	0.00222413	-0.118898	0.9	0.927	1
Fbxo22	0.0191172	-0.119014	0.098	0.13	1
Map3k1	0.0088041	-0.119114	0.188	0.23	1
Cabin1	0.027161	-0.11927	0.077	0.106	1
Irak3	0.0137258	-0.119573	0.09	0.122	1
Lasp1	0.00157354	-0.119681	0.202	0.251	1
Sorl1	0.000513152	-0.119856	0.383	0.449	1
Tbc1d20	2.24636e-05	-0.119863	0.105	0.151	1
Mbnl2	0.000117445	-0.120146	0.288	0.349	1
Crlf3	0.000113174	-0.120211	0.123	0.168	1
Tcf25	2.11716e-06	-0.120323	0.269	0.341	0.117325
Zfp36l1	0.322109	-0.12052	0.091	0.109	1
Stat6	5.7391e-05	-0.120615	0.215	0.272	1
Slc16a10	0.000680274	-0.120823	0.1	0.139	1
Ppp4r3b	3.49616e-06	-0.121247	0.11	0.159	0.193743
Ppip5k2	0.0123673	-0.121288	0.071	0.101	1
6430548M08Rik	0.000660061	-0.121407	0.107	0.15	1
Dnajc5	0.000167643	-0.121413	0.168	0.217	1
Wipi2	0.000919	-0.121899	0.078	0.114	1
Ssh2	0.0083803	-0.121995	0.37	0.425	1
Tmem184b	1.71059e-06	-0.122107	0.091	0.137	0.0947943
Aldh2	0.0265142	-0.122154	0.53	0.585	1
Cert1	0.00165726	-0.122374	0.111	0.151	1
Ikbke	0.0124135	-0.122765	0.075	0.107	1
Rbbp8	0.000238148	-0.122788	0.075	0.113	1
Tmem30a	5.89798e-06	-0.122826	0.194	0.254	0.326842
Casp8	2.17485e-05	-0.122946	0.116	0.164	1
Rnasel	2.27987e-09	-0.123175	0.071	0.121	0.000126341
Marchf1	0.000370442	-0.123273	0.234	0.29	1
Cmtm3	0.0053161	-0.123599	0.068	0.1	1
St8sia4	0.000495784	-0.123645	0.249	0.306	1
Sidt2	3.94996e-10	-0.123692	0.152	0.221	2.18891e-05
Mdm2	4.52929e-06	-0.12408	0.156	0.212	0.250995
Lpar6	0.00230971	-0.124493	0.111	0.149	1
Grb2	7.89536e-07	-0.124983	0.338	0.418	0.043753
Hcls1	0.00114684	-0.125063	0.371	0.433	1
Scamp3	0.0035713	-0.125168	0.103	0.14	1
Rb1cc1	4.90454e-05	-0.125257	0.205	0.264	1
Pafah1b1	0.00183454	-0.125797	0.358	0.421	1
Mia3	0.000439337	-0.125924	0.237	0.293	1
Slc25a12	0.00478521	-0.126054	0.085	0.12	1
Rps15	7.12951e-06	-0.126208	0.98	0.98	0.395089
Strn3	0.000115175	-0.126382	0.107	0.15	1
Ppp1r10	2.32455e-05	-0.126439	0.078	0.119	1
Ostm1	0.0369992	-0.126455	0.105	0.138	1
Larp4	0.00146201	-0.126601	0.111	0.151	1
Bptf	1.15587e-07	-0.126603	0.212	0.282	0.0064054
Elf4	0.000100556	-0.126779	0.139	0.187	1
Rab35	1.50533e-05	-0.126785	0.101	0.148	0.834195
Dync1i2	3.92545e-05	-0.127124	0.153	0.205	1
Jak2	5.359e-05	-0.127168	0.113	0.162	1
H2-T22	0.00323806	-0.127533	0.143	0.184	1
Arhgap11a	2.09402e-05	-0.128094	0.103	0.151	1
Sec23ip	2.59369e-05	-0.128263	0.079	0.122	1
Cxcr4	0.000195578	-0.128525	0.211	0.269	1
Tnrc6b	0.00129493	-0.128844	0.178	0.224	1
Tmem127	0.00107548	-0.128941	0.084	0.121	1
Keap1	0.000273898	-0.129052	0.136	0.183	1
Mgat1	0.000161616	-0.129302	0.104	0.148	1
Gspt1	8.59882e-07	-0.129504	0.139	0.195	0.0476512
Rab1b	4.82129e-05	-0.129533	0.189	0.246	1
Ppp2r5e	0.00037721	-0.130037	0.085	0.125	1
Il13ra1	0.00443963	-0.130337	0.178	0.223	1
Flii	3.01918e-05	-0.130367	0.199	0.257	1
Pkn1	7.87805e-07	-0.130496	0.201	0.267	0.043657
Smim15	0.000520213	-0.13064	0.085	0.125	1
Kctd12	2.98745e-05	-0.130689	0.354	0.425	1
Lcp2	0.000147796	-0.130729	0.299	0.365	1
Nampt	9.01049e-06	-0.130783	0.267	0.337	0.499325
Ppp6r1	6.84612e-08	-0.131033	0.139	0.201	0.00379385
Diaph2	0.000433643	-0.131087	0.139	0.185	1
Tlk2	3.00958e-05	-0.131158	0.079	0.123	1
Sdad1	0.0411173	-0.131222	0.118	0.151	1
Eif4g1	4.54086e-06	-0.131633	0.182	0.244	0.251636
Ttc7	1.07038e-05	-0.132246	0.263	0.332	0.593163
Etv6	1.18722e-05	-0.132366	0.153	0.207	0.657909
Cd52	0.00261285	-0.132433	0.256	0.308	1
Hip1	0.000104947	-0.132651	0.082	0.124	1
Diaph1	5.702e-05	-0.132651	0.543	0.625	1
Akap9	9.49663e-08	-0.132685	0.14	0.201	0.00526265
Zfp385a	1.83037e-05	-0.133039	0.084	0.128	1
Itpr1	2.53509e-05	-0.133346	0.163	0.225	1
Eloa	5.73953e-06	-0.133378	0.176	0.238	0.318062
Zcchc24	2.59693e-05	-0.1334	0.11	0.157	1
Abcd1	1.79296e-07	-0.133473	0.133	0.192	0.00993588
Prpf8	9.23988e-05	-0.133544	0.14	0.192	1
Atf6b	2.65844e-05	-0.13383	0.091	0.136	1
Macf1	0.0140289	-0.133832	0.37	0.423	1
Zfp292	0.00136997	-0.133846	0.132	0.176	1
Met	0.00312591	-0.133866	0.074	0.109	1
Oas2	0.0127124	-0.134132	0.084	0.117	1
Aim2	6.06158e-05	-0.134158	0.091	0.137	1
Prrc2c	0.000182391	-0.134311	0.435	0.51	1
Eea1	0.00863664	-0.134614	0.094	0.129	1
Metrnl	0.00633499	-0.134685	0.241	0.291	1
Ccdc125	0.00138293	-0.134967	0.077	0.113	1
Dido1	0.00103947	-0.134971	0.078	0.115	1
Tmbim6	0.00019985	-0.135164	0.565	0.645	1
Arid3a	2.03947e-05	-0.135692	0.155	0.209	1
Arhgap25	0.0024029	-0.135817	0.107	0.147	1
Gpr141	4.00551e-05	-0.135947	0.539	0.623	1
Uso1	4.77041e-06	-0.136207	0.085	0.133	0.264357
Grina	0.000546331	-0.136238	0.191	0.242	1
Foxn3	0.0010798	-0.136253	0.168	0.218	1
Ddi2	5.86009e-06	-0.136608	0.305	0.381	0.324743
Pld4	0.0327336	-0.136643	0.662	0.709	1
Smarca5	1.12721e-06	-0.136655	0.24	0.313	0.0624656
Uba1	1.08177e-08	-0.136763	0.246	0.328	0.000599475
Dnaja1	0.000215022	-0.136819	0.084	0.125	1
Sema4a	9.47585e-06	-0.136928	0.25	0.319	0.525114
Ankle2	0.000468566	-0.137398	0.189	0.244	1
mt-Cytb	0.000510484	-0.137438	0.981	0.979	1
Sting1	0.000861517	-0.137511	0.165	0.213	1
Sec61a1	4.95249e-05	-0.13764	0.233	0.294	1
Pttg1	0.0494203	-0.137868	0.132	0.164	1
Ubap2l	0.00023411	-0.138115	0.094	0.139	1
Capn1	6.81844e-05	-0.138139	0.091	0.136	1
Tyk2	0.000201665	-0.138673	0.121	0.168	1
Rap2c	0.00119641	-0.13869	0.208	0.26	1
Amdhd2	1.25803e-05	-0.138948	0.066	0.11	0.697152
Plekhj1	0.000831809	-0.139116	0.166	0.216	1
Dok3	3.02739e-06	-0.13929	0.218	0.289	0.167766
Golga4	0.00136758	-0.139298	0.121	0.166	1
Ctnna1	5.62898e-05	-0.139356	0.137	0.19	1
Gmip	2.74888e-06	-0.1394	0.113	0.164	0.152332
Mideas	5.65092e-10	-0.13947	0.116	0.178	3.13151e-05
Senp2	0.00195924	-0.139821	0.074	0.111	1
Smad4	3.60139e-05	-0.139937	0.178	0.237	1
Trps1	0.000959565	-0.140201	0.249	0.308	1
Cyp4f18	0.00560207	-0.140318	0.259	0.311	1
Ddx21	4.25526e-05	-0.140493	0.227	0.29	1
Slc8a1	0.00773269	-0.140694	0.069	0.102	1
Nxf1	2.51118e-05	-0.140752	0.079	0.125	1
Man2b1	0.0016753	-0.140773	0.344	0.405	1
Txnrd1	0.000449402	-0.14091	0.1	0.141	1
Nsd1	4.7605e-06	-0.141793	0.156	0.215	0.263808
Psmb9	4.28923e-05	-0.141822	0.367	0.442	1
Vwa5a	2.80654e-05	-0.142063	0.172	0.233	1
Ccdc88b	0.000518113	-0.142125	0.071	0.111	1
Larp4b	0.00114584	-0.142138	0.227	0.283	1
Uggt1	0.00016418	-0.142154	0.147	0.199	1
Nucb1	0.00115406	-0.142224	0.185	0.235	1
Larp7	2.15577e-06	-0.142468	0.065	0.111	0.119464
Dnajb14	0.00808476	-0.142487	0.192	0.238	1
Pdia4	0.000214996	-0.14249	0.079	0.121	1
Mapkapk2	3.75086e-05	-0.142754	0.474	0.556	1
Tacc1	1.60048e-05	-0.142793	0.345	0.422	0.886922
Ppp2r5c	1.94184e-07	-0.143129	0.241	0.318	0.0107609
Sec22b	8.54318e-05	-0.143203	0.114	0.163	1
Ptbp3	2.19073e-05	-0.143484	0.552	0.639	1
Ccl9	0.0100069	-0.143969	0.662	0.718	1
Osbp	0.000884787	-0.144326	0.079	0.119	1
Rbm47	0.00049008	-0.144677	0.079	0.121	1
Gpalpp1	1.27268e-05	-0.144852	0.084	0.131	0.705269
Map4k4	0.000214758	-0.144989	0.308	0.377	1
Hectd1	6.49849e-05	-0.145199	0.208	0.27	1
Klf10	0.000502	-0.145478	0.078	0.118	1
Arpc4	0.000176636	-0.145525	0.21	0.269	1
Hbp1	0.0156398	-0.145628	0.085	0.119	1
Clec12a	9.16241e-05	-0.145914	0.341	0.413	1
Xaf1	0.0390691	-0.145918	0.14	0.177	1
Orai1	4.53197e-05	-0.146032	0.15	0.205	1
Dse	0.000758646	-0.146037	0.079	0.12	1
Chd4	6.61435e-06	-0.146141	0.342	0.423	0.366541
Akirin2	6.01564e-05	-0.14616	0.094	0.14	1
Far1	3.1898e-05	-0.146572	0.204	0.265	1
Irf9	3.10511e-05	-0.14684	0.179	0.239	1
Mapk14	5.27409e-06	-0.147024	0.312	0.389	0.292269
Ddx5	0.00061123	-0.147094	0.857	0.886	1
Slk	0.00887483	-0.147245	0.455	0.517	1
Arrb1	2.11424e-05	-0.147265	0.068	0.112	1
Eef1a1	0.000118228	-0.147322	0.488	0.568	1
Hltf	0.000891836	-0.147368	0.081	0.122	1
Rap2a	5.97802e-06	-0.147384	0.123	0.181	0.331278
Synj1	2.71857e-07	-0.147528	0.189	0.26	0.0150652
Gtf2f1	0.00142783	-0.147588	0.116	0.16	1
Ifi35	0.00167088	-0.147645	0.186	0.237	1
Gatad2b	0.000609091	-0.147774	0.13	0.178	1
Tfe3	0.000509483	-0.147901	0.075	0.117	1
Gstm1	6.73983e-05	-0.147969	0.285	0.354	1
Sp140	3.1279e-08	-0.148344	0.113	0.174	0.00173336
Crybg3	0.000431943	-0.148645	0.111	0.157	1
Cnot3	1.31274e-05	-0.148697	0.132	0.187	0.727468
Phip	0.00579645	-0.148704	0.15	0.195	1
Ifi213	0.0168355	-0.149315	0.082	0.116	1
Acer3	2.2505e-07	-0.149477	0.249	0.327	0.0124714
Ccnd3	0.000970537	-0.149495	0.423	0.496	1
Atp2a3	1.52646e-05	-0.149502	0.142	0.199	0.845905
Treml2	3.70322e-05	-0.149631	0.13	0.182	1
Selplg	5.41806e-05	-0.149649	0.39	0.469	1
Flna	0.000360242	-0.150043	0.708	0.776	1
Vapb	0.00670534	-0.150097	0.15	0.195	1
Rcc2	7.75321e-05	-0.150206	0.094	0.141	1
Pstpip2	1.01968e-05	-0.150689	0.084	0.131	0.565066
Hnrnpul2	4.72998e-05	-0.150696	0.1	0.149	1
Taf15	1.03816e-05	-0.150825	0.078	0.126	0.575307
Ctcf	2.94555e-05	-0.150978	0.077	0.122	1
Nipbl	1.66621e-05	-0.151103	0.386	0.469	0.923347
Nxpe4	7.18903e-05	-0.151105	0.068	0.112	1
Smad7	0.0397451	-0.151111	0.085	0.116	1
Acap2	1.04597e-07	-0.151461	0.184	0.254	0.00579633
Myo5a	0.000326593	-0.151748	0.143	0.193	1
Slc44a2	0.000163539	-0.151774	0.147	0.202	1
Wbp1l	0.00172526	-0.151809	0.098	0.14	1
Mppe1	1.64308e-05	-0.151914	0.066	0.111	0.910528
Eif4g2	6.84833e-05	-0.151918	0.597	0.68	1
Rpl13a	7.0756e-07	-0.152041	0.156	0.22	0.0392101
Nsd3	0.00149173	-0.152165	0.134	0.181	1
Ankrd12	1.52043e-05	-0.152603	0.094	0.144	0.842562
Plxnb2	3.92729e-06	-0.152831	0.241	0.315	0.217635
Ctsz	5.51393e-05	-0.152976	0.624	0.707	1
Lilra6	0.000312736	-0.153094	0.105	0.152	1
Abca9	0.000865582	-0.153153	0.084	0.125	1
Rassf2	1.49309e-05	-0.153382	0.081	0.129	0.827411
Aldh9a1	1.66825e-06	-0.153867	0.132	0.192	0.0924479
Plec	0.0018687	-0.154147	0.286	0.347	1
Brd3	0.00826816	-0.154526	0.085	0.121	1
Rps6kb1	0.00225554	-0.155081	0.091	0.132	1
Zmynd8	1.11628e-06	-0.155083	0.082	0.133	0.0618598
Gigyf2	7.30802e-05	-0.155504	0.061	0.103	1
Gemin7	1.00211e-05	-0.155568	0.085	0.137	0.555331
Bcl3	0.00620885	-0.155597	0.075	0.111	1
Thrap3	2.16877e-08	-0.155666	0.124	0.19	0.00120184
Pura	3.85738e-05	-0.155666	0.126	0.179	1
Klra2	0.0016284	-0.1557	0.163	0.213	1
Mtdh	3.49286e-06	-0.155831	0.415	0.504	0.19356
Grn	0.000204622	-0.155846	0.647	0.724	1
Cdv3	1.99046e-05	-0.155874	0.171	0.233	1
Zc3h7a	2.41149e-05	-0.156058	0.117	0.169	1
H2-K1	0.00065477	-0.156342	0.858	0.9	1
Ltbr	1.18368e-06	-0.156662	0.146	0.208	0.0655947
Dock10	1.27447e-06	-0.157415	0.303	0.387	0.0706263
Fbxo11	0.000252262	-0.157571	0.071	0.113	1
Rgs2	0.00148661	-0.157799	0.819	0.865	1
Hsd17b4	1.74876e-06	-0.158227	0.105	0.162	0.0969094
Zfp36	5.53565e-06	-0.15856	0.909	0.947	0.306764
Ap2b1	6.22017e-06	-0.158691	0.077	0.126	0.344697
Rock2	4.37673e-05	-0.158759	0.178	0.24	1
Stat5b	1.41302e-06	-0.158926	0.139	0.202	0.0783039
Cat	0.000152397	-0.159199	0.101	0.15	1
Apobr	0.00119179	-0.159476	0.079	0.121	1
Prkx	0.000530661	-0.159515	0.228	0.288	1
Itpripl2	0.000109122	-0.159516	0.121	0.173	1
Bdp1	0.000288113	-0.15965	0.117	0.167	1
Atp8b4	2.1174e-05	-0.159852	0.162	0.221	1
Nop53	8.7922e-08	-0.16021	0.416	0.515	0.00487229
Rlim	0.0104208	-0.160218	0.098	0.137	1
Atp5k	0.000159305	-0.160231	0.389	0.467	1
Adam15	5.91583e-05	-0.160441	0.162	0.22	1
Rbms1	0.00754515	-0.160449	0.53	0.593	1
Ppp4r3a	2.52658e-08	-0.160803	0.137	0.207	0.00140013
H4c4	1.595e-05	-0.161109	0.062	0.108	0.883883
Appbp2	0.00137786	-0.161129	0.132	0.179	1
Srsf7	5.37085e-05	-0.161324	0.236	0.302	1
Tpm4	1.18752e-05	-0.16168	0.286	0.362	0.658074
Nup210	0.000403961	-0.161732	0.084	0.128	1
Gpbp1	1.15425e-10	-0.162105	0.12	0.192	6.3964e-06
Fnbp4	0.00168497	-0.162232	0.116	0.162	1
Zdhhc20	0.000202973	-0.162345	0.14	0.194	1
Lbh	0.000212104	-0.162959	0.185	0.243	1
Hnrnpu	2.14424e-05	-0.16305	0.395	0.482	1
Ptpa	0.000341211	-0.163176	0.178	0.235	1
Selenot	1.61351e-05	-0.163592	0.327	0.408	0.894144
Tsix	5.30301e-07	-0.163751	0.069	0.124	0.0293872
Spty2d1	2.33624e-05	-0.163813	0.207	0.275	1
Pcyox1	5.88681e-05	-0.16385	0.104	0.155	1
Upf1	4.29579e-06	-0.164159	0.069	0.118	0.238055
Tax1bp1	0.0500655	-0.164205	0.575	0.623	1
Lat2	4.53483e-07	-0.164263	0.127	0.19	0.0251302
Oga	4.69028e-08	-0.164393	0.16	0.234	0.00259916
Hsd17b11	4.1195e-06	-0.164955	0.155	0.218	0.228286
Hnrnpa2b1	0.00536398	-0.165011	0.486	0.551	1
Orai3	0.000433913	-0.16502	0.062	0.103	1
Stk11	6.00939e-05	-0.165586	0.088	0.138	1
Bcl2l11	4.68537e-05	-0.165607	0.066	0.111	1
Rbm38	6.28524e-06	-0.165811	0.123	0.18	0.348303
Cd2ap	3.15641e-05	-0.16595	0.249	0.318	1
Pdxk	0.00402972	-0.166428	0.077	0.116	1
Unc93b1	0.000236861	-0.166459	0.551	0.631	1
Atp6v1b2	4.37505e-05	-0.166462	0.436	0.522	1
Arhgef2	2.28016e-07	-0.166921	0.116	0.178	0.0126357
Gadd45g	0.0030312	-0.167018	0.097	0.138	1
Pttg1ip	0.000410184	-0.167148	0.11	0.158	1
Gsdmd	2.33829e-05	-0.167627	0.107	0.161	1
Snx18	5.37318e-06	-0.167886	0.159	0.223	0.29776
Cd300a	2.71064e-05	-0.168066	0.371	0.457	1
Tnpo1	2.5225e-05	-0.168262	0.116	0.171	1
Myo9a	0.000187734	-0.168357	0.066	0.11	1
Tut4	0.00535783	-0.168843	0.077	0.115	1
Fos	8.0717e-06	-0.168881	0.964	0.978	0.447301
Arl5c	0.000306477	-0.168923	0.118	0.169	1
Caprin1	1.32246e-07	-0.168925	0.201	0.278	0.00732855
Mbnl1	0.0152624	-0.169123	0.666	0.705	1
Epn1	2.34549e-06	-0.169715	0.276	0.357	0.129978
Klf4	0.000483455	-0.16977	0.733	0.791	1
Polr2a	6.16212e-07	-0.16979	0.153	0.22	0.034148
Sirpa	1.83463e-05	-0.170186	0.532	0.622	1
Irs2	7.2526e-08	-0.170283	0.215	0.297	0.0040191
Msn	0.000871818	-0.170504	0.72	0.781	1
Shisa5	0.000115829	-0.170575	0.565	0.649	1
Kctd10	0.000405246	-0.170806	0.1	0.147	1
Rnd3	0.000789426	-0.17103	0.198	0.256	1
Otud5	2.24911e-08	-0.171162	0.105	0.17	0.00124637
Vps13b	0.00040253	-0.171259	0.097	0.145	1
Eif4b	3.69538e-05	-0.171912	0.155	0.215	1
BC005537	3.0376e-05	-0.172415	0.62	0.707	1
Rasa4	0.00155938	-0.172443	0.068	0.108	1
Snx20	4.29142e-08	-0.173482	0.217	0.301	0.00237813
Smarcd2	2.20721e-06	-0.173543	0.139	0.202	0.122315
Clec4a3	0.00536781	-0.17374	0.324	0.385	1
Pitpnm1	0.000344836	-0.173749	0.064	0.106	1
Klf3	0.000319275	-0.173843	0.275	0.343	1
Fndc3b	0.000692624	-0.17398	0.1	0.148	1
Selenop	0.00894003	-0.174208	0.361	0.422	1
Sppl2a	7.42786e-06	-0.174294	0.431	0.523	0.411622
Palm	1.27975e-06	-0.174319	0.053	0.102	0.0709188
Slmap	3.98896e-06	-0.174508	0.065	0.115	0.221052
Wdr1	5.33454e-05	-0.175333	0.348	0.43	1
Coro7	0.000597956	-0.176316	0.094	0.141	1
Cpne3	0.000455182	-0.176335	0.188	0.246	1
Mlec	1.8731e-05	-0.176344	0.159	0.221	1
Tcerg1	7.03839e-08	-0.1764	0.075	0.131	0.0039004
Phf23	9.09359e-06	-0.176559	0.078	0.129	0.50393
Lpin2	3.24335e-07	-0.176839	0.077	0.131	0.0179734
Cyria	0.00128503	-0.176975	0.104	0.15	1
Rps28	0.000838803	-0.17744	0.556	0.631	1
Ubr5	0.00178098	-0.177652	0.103	0.148	1
Blmh	1.06509e-05	-0.177665	0.126	0.186	0.590228
N4bp1	5.66065e-05	-0.177974	0.136	0.195	1
Pik3r1	1.1962e-07	-0.178202	0.1	0.162	0.00662886
Srsf4	0.000796798	-0.178376	0.066	0.109	1
Rbbp6	3.37812e-05	-0.178599	0.158	0.22	1
Rnf114	1.29675e-06	-0.17888	0.16	0.228	0.071861
Itga1	0.0115102	-0.178978	0.195	0.243	1
Rbm28	0.00138408	-0.179018	0.081	0.124	1
Hp1bp3	0.000101922	-0.179028	0.166	0.226	1
Vsir	0.00208232	-0.179376	0.553	0.623	1
Ogdh	2.85596e-05	-0.179386	0.121	0.18	1
Ifngr2	1.27345e-07	-0.179586	0.24	0.325	0.00705694
Setd1b	7.57681e-05	-0.179629	0.13	0.188	1
Rps6ka3	2.37754e-07	-0.179963	0.142	0.211	0.0131754
Dhx58	0.00398359	-0.180308	0.108	0.153	1
Cd164	4.08127e-05	-0.180414	0.172	0.236	1
2610507B11Rik	2.18665e-06	-0.180497	0.085	0.14	0.121175
Ankfy1	1.38057e-05	-0.181144	0.113	0.171	0.765058
Dbnl	3.45084e-09	-0.181634	0.277	0.374	0.000191232
Rgl2	2.75723e-05	-0.182509	0.078	0.129	1
Bod1l	4.81948e-07	-0.182984	0.168	0.241	0.0267076
Limd1	4.54322e-05	-0.183074	0.263	0.337	1
Zfas1	9.75904e-06	-0.183168	0.223	0.296	0.540807
Nfkb1	7.73297e-07	-0.183408	0.319	0.41	0.0428531
R3hdm2	0.0013779	-0.183842	0.094	0.14	1
Srgap2	7.86196e-07	-0.183856	0.114	0.178	0.0435679
Mpeg1	8.61329e-07	-0.184714	0.893	0.924	0.0477314
Vgll4	3.66957e-06	-0.185208	0.053	0.101	0.203353
Gpr65	0.000177769	-0.185564	0.075	0.123	1
Kmt2a	3.7897e-05	-0.185794	0.092	0.146	1
Iqgap2	0.00167125	-0.185846	0.382	0.452	1
Sertad1	5.01503e-05	-0.185855	0.158	0.219	1
Cks1b	0.060326	-0.186015	0.124	0.157	1
Arhgef37	5.61047e-10	-0.186231	0.127	0.202	3.1091e-05
Ubr2	1.63917e-05	-0.18653	0.116	0.174	0.90836
Relt	1.13109e-06	-0.186649	0.081	0.137	0.0626804
Nhsl2	8.73973e-10	-0.186774	0.185	0.27	4.84321e-05
Sowahc	4.3464e-07	-0.186831	0.192	0.269	0.024086
Jpt1	0.0016138	-0.187042	0.371	0.441	1
Pik3cd	4.6039e-10	-0.187503	0.26	0.36	2.5513e-05
Slc31a2	1.74561e-06	-0.187918	0.053	0.103	0.0967348
Trf	0.00279154	-0.188042	0.082	0.124	1
Pxn	5.24452e-06	-0.188548	0.184	0.255	0.29063
Parp8	1.58325e-05	-0.188997	0.1	0.155	0.877374
Tmem106a	3.27411e-05	-0.189458	0.12	0.178	1
Zfp516	0.00103623	-0.189904	0.117	0.167	1
Dync1h1	1.21889e-07	-0.190417	0.241	0.329	0.00675459
Fyb	3.41582e-05	-0.190786	0.438	0.525	1
Usf1	1.18412e-05	-0.19125	0.107	0.167	0.656191
Adar	7.25223e-07	-0.191257	0.121	0.185	0.0401889
Utrn	0.000157106	-0.191274	0.12	0.176	1
Cntrl	1.66227e-05	-0.191311	0.15	0.214	0.921166
Znhit1	6.47757e-05	-0.191986	0.169	0.234	1
Gngt2	0.122829	-0.192002	0.251	0.289	1
Kdm7a	9.19252e-05	-0.192159	0.568	0.652	1
Atrx	2.3723e-07	-0.192188	0.145	0.216	0.0131464
Syk	0.000583845	-0.192233	0.312	0.384	1
Bola2	4.62611e-05	-0.193112	0.153	0.217	1
Wnk1	1.21165e-09	-0.193417	0.197	0.29	6.71445e-05
Pmaip1	0.000233932	-0.193421	0.064	0.108	1
Lbr	0.000174716	-0.19378	0.486	0.57	1
Kcnq1ot1	0.0121478	-0.19388	0.117	0.159	1
Plcg2	9.36441e-06	-0.194438	0.306	0.393	0.518938
Scarb2	6.50401e-09	-0.194452	0.197	0.282	0.000360426
Golgb1	6.94478e-08	-0.194709	0.09	0.153	0.00384852
Prkcd	1.58457e-06	-0.194777	0.444	0.546	0.0878104
Acin1	0.000409442	-0.194909	0.308	0.38	1
Epsti1	1.17554e-05	-0.194942	0.373	0.462	0.651436
Kpnb1	0.0001196	-0.195516	0.078	0.128	1
Dnajb9	3.79723e-09	-0.19563	0.202	0.29	0.000210427
Plekho2	1.62049e-05	-0.195764	0.264	0.343	0.898011
Isoc1	7.27947e-06	-0.196274	0.107	0.17	0.403399
Mark2	2.05171e-07	-0.197643	0.181	0.26	0.0113697
Ncl	0.00116661	-0.197856	0.584	0.652	1
Arl6ip1	7.59071e-06	-0.197947	0.371	0.463	0.420647
Taok1	2.45792e-07	-0.198604	0.16	0.236	0.0136208
Prdm2	3.4683e-05	-0.198786	0.123	0.183	1
Eif4g3	0.000185526	-0.198861	0.236	0.305	1
Ccdc88c	1.23241e-06	-0.199036	0.137	0.209	0.0682953
Dusp2	0.00132129	-0.199231	0.077	0.12	1
Psme4	6.21949e-06	-0.199865	0.181	0.254	0.344659
Pirb	0.00762098	-0.199893	0.519	0.581	1
Casp4	1.05281e-05	-0.199922	0.074	0.126	0.583424
Twf2	3.40055e-06	-0.200466	0.251	0.337	0.188445
Ubash3b	1.81027e-05	-0.200562	0.111	0.171	1
Zc3hav1	1.85909e-05	-0.201215	0.159	0.226	1
Arhgap17	2.16768e-07	-0.201247	0.236	0.323	0.0120124
Slc29a3	1.35538e-06	-0.201439	0.133	0.2	0.0751096
Klf2	5.954e-07	-0.201861	0.497	0.601	0.0329947
Kpna4	7.10083e-06	-0.201873	0.101	0.161	0.3935
Elf1	9.16721e-05	-0.201958	0.251	0.325	1
Topors	8.7633e-06	-0.202154	0.121	0.183	0.485627
Tab2	0.000140592	-0.202193	0.347	0.426	1
Tln1	9.94066e-06	-0.202546	0.772	0.834	0.550872
Fgr	0.000135573	-0.202679	0.316	0.395	1
Itga4	0.00258451	-0.203598	0.533	0.602	1
Glg1	3.39175e-06	-0.203785	0.198	0.275	0.187957
Was	3.53238e-09	-0.203797	0.202	0.292	0.00019575
Rbm5	2.20596e-06	-0.203876	0.088	0.148	0.122245
Sptbn1	7.93529e-07	-0.204071	0.267	0.355	0.0439742
Cerk	3.01053e-05	-0.20419	0.085	0.14	1
Arhgap31	5.1658e-05	-0.204368	0.077	0.128	1
Lrrc25	3.73659e-08	-0.204479	0.142	0.217	0.00207067
Cdk13	1.58981e-05	-0.204662	0.111	0.172	0.881011
Rnf111	1.34609e-05	-0.204723	0.056	0.107	0.745949
Lyl1	8.02419e-06	-0.204991	0.155	0.222	0.444668
Dock2	5.31265e-07	-0.205426	0.286	0.379	0.0294406
Dnajb1	6.97249e-05	-0.205557	0.155	0.219	1
Map3k11	7.33888e-08	-0.206128	0.085	0.149	0.00406692
Rsbn1	5.42545e-05	-0.206173	0.053	0.101	1
Luc7l3	1.33248e-05	-0.206378	0.217	0.293	0.738408
Hnrnpul1	1.36129e-05	-0.206537	0.199	0.274	0.754375
Tob1	1.46931e-07	-0.207041	0.12	0.189	0.00814231
Ms4a6b	0.00281357	-0.207082	0.501	0.571	1
Snrnp70	4.77087e-07	-0.207312	0.118	0.186	0.0264382
Stk4	0.000283628	-0.2079	0.262	0.333	1
Dennd5a	1.29088e-06	-0.207903	0.207	0.285	0.0715353
Celf1	9.50794e-09	-0.208191	0.088	0.155	0.000526892
mt-Nd2	1.46253e-05	-0.208299	0.853	0.897	0.810476
Ppfia4	3.36959e-06	-0.20887	0.126	0.192	0.186729
Sgms1	6.29883e-06	-0.209413	0.053	0.104	0.349056
Nufip2	1.2174e-08	-0.209503	0.117	0.191	0.000674636
Hmox1	0.00811636	-0.209821	0.163	0.207	1
Aftph	5.33447e-07	-0.210088	0.126	0.194	0.0295615
Dgkg	3.19722e-06	-0.210362	0.059	0.112	0.177177
Hlx	0.000108731	-0.210605	0.066	0.116	1
Ehd4	2.77659e-06	-0.210791	0.393	0.491	0.153868
Arhgap30	4.574e-08	-0.210947	0.5	0.615	0.00253473
Rasgrp4	3.38998e-08	-0.211208	0.082	0.146	0.00187859
Epb41l2	5.4739e-05	-0.211537	0.069	0.12	1
Slc15a3	4.11125e-05	-0.211868	0.095	0.151	1
Rars	7.90885e-05	-0.212027	0.098	0.154	1
Ranbp2	6.25304e-09	-0.212481	0.231	0.329	0.000346519
Ptpro	8.3513e-09	-0.212681	0.208	0.302	0.000462795
Mob1a	1.93002e-05	-0.213488	0.396	0.488	1
Atf7ip	1.01469e-05	-0.213814	0.092	0.152	0.5623
B4galt5	2.20056e-07	-0.213951	0.092	0.156	0.0121946
Cnn2	3.85329e-08	-0.214166	0.382	0.492	0.00213534
Serf2	8.71558e-07	-0.214432	0.153	0.226	0.0482982
Cpt1a	5.37165e-10	-0.215154	0.179	0.27	2.97676e-05
Cep170	1.41608e-05	-0.21516	0.072	0.128	0.784733
Prpf38b	6.81034e-09	-0.215314	0.244	0.343	0.000377402
Ptpn1	4.62868e-06	-0.215563	0.604	0.699	0.256503
Ikzf1	0.000132955	-0.215873	0.337	0.419	1
Cap1	0.000135609	-0.216199	0.61	0.687	1
Ptpn12	7.33267e-08	-0.216451	0.088	0.156	0.00406347
Chd8	2.6029e-06	-0.216643	0.108	0.173	0.144242
Lipa	1.21284e-07	-0.216706	0.165	0.243	0.00672106
Anxa3	4.74332e-07	-0.217379	0.1	0.167	0.0262856
Adgre5	0.0005009	-0.217924	0.403	0.482	1
Rin2	1.40245e-08	-0.218381	0.079	0.146	0.00077718
Csf3r	1.46592e-09	-0.218445	0.171	0.259	8.12356e-05
Stom	3.93781e-08	-0.218474	0.207	0.296	0.00218218
Ap1s2	9.89096e-07	-0.219834	0.279	0.371	0.0548118
Myo9b	2.71305e-06	-0.219951	0.165	0.239	0.150346
Fgd4	6.83491e-06	-0.219953	0.207	0.287	0.378763
Ccnb2	0.00785399	-0.22019	0.137	0.184	1
Foxn2	6.34056e-06	-0.220478	0.137	0.206	0.351368
Cdca3	0.00605232	-0.220488	0.079	0.119	1
Cdc42se1	1.59549e-07	-0.220531	0.301	0.4	0.00884159
Nrp1	2.65559e-07	-0.221439	0.172	0.252	0.0147162
Vcpip1	6.56817e-07	-0.221448	0.169	0.249	0.0363982
Dapp1	3.78685e-08	-0.223095	0.095	0.165	0.00209852
Clec7a	9.28844e-05	-0.223581	0.527	0.612	1
Wipf1	1.20815e-06	-0.224023	0.395	0.497	0.0669507
Zfand5	1.82572e-05	-0.224046	0.332	0.421	1
Ppp1r18	7.65581e-08	-0.224108	0.236	0.327	0.00424254
Snx2	3.52171e-07	-0.224224	0.257	0.351	0.0195159
Zfp217	1.83011e-06	-0.224234	0.075	0.134	0.101418
Mapk3	2.81728e-05	-0.224878	0.136	0.201	1
Oas1a	2.49981e-05	-0.224944	0.058	0.109	1
Anp32a	0.000392088	-0.224989	0.27	0.344	1
Mid1ip1	1.63978e-07	-0.22522	0.072	0.136	0.00908702
Slc25a28	3.25594e-06	-0.22524	0.068	0.125	0.180431
Rock1	4.72618e-09	-0.226109	0.315	0.426	0.000261906
Tnf	0.0368664	-0.226476	0.149	0.184	1
B930036N10Rik	0.000828735	-0.226755	0.088	0.137	1
Baz1b	3.47245e-10	-0.227047	0.171	0.262	1.92429e-05
Kat6a	6.80554e-06	-0.227293	0.158	0.231	0.377136
Klhl9	0.000331496	-0.227647	0.136	0.196	1
Selenow	0.000129587	-0.228173	0.289	0.368	1
Malat1	2.30751e-06	-0.229056	0.987	0.989	0.127873
Clec4a1	2.71446e-06	-0.229096	0.243	0.33	0.150425
Prr13	1.19189e-05	-0.229341	0.484	0.58	0.660495
Bst2	0.0271241	-0.23014	0.445	0.491	1
Per1	1.66439e-10	-0.231396	0.1	0.18	9.22339e-06
Eif5b	1.46167e-09	-0.232267	0.212	0.315	8.09999e-05
Lamp2	1.87475e-07	-0.233462	0.113	0.186	0.0103891
Cflar	2.08789e-05	-0.233798	0.097	0.157	1
Hk3	1.87234e-07	-0.234453	0.068	0.131	0.0103758
Vav1	4.57872e-07	-0.234799	0.149	0.225	0.0253734
Sash3	4.38363e-05	-0.235089	0.118	0.182	1
Spop	6.66109e-07	-0.235095	0.293	0.389	0.0369131
Crybg1	7.18918e-06	-0.235176	0.082	0.143	0.398395
Sh3bp2	3.53228e-06	-0.236729	0.059	0.116	0.195745
Pglyrp1	1.46727e-05	-0.23789	0.084	0.141	0.813103
Parp12	7.97272e-05	-0.2382	0.101	0.161	1
Marcksl1	0.0054967	-0.239066	0.114	0.16	1
Snx10	2.11209e-07	-0.239574	0.324	0.427	0.0117044
Tcof1	1.44838e-08	-0.24034	0.199	0.292	0.000802635
Mrtfa	1.2395e-06	-0.240456	0.072	0.135	0.0686883
Tnrc18	2.14934e-05	-0.241032	0.114	0.18	1
Lgals3bp	0.000591821	-0.24116	0.173	0.237	1
Sp100	0.000263592	-0.241167	0.426	0.507	1
Zfp106	6.23355e-08	-0.241291	0.214	0.306	0.00345439
Hpse	8.01582e-09	-0.241628	0.111	0.189	0.000444205
Acbd3	4.35873e-09	-0.242245	0.12	0.203	0.000241543
Ppp1r15a	4.93775e-06	-0.242483	0.354	0.448	0.273631
Zswim6	5.10644e-08	-0.242866	0.12	0.198	0.00282979
Abcg1	4.56636e-08	-0.242871	0.055	0.116	0.00253049
Il10ra	3.75559e-05	-0.243004	0.12	0.185	1
Ppp1r9b	2.13647e-06	-0.243878	0.173	0.254	0.118395
Zfp710	2.87694e-09	-0.244429	0.163	0.254	0.000159428
Ccdc50	2.62521e-05	-0.24479	0.231	0.312	1
Xiap	1.49536e-05	-0.244959	0.194	0.271	0.828671
Atf4	1.80916e-07	-0.24518	0.53	0.641	0.0100256
Prrc2a	1.80137e-13	-0.245255	0.136	0.234	9.98245e-09
Arhgap45	5.09173e-07	-0.246044	0.318	0.42	0.0282163
Aplp2	3.72405e-07	-0.246809	0.289	0.388	0.0206372
Maz	7.39587e-08	-0.247072	0.081	0.15	0.0040985
Rnpep	1.58746e-09	-0.247343	0.228	0.333	8.79706e-05
Zc3h13	1.83643e-05	-0.249143	0.142	0.212	1
Smchd1	5.37196e-06	-0.249563	0.262	0.351	0.297692
Tnfaip2	7.53764e-09	-0.24958	0.211	0.31	0.000417706
Clec2i	0.000103898	-0.250129	0.088	0.144	1
Clic4	0.000203912	-0.250692	0.105	0.163	1
Tmcc1	6.01213e-05	-0.250925	0.156	0.226	1
Rbm39	1.48317e-06	-0.252901	0.577	0.674	0.0821915
Igsf6	8.73513e-09	-0.253214	0.386	0.504	0.000484066
Hnrnph1	5.60287e-06	-0.254327	0.344	0.439	0.310489
AW112010	0.276459	-0.254448	0.195	0.221	1
Septin9	3.46683e-08	-0.255898	0.334	0.445	0.00192118
Arhgef10l	1.20435e-06	-0.256056	0.11	0.182	0.0667404
Fus	2.35963e-08	-0.25654	0.221	0.319	0.00130761
Purb	1.0258e-06	-0.25739	0.335	0.437	0.0568456
Stk38	5.96264e-05	-0.259626	0.296	0.381	1
Atp1a3	4.83586e-07	-0.260378	0.127	0.205	0.0267984
Trim12c	3.56482e-07	-0.260748	0.084	0.152	0.0197548
Ptprc	9.87893e-08	-0.260936	0.827	0.875	0.00547451
Tuba4a	0.000227534	-0.263366	0.224	0.298	1
Smc4	0.000137816	-0.263772	0.084	0.138	1
Mx1	0.000217633	-0.263913	0.09	0.144	1
Dtx3l	7.99786e-08	-0.265091	0.176	0.268	0.00443209
Eif4a2	3.4531e-08	-0.265955	0.15	0.239	0.00191357
Slfn2	4.40139e-09	-0.266984	0.723	0.817	0.000243907
Stat2	3.96672e-05	-0.267232	0.087	0.146	1
Il6ra	7.78057e-07	-0.26989	0.484	0.591	0.0431168
Ehd1	0.00164216	-0.269915	0.095	0.143	1
Stk10	8.15935e-07	-0.270068	0.233	0.325	0.0452159
Parp10	4.45537e-07	-0.270199	0.051	0.11	0.0246899
Naip5	1.77906e-06	-0.271112	0.098	0.169	0.0985883
Nfam1	4.38765e-07	-0.272108	0.449	0.559	0.0243146
Ehmt2	8.45538e-08	-0.272295	0.123	0.204	0.00468564
Tcf4	4.53552e-06	-0.272835	0.126	0.199	0.25134
Pid1	8.76815e-06	-0.27347	0.16	0.237	0.485896
2810013P06Rik	1.98749e-05	-0.274714	0.127	0.197	1
Lrp1	8.31776e-05	-0.27476	0.311	0.395	1
Pum2	2.42857e-07	-0.275062	0.251	0.351	0.0134581
Plk2	1.45115e-05	-0.275614	0.072	0.131	0.804167
Gbp3	7.75247e-06	-0.277253	0.052	0.107	0.429611
Btg2	2.21903e-09	-0.27861	0.533	0.658	0.00012297
Trim56	3.20629e-07	-0.278738	0.064	0.129	0.017768
Tifab	2.50604e-08	-0.279488	0.191	0.289	0.00138875
Tor3a	1.2509e-06	-0.279827	0.062	0.124	0.0693198
Padi2	6.09154e-11	-0.28156	0.104	0.193	3.37569e-06
Ehbp1l1	3.04797e-10	-0.281758	0.263	0.38	1.68906e-05
Frmd4a	9.65719e-09	-0.281803	0.066	0.138	0.000535163
Prcp	1.76534e-07	-0.281834	0.211	0.306	0.00978281
Pla2g7	0.00597349	-0.282036	0.143	0.188	1
Nfe2	4.52063e-06	-0.28312	0.24	0.331	0.250515
Sdcbp	2.02688e-06	-0.283368	0.064	0.126	0.112322
Tsc22d4	6.78057e-07	-0.285245	0.202	0.293	0.0375752
Myo1f	1.69441e-09	-0.285305	0.38	0.507	9.38972e-05
Sun2	8.54883e-11	-0.285759	0.058	0.134	4.73742e-06
Stat1	6.47225e-10	-0.286182	0.088	0.171	3.58666e-05
Pbxip1	1.79459e-06	-0.286514	0.173	0.258	0.0994488
Tet3	1.7602e-11	-0.287341	0.117	0.212	9.75435e-07
Ilrun	4.69555e-08	-0.28769	0.176	0.271	0.00260208
Ankrd11	2.84747e-07	-0.2887	0.301	0.406	0.0157795
C3	3.39367e-07	-0.290696	0.475	0.584	0.0188064
Cd177	4.12411e-07	-0.294449	0.159	0.246	0.0228542
Srsf2	2.93023e-08	-0.294816	0.395	0.514	0.00162382
Slfn1	3.30306e-05	-0.294943	0.37	0.46	1
Evl	1.40457e-08	-0.295457	0.12	0.205	0.000778357
Nfe2l2	1.5166e-07	-0.295552	0.197	0.293	0.00840437
Znfx1	1.00144e-06	-0.296022	0.071	0.137	0.0554958
Camkk2	6.3084e-07	-0.29853	0.236	0.332	0.0349586
Sdc3	1.07671e-05	-0.300731	0.127	0.2	0.596672
Fgl2	3.06426e-05	-0.301383	0.136	0.206	1
Fam234a	2.51362e-08	-0.302839	0.056	0.126	0.00139295
Mvp	3.06354e-09	-0.304261	0.084	0.166	0.000169769
Gbp2	1.12321e-05	-0.304807	0.062	0.119	0.622438
Ms4a4c	0.00106842	-0.304864	0.601	0.655	1
Tnfrsf1b	5.51021e-09	-0.305083	0.283	0.399	0.000305354
Cmpk2	3.26501e-06	-0.30525	0.114	0.188	0.180934
Gm45546	1.1961e-07	-0.306421	0.04	0.101	0.00662833
1600014C10Rik	2.53572e-07	-0.30792	0.114	0.195	0.0140519
Sipa1	1.68931e-10	-0.312203	0.118	0.214	9.36151e-06
Pfn1	1.77938e-13	-0.314893	0.84	0.88	9.8606e-09
Calr	2.32975e-10	-0.315052	0.447	0.581	1.29105e-05
Arid4a	3.99002e-09	-0.315586	0.218	0.329	0.000221111
Mycbp2	1.87875e-07	-0.316171	0.442	0.554	0.0104113
Itgb1	1.2063e-09	-0.316247	0.23	0.345	6.68483e-05
Anxa11	5.4433e-08	-0.317053	0.066	0.139	0.00301646
Nadk	1.71161e-09	-0.319282	0.311	0.433	9.48505e-05
Fcgr2b	1.00647e-06	-0.32094	0.195	0.286	0.0557745
Zfp36l2	2.35956e-10	-0.32151	0.584	0.706	1.30757e-05
Plekho1	5.00223e-11	-0.32173	0.227	0.349	2.77204e-06
Ctsb	2.34865e-13	-0.322541	0.795	0.874	1.30153e-08
Lgals9	2.73069e-07	-0.322802	0.236	0.337	0.0151324
Dek	1.24872e-08	-0.323491	0.368	0.49	0.000691991
Ly6e	6.91312e-21	-0.32628	0.967	0.981	3.83097e-16
Uba52	7.65552e-12	-0.326282	0.074	0.164	4.24238e-07
Dck	3.61575e-09	-0.327251	0.166	0.269	0.00020037
Tapbp	3.28717e-11	-0.327627	0.436	0.577	1.82162e-06
Ighm	3.47349e-07	-0.328837	0.22	0.318	0.0192487
Il17ra	9.3644e-09	-0.329201	0.438	0.56	0.000518938
Glul	1.41954e-08	-0.329428	0.165	0.263	0.000786653
Tap1	9.09181e-10	-0.329845	0.254	0.373	5.03832e-05
Mepce	3.201e-09	-0.33054	0.046	0.117	0.000177386
Tubb4b	1.40527e-05	-0.330647	0.09	0.153	0.778744
Hexa	1.19277e-08	-0.331067	0.406	0.528	0.000660987
Myh9	7.35911e-10	-0.331558	0.555	0.671	4.07812e-05
Lst1	1.33276e-10	-0.332095	0.668	0.779	7.38562e-06
H2-T23	1.36595e-12	-0.332486	0.344	0.489	7.56954e-08
Zfp703	3.67824e-11	-0.332854	0.094	0.189	2.03833e-06
Plod3	5.2209e-09	-0.332898	0.172	0.275	0.000289321
Fosb	2.18388e-07	-0.333542	0.549	0.651	0.0121022
Racgap1	5.92843e-09	-0.33507	0.095	0.18	0.00032853
Cyth4	1.08001e-06	-0.335947	0.189	0.281	0.0598501
H2ax	1.69169e-07	-0.336717	0.072	0.144	0.00937467
Themis2	2.06534e-09	-0.336719	0.105	0.197	0.000114453
Cbfa2t3	1.96481e-07	-0.337736	0.223	0.324	0.0108882
Atp1a1	3.27048e-08	-0.337896	0.266	0.378	0.00181237
Spen	1.25165e-10	-0.337968	0.108	0.205	6.93613e-06
Sp110	5.02281e-10	-0.341451	0.158	0.264	2.78344e-05
Numa1	1.30011e-10	-0.344293	0.065	0.149	7.20468e-06
Gvin3	1.6384e-09	-0.344544	0.475	0.601	9.07939e-05
Usp18	4.96175e-07	-0.350315	0.069	0.138	0.027496
Oas3	3.73867e-05	-0.350577	0.162	0.233	1
Mat2a	4.88098e-11	-0.351222	0.117	0.218	2.70484e-06
Gm45778	3.63746e-08	-0.352908	0.061	0.132	0.00201573
Plbd1	6.11801e-10	-0.355966	0.363	0.494	3.39036e-05
Trafd1	2.7495e-10	-0.360586	0.231	0.353	1.52367e-05
Rassf3	2.29371e-09	-0.360949	0.302	0.426	0.000127108
Ucp2	7.97221e-16	-0.364429	0.656	0.793	4.41788e-11
Slfn9	2.43044e-12	-0.36702	0.029	0.104	1.34685e-07
Nucks1	0.000191014	-0.369938	0.273	0.343	1
Ing1	4.67855e-08	-0.371257	0.091	0.173	0.00259267
Fam111a	1.11689e-09	-0.373267	0.374	0.503	6.18935e-05
Hck	1.44706e-09	-0.374422	0.296	0.421	8.019e-05
Jund	1.67659e-12	-0.379172	0.527	0.67	9.29098e-08
Ifi206	1.96296e-07	-0.381064	0.061	0.125	0.010878
Rad21	5.27569e-07	-0.383464	0.166	0.257	0.0292357
Pou2f2	5.28696e-08	-0.384351	0.266	0.376	0.00292982
Tmpo	7.99338e-13	-0.388521	0.431	0.581	4.42961e-08
Adrb2	1.00473e-08	-0.394031	0.107	0.197	0.000556784
Rin3	5.62312e-12	-0.394822	0.153	0.272	3.11611e-07
Tgfb1	3.17362e-12	-0.400083	0.298	0.441	1.75869e-07
Ifih1	2.12456e-08	-0.400442	0.139	0.235	0.00117735
Plekhg3	1.21961e-16	-0.40116	0.017	0.102	6.75857e-12
Hk2	8.89851e-12	-0.402084	0.204	0.333	4.9312e-07
Slfn8	3.88234e-15	-0.404324	0.127	0.253	2.15144e-10
Trim30d	4.22939e-12	-0.404329	0.092	0.196	2.34376e-07
Ms4a6d	0.000628017	-0.40444	0.233	0.257	1
Daxx	1.35485e-09	-0.40763	0.095	0.188	7.50803e-05
Rara	9.66812e-13	-0.410148	0.169	0.297	5.35769e-08
Cx3cr1	7.54456e-14	-0.422315	0.043	0.135	4.18089e-09
Mafb	4.69493e-06	-0.422781	0.384	0.474	0.260174
Ctsa	3.90295e-15	-0.42441	0.373	0.537	2.16286e-10
Pigt	8.61263e-15	-0.436086	0.079	0.192	4.77278e-10
Gvin-ps7	2.8385e-17	-0.437015	0.577	0.732	1.57299e-12
Oasl2	3.47746e-10	-0.439472	0.181	0.297	1.92707e-05
Cdca8	3.93262e-09	-0.439629	0.04	0.108	0.00021793
Hmgb2	1.70683e-05	-0.445579	0.503	0.577	0.945856
Sgk1	4.54443e-09	-0.452923	0.192	0.302	0.000251834
Ddx17	2.51951e-13	-0.457119	0.208	0.348	1.39621e-08
Cebpa	1.85119e-15	-0.461866	0.152	0.291	1.02585e-10
Csf1r	1.01479e-12	-0.461987	0.358	0.505	5.62353e-08
Psap	1.18714e-50	-0.465169	0.98	0.99	6.57867e-46
Phf11b	7.60619e-09	-0.465417	0.105	0.195	0.000421505
Samhd1	9.7771e-21	-0.466636	0.747	0.851	5.41808e-16
Rrbp1	2.88306e-18	-0.470746	0.613	0.755	1.59768e-13
Lmnb1	1.73201e-09	-0.486581	0.172	0.28	9.59808e-05
Gbp7	3.07721e-11	-0.497087	0.077	0.166	1.70527e-06
Trim30a	7.37644e-15	-0.499984	0.402	0.56	4.08773e-10
Fmnl1	1.23317e-19	-0.504098	0.201	0.373	6.83374e-15
Bin2	4.0193e-15	-0.507459	0.233	0.387	2.22734e-10
Tent5a	3.42492e-17	-0.510569	0.305	0.478	1.89795e-12
Eif2ak2	2.85277e-15	-0.512222	0.085	0.206	1.58089e-10
Lyn	6.83985e-17	-0.522554	0.215	0.377	3.79037e-12
Tsc22d3	2.59463e-18	-0.524667	0.127	0.275	1.43784e-13
Rsad2	1.20763e-12	-0.524729	0.046	0.135	6.69221e-08
Gm10076	2.55754e-17	-0.532726	0.29	0.462	1.41729e-12
Ifi203	2.9939e-14	-0.532949	0.26	0.41	1.6591e-09
Slfn5	1.08054e-14	-0.534398	0.552	0.676	5.98793e-10
Parp14	8.54091e-16	-0.539526	0.137	0.277	4.73303e-11
Tob2	1.24023e-15	-0.544436	0.205	0.358	6.87286e-11
Ifi209	2.16362e-13	-0.544893	0.403	0.542	1.19899e-08
Mndal	5.04283e-16	-0.550315	0.249	0.41	2.79454e-11
Cenpa	2.97122e-08	-0.556384	0.129	0.214	0.00164653
Ifi211	5.38451e-13	-0.562192	0.186	0.317	2.98388e-08
Birc5	2.13805e-09	-0.567928	0.071	0.148	0.000118482
Akna	9.66043e-24	-0.570804	0.056	0.198	5.35343e-19
Ifi204	1.33011e-14	-0.574625	0.429	0.573	7.37096e-10
Jun	1.98458e-32	-0.583411	0.65	0.835	1.09977e-27
Samd9l	4.02564e-17	-0.593509	0.139	0.285	2.23085e-12
Hexim1	6.25003e-19	-0.597317	0.234	0.408	3.46351e-14
Rnf213	2.81679e-21	-0.611761	0.309	0.498	1.56095e-16
Camp	0.000276033	-0.617972	0.267	0.343	1
Hspa5	3.6373e-34	-0.625595	0.698	0.845	2.01565e-29
Egr1	5.64626e-13	-0.626253	0.085	0.192	3.12893e-08
Dleu2	1.85659e-32	-0.637818	0.137	0.346	1.02885e-27
Fcgr1	5.08628e-14	-0.638252	0.155	0.284	2.81861e-09
Brd2	3.30603e-29	-0.638777	0.421	0.642	1.83207e-24
Dusp1	1.26048e-36	-0.647443	0.767	0.896	6.98506e-32
Txnip	6.10863e-21	-0.652449	0.205	0.385	3.38516e-16
Marcks	1.83889e-18	-0.687771	0.173	0.333	1.01904e-13
Mki67	9.87487e-11	-0.700625	0.11	0.198	5.47226e-06
Rhob	7.86689e-27	-0.711248	0.116	0.301	4.35951e-22
Cited2	3.95582e-31	-0.72689	0.329	0.562	2.19216e-26
Csf2ra	4.88583e-32	-0.732212	0.273	0.508	2.70753e-27
Irf7	3.68277e-18	-0.762116	0.197	0.349	2.04084e-13
Ngp	2.44799e-08	-0.782037	0.197	0.302	0.00135658
Gadd45b	2.56893e-32	-0.828362	0.202	0.432	1.4236e-27
Lars2	1.08002e-44	-0.8559	0.454	0.697	5.98502e-40
Isg15	1.30548e-17	-1.09521	0.121	0.246	7.23442e-13
Rn18s	3.7031e-283	-1.84868	1	1	2.05211e-278
Saa3	5.46906e-17	-2.21151	0.023	0.106	3.03073e-12
Mir6236	0	-2.79158	0.711	0.937	0
