# Supplementary material for: CST6 suppresses osteolytic bone disease in multiple myeloma by blocking osteoclast differentiation
Source: J Clin Invest. 2022 Sep 15;132(18):e159527. doi: 10.1172/JCI159527 (PMC9479617; doi:10.1172/JCI159527)
Supplement: Supplemental table 8 [file jci-132-159527-s020.xls]

## Sheet: M7
	p_val	avg_log2FC	pct.1	pct.2	p_val_adj
Saa3	1.05561e-147	4.11417	0.59	0.064	5.84978e-143
Isg15	5.53175e-245	2.99841	0.889	0.189	3.06547e-240
Ms4a6d	4.2323e-197	2.47428	0.778	0.221	2.34537e-192
AW112010	4.39675e-81	2.06267	0.524	0.199	2.43651e-76
Fth1	5.34507e-196	1.85925	0.994	0.989	2.96202e-191
Irf7	5.26607e-131	1.84339	0.826	0.299	2.91825e-126
Phf11b	2.90856e-106	1.7887	0.638	0.156	1.61181e-101
Ms4a4c	1.32063e-192	1.77233	0.94	0.63	7.31842e-188
Fcgr1	1.52514e-113	1.76784	0.728	0.239	8.4517e-109
Cxcl10	7.36524e-34	1.76243	0.237	0.042	4.08152e-29
Srgn	1.95738e-170	1.73809	0.946	0.738	1.0847e-165
Il1r2	4.38395e-76	1.66631	0.425	0.065	2.42941e-71
Ifit1	9.23445e-74	1.66274	0.431	0.07	5.11736e-69
Ifi205	1.58162e-94	1.65344	0.401	0.036	8.76469e-90
Ifi204	2.29911e-127	1.53493	0.931	0.531	1.27407e-122
Zbp1	2.42742e-103	1.53266	0.781	0.352	1.34518e-98
Ifit2	1.56988e-67	1.53143	0.419	0.069	8.69964e-63
Ifi209	1.29607e-122	1.49944	0.901	0.501	7.18229e-118
Il1b	4.95199e-38	1.47912	0.299	0.075	2.7442e-33
Ifi211	3.35432e-82	1.4753	0.686	0.277	1.85883e-77
Phf11d	5.69387e-66	1.41768	0.386	0.058	3.15532e-61
Marcksl1	6.76686e-53	1.40034	0.446	0.135	3.74992e-48
S100a9	1.25585e-10	1.38468	0.865	0.771	6.95943e-06
Ms4a6b	3.51219e-100	1.38287	0.88	0.542	1.94631e-95
Bst2	8.00222e-84	1.37356	0.82	0.464	4.43451e-79
Lcn2	3.94776e-23	1.36469	0.47	0.285	2.18769e-18
Ngp	2.35699e-07	1.3461	0.293	0.289	0.0130615
Cxcl2	1.4514e-23	1.34296	0.599	0.402	8.04308e-19
Hp	2.2771e-90	1.30499	0.928	0.851	1.26188e-85
Mt1	7.00161e-42	1.30207	0.539	0.243	3.88001e-37
Rtp4	8.90194e-57	1.2935	0.524	0.147	4.9331e-52
Marcks	1.08082e-56	1.29209	0.683	0.29	5.98947e-52
S100a8	5.41932e-11	1.24882	0.805	0.677	3.00317e-06
Vcan	6.34385e-46	1.22496	0.659	0.313	3.51551e-41
Slfn4	2.08107e-40	1.22379	0.308	0.07	1.15325e-35
Clec4e	1.03255e-36	1.20852	0.473	0.197	5.72201e-32
Ifi35	9.20003e-52	1.2036	0.551	0.21	5.09829e-47
Ninj1	2.40556e-48	1.20198	0.494	0.23	1.33307e-43
Rsad2	4.72994e-43	1.20026	0.404	0.106	2.62114e-38
Ifih1	8.87134e-46	1.18217	0.5	0.205	4.91614e-41
Oas3	2.16386e-44	1.16858	0.533	0.205	1.19912e-39
Sdc4	2.626e-54	1.15989	0.195	0.008	1.45523e-49
Ifi206	1.82721e-43	1.14882	0.389	0.1	1.01257e-38
Ehd1	4.59914e-37	1.14838	0.377	0.122	2.54866e-32
Mndal	9.76306e-56	1.14454	0.692	0.371	5.4103e-51
Ifit3	2.78465e-38	1.14073	0.287	0.056	1.54314e-33
Clec4d	5.44779e-42	1.12946	0.281	0.049	3.01895e-37
Camp	3.99774e-06	1.12869	0.317	0.335	0.221539
F10	3.61674e-59	1.12719	0.737	0.501	2.00425e-54
Ccl2	6.66942e-33	1.12491	0.749	0.633	3.69592e-28
Psmb10	4.84039e-61	1.12019	0.766	0.464	2.68235e-56
Isg20	2.01608e-40	1.11222	0.281	0.054	1.11723e-35
Hmox1	1.84848e-15	1.1109	0.311	0.195	1.02435e-10
Lgals9	2.09293e-48	1.11086	0.62	0.305	1.15982e-43
Ifitm1	2.26177e-27	1.07939	0.219	0.048	1.25338e-22
Il18	1.12424e-37	1.05066	0.254	0.051	6.23008e-33
Ly6a	6.77633e-33	1.0442	0.162	0.016	3.75517e-28
Maf	8.67476e-35	1.04041	0.287	0.069	4.8072e-30
Wfdc17	7.1196e-52	1.0377	0.925	0.813	3.9454e-47
Il1rn	4.10631e-43	1.02862	0.216	0.027	2.27555e-38
Hck	2.95253e-46	1.02195	0.674	0.389	1.63617e-41
Gbp7	2.5038e-34	1.01352	0.416	0.139	1.3875e-29
Rnh1	6.70803e-47	1.01327	0.641	0.448	3.71732e-42
Slfn1	1.84946e-46	1.0122	0.743	0.43	1.02489e-41
Plac8	1.43836e-92	1.00512	1	0.991	7.97084e-88
Ifitm3	1.02799e-101	1.00486	1	0.994	5.69671e-97
Ifi203	8.03365e-39	1.00265	0.656	0.375	4.45192e-34
Clic4	3.03225e-33	0.991674	0.389	0.141	1.68035e-28
Fgl2	7.3458e-32	0.987444	0.44	0.182	4.07075e-27
Slfn5	1.01261e-49	0.986703	0.886	0.646	5.61146e-45
Oasl2	1.04281e-32	0.97251	0.554	0.265	5.77885e-28
Gbp2	5.7693e-29	0.961873	0.311	0.1	3.19711e-24
Tax1bp1	4.95199e-47	0.939543	0.808	0.605	2.74419e-42
Slc15a3	4.81662e-28	0.92057	0.359	0.13	2.66918e-23
Pirb	4.86415e-42	0.910168	0.79	0.56	2.69552e-37
Oasl1	5.12632e-27	0.908926	0.263	0.066	2.8408e-22
Ctsz	1.48877e-52	0.908693	0.835	0.688	8.25019e-48
Glrx	4.60793e-26	0.904853	0.341	0.139	2.55353e-21
Trafd1	5.5255e-34	0.902003	0.593	0.322	3.06201e-29
Mafb	1.26424e-24	0.901183	0.689	0.449	7.00591e-20
Marchf5	2.01614e-24	0.88345	0.386	0.182	1.11726e-19
Sp110	6.73117e-28	0.879814	0.485	0.236	3.73014e-23
Daxx	2.48738e-26	0.879609	0.392	0.163	1.37841e-21
Snx2	1.70271e-30	0.868641	0.587	0.324	9.43572e-26
Dmkn	3.49306e-23	0.86343	0.162	0.029	1.93571e-18
Metrnl	1.60672e-23	0.862984	0.467	0.273	8.90377e-19
Lgals3bp	2.00278e-22	0.859227	0.416	0.217	1.10986e-17
Parp12	1.99853e-25	0.854399	0.374	0.139	1.10751e-20
Psmb8	1.45535e-42	0.852417	0.829	0.617	8.06496e-38
Ifi213	5.31023e-24	0.851511	0.302	0.1	2.94271e-19
Rnf213	1.51219e-32	0.847897	0.707	0.46	8.37993e-28
Casp4	4.03265e-22	0.847332	0.272	0.11	2.23474e-17
Trim30a	3.81463e-36	0.843725	0.784	0.525	2.11391e-31
Serpina3g	4.90036e-29	0.843509	0.129	0.011	2.71558e-24
Xaf1	5.64029e-24	0.84307	0.377	0.16	3.12563e-19
Tspo	8.73482e-50	0.839616	0.961	0.89	4.84049e-45
Usp18	5.56411e-24	0.837485	0.335	0.116	3.08341e-19
Wfdc21	4.458e-08	0.836111	0.147	0.088	0.00247044
Calr	1.41078e-34	0.832286	0.76	0.552	7.818e-30
Nfkbia	7.15222e-25	0.830103	0.668	0.549	3.96347e-20
Psmb9	2.38954e-32	0.827753	0.629	0.42	1.32418e-27
Pik3ap1	1.35707e-23	0.817866	0.249	0.071	7.52034e-19
Plek	1.60184e-27	0.813377	0.653	0.445	8.87675e-23
Pla2g7	4.85479e-18	0.811658	0.362	0.171	2.69033e-13
Lrg1	3.12478e-17	0.805369	0.126	0.026	1.73163e-12
Ggct	1.57852e-29	0.803961	0.174	0.024	8.74754e-25
Ly6i	6.17023e-20	0.802501	0.159	0.032	3.41929e-15
Dok2	8.11097e-32	0.798856	0.144	0.014	4.49478e-27
Capza2	1.47184e-46	0.797788	0.925	0.765	8.15637e-42
Cd74	1.77878e-13	0.796149	0.213	0.079	9.85726e-09
Sod2	4.48276e-27	0.795935	0.192	0.037	2.48417e-22
Fcgr2b	1.48959e-20	0.793846	0.446	0.264	8.25473e-16
Mx1	1.90726e-20	0.792445	0.329	0.125	1.05693e-15
Nmi	5.13076e-21	0.790897	0.314	0.139	2.84326e-16
Dhx58	5.99406e-22	0.787567	0.338	0.135	3.32167e-17
H3f3b	7.93844e-55	0.776557	0.991	0.944	4.39917e-50
Aif1	3.0631e-20	0.774599	0.38	0.232	1.69745e-15
Actb	3.71072e-117	0.770283	1	1	2.05633e-112
Ctsc	4.7609e-39	0.76912	0.904	0.743	2.6383e-34
Ifi44	2.6026e-21	0.768665	0.162	0.033	1.44226e-16
Psme2	9.54918e-32	0.763464	0.707	0.558	5.29177e-27
Ncf4	9.26192e-24	0.761435	0.623	0.434	5.13259e-19
Ifi207	1.06689e-27	0.759812	0.731	0.488	5.91229e-23
Slpi	3.40097e-16	0.742093	0.548	0.474	1.88468e-11
Dusp2	1.37964e-15	0.740998	0.26	0.105	7.64541e-11
Ogfr	1.49337e-20	0.738978	0.503	0.288	8.27564e-16
Ccl4	1.75422e-10	0.725633	0.356	0.2	9.72119e-06
1600014C10Rik	9.10235e-18	0.724109	0.356	0.174	5.04416e-13
Ldha	3.52346e-23	0.721848	0.542	0.364	1.95256e-18
AA467197	2.59836e-28	0.71451	0.12	0.009	1.43991e-23
Tpd52	1.90327e-29	0.704594	0.85	0.66	1.05471e-24
Trim30b	2.40204e-21	0.698267	0.204	0.047	1.33112e-16
Mrpl52	7.09597e-21	0.697603	0.581	0.39	3.9323e-16
Gcnt2	4.17692e-15	0.689614	0.225	0.077	2.31468e-10
Pid1	1.07887e-16	0.683429	0.362	0.219	5.97868e-12
Samd9l	1.48308e-15	0.679737	0.434	0.256	8.21864e-11
Bcl2a1b	1.21313e-35	0.67761	0.123	0.004	6.7227e-31
Clec5a	1.63296e-14	0.676237	0.254	0.123	9.04919e-10
Spcs2	8.17978e-20	0.676154	0.575	0.402	4.5329e-15
Hspa5	1.39995e-29	0.67143	0.919	0.821	7.75795e-25
Tpm4	2.29216e-19	0.668724	0.527	0.342	1.27022e-14
Slc30a1	1.66008e-16	0.662531	0.198	0.073	9.19949e-12
Clec4a1	4.68115e-17	0.660589	0.5	0.308	2.5941e-12
Tarm1	2.0673e-17	0.66047	0.18	0.049	1.14561e-12
Tnf	9.67895e-11	0.659318	0.317	0.171	5.36368e-06
Mvp	1.29403e-15	0.65242	0.311	0.146	7.17101e-11
Ccl7	5.13396e-10	0.652126	0.105	0.028	2.84503e-05
Nampt	1.86801e-17	0.650558	0.539	0.315	1.03517e-12
Trim30c	1.41822e-17	0.647951	0.165	0.041	7.85919e-13
Gm12250	3.23774e-15	0.646705	0.207	0.073	1.79423e-10
Tap1	2.0362e-16	0.645671	0.524	0.348	1.12838e-11
Sppl2a	4.6091e-21	0.643766	0.671	0.502	2.55418e-16
Adam8	2.29347e-16	0.643385	0.174	0.048	1.27095e-11
Fcer1g	2.96523e-40	0.640719	0.988	0.978	1.64321e-35
Clec4n	3.36523e-24	0.640357	0.117	0.014	1.86488e-19
Cmklr1	3.03757e-34	0.639621	0.123	0.005	1.6833e-29
Sdc3	6.98824e-14	0.637493	0.353	0.181	3.8726e-09
Psma3	3.86729e-16	0.634052	0.527	0.369	2.1431e-11
Tor3a	7.69508e-14	0.632157	0.254	0.108	4.26431e-09
Ptpn1	1.55807e-24	0.627719	0.811	0.679	8.63422e-20
Hmox2	2.1834e-14	0.624412	0.353	0.189	1.20995e-09
Ets2	7.63207e-14	0.623032	0.389	0.209	4.22939e-09
Ccdc86	5.74897e-13	0.618999	0.371	0.211	3.18585e-08
Parp10	2.43885e-13	0.616243	0.225	0.095	1.35151e-08
Mrpl54	7.93548e-13	0.615479	0.392	0.241	4.39753e-08
Rgl1	6.37944e-36	0.615417	0.114	0.002	3.53523e-31
Magohb	1.26648e-11	0.615391	0.314	0.163	7.01834e-07
Ccnd2	1.17862e-22	0.605422	0.111	0.01	6.53146e-18
Trim30d	9.52124e-12	0.603469	0.323	0.175	5.27629e-07
Mbd2	1.95704e-14	0.60312	0.461	0.286	1.08451e-09
Phf11a	2.61427e-17	0.599225	0.138	0.027	1.44872e-12
Casp1	5.39662e-13	0.597686	0.263	0.126	2.99059e-08
Pilra	5.70288e-11	0.593888	0.222	0.096	3.16031e-06
Pdia6	7.83723e-15	0.59321	0.5	0.364	4.34308e-10
Cd14	4.91258e-12	0.591629	0.575	0.432	2.72236e-07
Sell	4.54147e-22	0.585315	0.859	0.748	2.5167e-17
Hspa8	5.26465e-18	0.584307	0.728	0.604	2.91746e-13
H2-T22	2.61298e-11	0.5824	0.308	0.17	1.44801e-06
Chmp4b	3.41182e-17	0.581752	0.689	0.508	1.89069e-12
Gadd45b	2.10232e-11	0.581358	0.542	0.395	1.16502e-06
Ikbke	2.1928e-12	0.579444	0.228	0.095	1.21516e-07
Slamf8	2.78233e-14	0.579425	0.159	0.048	1.54186e-09
Bst1	7.2704e-11	0.579064	0.159	0.06	4.02896e-06
Selenow	2.69326e-13	0.578927	0.53	0.348	1.4925e-08
Eif6	1.34403e-11	0.576579	0.386	0.24	7.44809e-07
B2m	2.97214e-45	0.575271	0.991	0.989	1.64704e-40
Ier3	7.99439e-12	0.573766	0.626	0.441	4.43017e-07
Ssr2	2.4446e-13	0.573455	0.368	0.258	1.3547e-08
Pycard	2.04894e-16	0.572366	0.731	0.621	1.13544e-11
Evl	1.95644e-11	0.571752	0.335	0.186	1.08418e-06
Scimp	1.05611e-32	0.571127	0.105	0.003	5.85252e-28
Gadd45g	1.51584e-07	0.570122	0.219	0.127	0.00840019
Slc2a6	5.16659e-12	0.568703	0.222	0.104	2.86312e-07
Calhm6	1.1919e-10	0.567523	0.168	0.067	6.60506e-06
Psmb2	4.70523e-12	0.565517	0.476	0.31	2.60745e-07
Smox	7.27268e-16	0.564988	0.132	0.029	4.03023e-11
Ms4a6c	1.53341e-26	0.562296	0.949	0.897	8.49752e-22
Ddx58	9.03758e-12	0.561761	0.192	0.073	5.00827e-07
Cd40	3.30531e-13	0.561622	0.147	0.051	1.83167e-08
Nt5c3	3.14857e-11	0.556632	0.21	0.086	1.74481e-06
Herc6	4.80416e-13	0.555747	0.165	0.05	2.66227e-08
Tpst1	2.54618e-14	0.555496	0.165	0.045	1.41099e-09
Rrbp1	5.40567e-19	0.553563	0.835	0.731	2.99561e-14
Pfkp	8.38554e-11	0.549245	0.32	0.194	4.64693e-06
Cd68	5.07212e-12	0.546125	0.53	0.389	2.81077e-07
Sp100	9.91779e-16	0.545737	0.635	0.488	5.49604e-11
Cdkn1a	1.42735e-10	0.539783	0.548	0.412	7.90978e-06
H2-K1	1.20813e-21	0.536897	0.949	0.891	6.69498e-17
Znfx1	7.21262e-10	0.535507	0.24	0.122	3.99695e-05
Epsti1	3.98406e-14	0.531359	0.56	0.444	2.2078e-09
Ppa1	2.24035e-13	0.530786	0.153	0.053	1.24151e-08
H2-T23	1.43791e-12	0.52886	0.602	0.463	7.9683e-08
Ostc	4.12932e-12	0.528686	0.524	0.397	2.28831e-07
Psma5	2.14143e-12	0.528162	0.314	0.207	1.18669e-07
Sp140	1.60703e-09	0.523411	0.284	0.159	8.90554e-05
Lrrc59	1.04033e-09	0.516625	0.335	0.198	5.7651e-05
Oas1a	1.48098e-09	0.515648	0.198	0.097	8.20698e-05
Psme1	2.3606e-14	0.511571	0.731	0.596	1.30815e-09
Nmral1	9.40425e-11	0.51001	0.153	0.057	5.21146e-06
Mydgf	4.19668e-10	0.505895	0.377	0.243	2.32563e-05
Smpdl3b	1.39015e-16	0.505464	0.102	0.014	7.70364e-12
Cd164	1.05902e-08	0.504329	0.323	0.222	0.000586864
Eif2ak2	5.23655e-08	0.503311	0.305	0.183	0.00290189
Ifitm6	3.35786e-15	0.502977	0.901	0.81	1.86079e-10
Srsf3	1.31099e-12	0.502775	0.68	0.557	7.265e-08
Dad1	6.48367e-12	0.498732	0.587	0.459	3.59299e-07
Psma6	2.56582e-09	0.492916	0.446	0.328	0.000142187
Klra2	2.169e-08	0.492699	0.317	0.2	0.00120197
Rab7b	1.72771e-07	0.491814	0.147	0.07	0.00957427
Sdf2l1	4.6609e-10	0.491791	0.243	0.157	2.58288e-05
Spi1	8.87637e-14	0.490569	0.749	0.662	4.91893e-09
Ccrl2	1.28233e-06	0.489186	0.162	0.087	0.0710616
Eps8	4.25468e-08	0.489029	0.201	0.122	0.00235777
Snf8	1.87875e-09	0.488991	0.419	0.301	0.000104113
Ms4a4b	3.62029e-08	0.48854	0.21	0.112	0.00200622
Ubc	2.45374e-16	0.488408	0.892	0.836	1.35976e-11
Alas1	1.27553e-08	0.487997	0.18	0.082	0.000706847
Txn1	3.12518e-16	0.487755	0.91	0.82	1.73185e-11
Sec23b	7.69241e-08	0.485369	0.222	0.117	0.00426283
Cmpk2	4.14807e-08	0.482072	0.269	0.173	0.00229869
Fabp5	7.64838e-07	0.48144	0.231	0.17	0.0423843
Gk	2.47229e-09	0.481425	0.126	0.046	0.000137005
Prdx5	4.17673e-16	0.480532	0.955	0.931	2.31458e-11
Tor1aip1	2.08611e-11	0.480138	0.605	0.467	1.15604e-06
Il4ra	2.40407e-07	0.476843	0.222	0.127	0.0133224
Gripap1	4.26598e-08	0.474199	0.231	0.143	0.00236403
Pim3	3.64053e-07	0.473907	0.213	0.135	0.0201743
Rbx1	2.20258e-10	0.469189	0.575	0.457	1.22058e-05
Stat1	8.26173e-08	0.468082	0.269	0.153	0.00457832
Ifi30	1.10189e-12	0.468032	0.862	0.783	6.10626e-08
Ufm1	1.27453e-08	0.462359	0.308	0.205	0.000706292
Ddx60	2.52753e-08	0.461085	0.135	0.054	0.00140065
Cstb	5.30517e-10	0.460155	0.626	0.526	2.93991e-05
Mcemp1	1.8331e-09	0.459456	0.59	0.479	0.000101583
Ctsb	4.25892e-18	0.458847	0.937	0.859	2.36012e-13
Dck	3.45222e-08	0.458079	0.359	0.25	0.00191308
Treml2	2.26181e-07	0.457811	0.284	0.169	0.012534
Gbp3	4.37124e-07	0.45724	0.165	0.096	0.0242237
Msr1	3.01906e-08	0.457219	0.168	0.081	0.00167304
Cct3	1.34343e-09	0.455583	0.257	0.171	7.44473e-05
Pacsin2	4.22749e-08	0.451053	0.275	0.176	0.00234271
Mapkapk2	5.86412e-11	0.449075	0.644	0.539	3.24966e-06
Irf2	8.35005e-08	0.448162	0.404	0.292	0.00462727
Hibadh	3.46309e-08	0.4481	0.135	0.069	0.0019191
Batf3	1.09776e-09	0.443229	0.102	0.029	6.08337e-05
Ccr1	3.28053e-07	0.440797	0.458	0.322	0.0181794
Rap2c	2.65022e-07	0.439931	0.362	0.246	0.0146865
Cd300lf	6.70157e-07	0.43964	0.207	0.106	0.0371374
Slc3a2	4.29553e-07	0.438837	0.416	0.294	0.0238041
Rab5if	3.96904e-10	0.438203	0.683	0.558	2.19948e-05
Tmem106a	3.27381e-07	0.437548	0.269	0.164	0.0181421
Ranbp2	5.49133e-09	0.437522	0.41	0.311	0.000304307
Runx3	3.47762e-07	0.436286	0.18	0.085	0.0192716
Tent4a	2.98849e-07	0.435756	0.147	0.067	0.016561
Trem3	1.09074e-07	0.435121	0.174	0.077	0.00604443
Gca	1.28612e-14	0.433563	0.111	0.019	7.12718e-10
Gch1	3.59517e-07	0.433202	0.228	0.128	0.019923
Psma4	2.42098e-08	0.432421	0.539	0.437	0.00134161
Lrrc25	2.763e-08	0.43174	0.284	0.203	0.00153114
Ftl1	7.02776e-10	0.430944	0.644	0.557	3.8945e-05
Slc39a1	9.49975e-07	0.430858	0.198	0.113	0.0526438
Ms4a8a	1.64686e-06	0.430519	0.213	0.128	0.0912623
Ctss	7.435e-20	0.429366	0.97	0.919	4.12018e-15
Samhd1	1.31755e-14	0.428913	0.904	0.834	7.30134e-10
N4bp1	1.4588e-06	0.428621	0.272	0.182	0.080841
Lair1	6.8148e-08	0.426263	0.126	0.05	0.00377649
Atp5g1	3.55726e-08	0.425479	0.461	0.37	0.00197129
Cdk6	5.09559e-08	0.424915	0.138	0.07	0.00282377
Mrps24	1.52085e-06	0.424852	0.368	0.256	0.0842795
Jarid2	4.64018e-07	0.424194	0.368	0.266	0.025714
Naa25	1.46507e-07	0.423166	0.165	0.077	0.00811883
Hcls1	1.76854e-08	0.422574	0.509	0.42	0.000980056
Ssbp1	1.1794e-06	0.421346	0.219	0.139	0.0653575
Cope	1.01771e-07	0.421099	0.398	0.289	0.00563976
Cept1	5.26119e-07	0.421026	0.237	0.138	0.0291554
H2-D1	3.79149e-18	0.420489	0.973	0.965	2.10109e-13
Cd53	5.78335e-10	0.419893	0.763	0.681	3.2049e-05
Id2	1.90108e-06	0.414617	0.725	0.661	0.10535
Rnpep	3.47906e-07	0.412103	0.404	0.314	0.0192796
Actr3	1.22888e-13	0.41151	0.898	0.822	6.80995e-09
Krtcap2	2.84352e-07	0.410687	0.563	0.467	0.0157577
Ly6c2	9.90907e-18	0.410347	1	0.989	5.49121e-13
Kdelr2	3.38969e-06	0.409473	0.296	0.188	0.187843
Lgals8	1.31009e-06	0.406261	0.21	0.117	0.0726
Pcbp1	9.76596e-09	0.403827	0.689	0.598	0.000541191
Pdia3	1.25472e-07	0.402621	0.557	0.475	0.00695316
Parp14	6.80715e-06	0.402606	0.344	0.255	0.377225
Shisa5	1.32938e-10	0.401438	0.725	0.633	7.36692e-06
Ly6e	6.10927e-23	0.40021	1	0.978	3.38551e-18
Slc31a1	1.08053e-06	0.3991	0.201	0.128	0.0598787
Ass1	2.37636e-07	0.398576	0.141	0.072	0.0131688
Vasp	2.60217e-07	0.398071	0.38	0.282	0.0144202
Dram1	2.44076e-05	0.397163	0.18	0.102	1
Rars	7.22422e-07	0.39631	0.225	0.142	0.0400337
Tomm70a	9.04956e-06	0.395153	0.21	0.124	0.50149
Sra1	3.69488e-06	0.393659	0.254	0.174	0.204755
Sec24d	2.73882e-08	0.393335	0.123	0.045	0.00151774
Acaa1a	2.30401e-06	0.393108	0.29	0.181	0.127679
Csf2rb2	2.28077e-06	0.390362	0.147	0.069	0.126391
Ndufs4	1.1763e-06	0.38762	0.419	0.342	0.065186
Adprh	1.37618e-05	0.387235	0.204	0.119	0.762625
Pnpt1	9.46321e-07	0.386932	0.144	0.072	0.0524413
Sap30	1.8191e-06	0.385354	0.479	0.375	0.100807
Nlrc5	4.27401e-07	0.384287	0.135	0.065	0.0236848
Uqcrb	5.28193e-08	0.382876	0.485	0.41	0.00292703
Pak1ip1	4.05873e-05	0.380885	0.257	0.177	1
Tapbp	9.61999e-08	0.378816	0.644	0.554	0.00533101
Arl5c	9.39849e-06	0.378673	0.219	0.159	0.520827
Ppib	6.30488e-08	0.378425	0.692	0.611	0.00349391
Gngt2	1.2164e-05	0.377019	0.401	0.276	0.674081
Gda	1.26067e-07	0.374662	0.781	0.714	0.00698615
Ifrd1	3.96155e-06	0.374345	0.305	0.24	0.219533
Efhd2	6.83654e-08	0.372967	0.536	0.468	0.00378854
Mrpl17	6.44084e-06	0.371151	0.174	0.111	0.356926
Pml	5.27002e-06	0.370724	0.12	0.058	0.292043
Larp1	1.72227e-05	0.369563	0.335	0.241	0.954412
Magoh	2.68045e-05	0.368498	0.314	0.23	1
Ranbp1	1.99418e-05	0.367119	0.329	0.237	1
Fam241a	9.28952e-05	0.36633	0.341	0.251	1
Casp8	4.46519e-05	0.365409	0.231	0.153	1
Jak2	1.53762e-06	0.364033	0.216	0.152	0.0852087
Mrps18c	1.07811e-05	0.363439	0.299	0.23	0.597447
Stx18	1.22731e-06	0.361871	0.141	0.085	0.0680128
Grpel1	3.89587e-05	0.361651	0.284	0.201	1
Aldh1b1	2.77688e-05	0.361117	0.15	0.082	1
Card19	1.45321e-06	0.359796	0.383	0.323	0.0805312
Flot1	2.98245e-05	0.359636	0.266	0.175	1
Stard3	7.50357e-05	0.359342	0.219	0.141	1
Ly86	8.00467e-07	0.358272	0.647	0.552	0.0443587
Selenos	2.69666e-06	0.358227	0.458	0.394	0.149438
Ppp1r11	7.22525e-05	0.356023	0.216	0.134	1
Zfand3	1.49045e-05	0.355269	0.222	0.16	0.825949
Nucb2	7.48159e-05	0.355079	0.153	0.092	1
Psmb5	4.02299e-05	0.354983	0.323	0.248	1
Clec4a3	0.000106425	0.354772	0.464	0.372	1
Plaur	4.43098e-05	0.354556	0.398	0.315	1
Oas2	3.6547e-06	0.354455	0.204	0.107	0.202529
Sri	5.81973e-06	0.35422	0.413	0.334	0.322506
Wdr43	7.51405e-05	0.354147	0.204	0.131	1
Mrpl35	4.13663e-06	0.353879	0.186	0.129	0.229235
Xbp1	1.18554e-05	0.352293	0.479	0.372	0.65698
Napsa	2.16021e-07	0.351025	0.808	0.735	0.011971
Lcp1	7.87798e-09	0.350069	0.853	0.811	0.000436566
Pno1	9.51717e-06	0.349999	0.129	0.063	0.527403
Zfp36l1	0.000221217	0.349319	0.18	0.103	1
Tmem219	5.6774e-05	0.34818	0.189	0.128	1
Slirp	8.11872e-06	0.347232	0.171	0.105	0.449907
Chmp2a	7.1599e-06	0.345365	0.545	0.468	0.396773
Nop58	6.1076e-05	0.344772	0.15	0.084	1
Eif4a3	5.42468e-05	0.343171	0.222	0.153	1
Arl1	6.86219e-05	0.343017	0.204	0.138	1
Chchd1	5.21548e-06	0.34274	0.314	0.238	0.289021
Psmb6	6.48854e-06	0.340588	0.479	0.4	0.359569
Pin1	2.87949e-06	0.339312	0.15	0.096	0.15957
Slc11a1	0.000188478	0.336687	0.183	0.116	1
B430306N03Rik	3.16178e-05	0.336674	0.147	0.076	1
Ccl9	0.000180717	0.334196	0.728	0.71	1
Jpt1	1.10646e-05	0.333341	0.545	0.426	0.613157
Coro2a	0.000134242	0.332847	0.231	0.163	1
Cyba	1.54821e-11	0.330953	0.973	0.954	8.57955e-07
Srsf7	1.1008e-05	0.328722	0.338	0.291	0.610019
Lpxn	3.13103e-05	0.328641	0.129	0.064	1
Eif2s1	5.47012e-05	0.328345	0.171	0.115	1
Exosc3	8.95946e-05	0.326356	0.189	0.11	1
Ssr4	2.55308e-05	0.325917	0.578	0.502	1
Nr4a2	0.00113688	0.324565	0.296	0.232	1
Rab5c	6.74238e-05	0.324031	0.479	0.385	1
BC147527	6.09661e-05	0.324022	0.138	0.077	1
Polr1h	9.63508e-05	0.323929	0.234	0.172	1
Pitpna	1.59585e-06	0.3233	0.805	0.706	0.0884355
Bet1	9.53013e-05	0.322606	0.204	0.134	1
Adar	0.000153463	0.321733	0.266	0.172	1
Cyrib	2.90353e-07	0.321725	0.844	0.809	0.0160902
Ctsl	0.000606772	0.319362	0.302	0.223	1
Tmbim6	1.5489e-07	0.318656	0.671	0.633	0.00858339
Psmb4	7.03372e-06	0.318492	0.716	0.641	0.389781
P4hb	0.00050719	0.318271	0.446	0.371	1
Cd33	0.000786154	0.318093	0.117	0.066	1
Ifi27l2a	1.24069e-09	0.317623	0.97	0.977	6.87539e-05
Ubb	1.9796e-05	0.31711	0.554	0.492	1
Nod1	0.000113912	0.316627	0.135	0.07	1
Sar1a	0.000297981	0.315689	0.287	0.209	1
Cebpb	5.75865e-10	0.314674	0.985	0.968	3.19121e-05
Keap1	0.000165355	0.313369	0.228	0.174	1
Ndufb9	3.6738e-06	0.312143	0.638	0.573	0.203587
Lgmn	0.00139093	0.311728	0.183	0.124	1
Osm	0.000690554	0.310314	0.521	0.444	1
Plaat3	7.06887e-05	0.310301	0.105	0.05	1
Eif5a	4.89733e-05	0.310085	0.716	0.635	1
Slc31a2	0.000755175	0.309587	0.15	0.093	1
Rnf34	0.000273343	0.308594	0.135	0.086	1
Tmem176a	0.00111508	0.3081	0.105	0.081	1
Tdrd7	0.000340998	0.307521	0.198	0.145	1
Fkbp5	0.00044492	0.307492	0.159	0.103	1
Mvb12a	0.000192806	0.307352	0.246	0.193	1
Gnptab	0.000821011	0.305986	0.15	0.092	1
Ciao2b	0.00030555	0.304586	0.168	0.103	1
Morf4l2	0.000401192	0.304105	0.195	0.132	1
Stoml2	0.000246933	0.302809	0.144	0.089	1
Gtf2f1	0.000210874	0.302716	0.21	0.151	1
Nfkbib	0.000302024	0.301816	0.174	0.109	1
Mmp8	3.33201e-06	0.300515	0.35	0.367	0.184647
Camk2d	0.00317475	0.299904	0.278	0.205	1
Atp6v1g1	5.93796e-05	0.298821	0.437	0.376	1
Ndufc1	0.000343705	0.298459	0.392	0.328	1
Mthfd2	0.000214679	0.298074	0.117	0.066	1
Gas7	0.00238846	0.297382	0.302	0.232	1
Ilrun	0.00190501	0.296915	0.32	0.255	1
Helz2	2.63964e-05	0.296689	0.117	0.05	1
Tbcb	0.000346417	0.296661	0.287	0.224	1
Abracl	2.84456e-05	0.295892	0.689	0.623	1
Clcn7	0.000229651	0.295604	0.12	0.07	1
Zfp593	0.000178322	0.295511	0.123	0.071	1
Gng5	0.000184622	0.294787	0.392	0.322	1
Sin3b	0.000425153	0.294756	0.299	0.236	1
Tmem184b	0.00101515	0.294496	0.192	0.128	1
Ubxn4	0.00209527	0.294488	0.377	0.298	1
Frmd4a	0.00119577	0.294321	0.192	0.125	1
Mx2	0.000925272	0.293792	0.117	0.068	1
Tmem131	0.00151367	0.293757	0.237	0.185	1
Arf1	0.000144489	0.293592	0.506	0.45	1
Lamp2	3.82832e-05	0.292399	0.228	0.173	1
Stat2	0.00281401	0.292194	0.204	0.135	1
Eif3g	0.000911781	0.291464	0.332	0.26	1
Mrpl39	0.000154611	0.289921	0.102	0.051	1
Rgs1	0.00621397	0.289771	0.213	0.146	1
Cox7b	0.000315962	0.288721	0.65	0.588	1
Eif4a1	0.000639278	0.28864	0.431	0.362	1
Cd86	0.000189586	0.288025	0.117	0.064	1
Rab10	0.00105881	0.287169	0.29	0.231	1
Tmem258	8.21738e-05	0.286222	0.461	0.411	1
Txndc9	0.000727424	0.286064	0.18	0.116	1
Ptk2b	0.000703582	0.284934	0.219	0.172	1
Emp3	1.70864e-05	0.284914	0.787	0.76	0.946862
Slfn9	0.00216084	0.284638	0.144	0.091	1
Cops5	0.000543829	0.283716	0.186	0.126	1
Txnl1	0.00050665	0.282097	0.332	0.275	1
Mrpl46	0.000338458	0.281806	0.126	0.077	1
Coq2	0.000457476	0.280393	0.12	0.071	1
Dusp5	0.000959504	0.279157	0.126	0.071	1
Fgr	0.00104587	0.279026	0.44	0.382	1
Milr1	0.00128938	0.278681	0.189	0.138	1
Mxd1	0.00102177	0.27752	0.114	0.063	1
Calm1	3.46658e-06	0.276883	0.928	0.895	0.192104
Gabarap	4.0475e-05	0.275806	0.79	0.738	1
Tfec	0.00089929	0.275258	0.132	0.084	1
Txnrd1	0.0120832	0.27482	0.18	0.133	1
Bax	0.00444083	0.274586	0.374	0.31	1
Man2a1	0.00193402	0.274309	0.21	0.163	1
Tmed9	0.00142501	0.274285	0.434	0.372	1
Cd47	1.54702e-05	0.274012	0.808	0.736	0.857294
Mgat2	0.000176909	0.273672	0.308	0.266	1
Arf6	0.00229426	0.273628	0.246	0.191	1
Tpt1	5.81125e-14	0.273407	1	0.995	3.22036e-09
Abi3	0.00389236	0.272927	0.132	0.088	1
Phc2	0.00311995	0.272829	0.183	0.134	1
Exosc4	0.000846536	0.272603	0.123	0.068	1
Skap2	2.14503e-05	0.272144	0.488	0.43	1
Tgif1	0.000460306	0.271807	0.18	0.142	1
Id1	0.00236626	0.270998	0.443	0.395	1
Pxk	0.00203285	0.270942	0.21	0.158	1
Timm17a	0.000647525	0.270662	0.189	0.14	1
Snrnp27	0.00256751	0.270564	0.237	0.171	1
Klhdc4	0.000584968	0.270412	0.108	0.055	1
Smim3	0.00538731	0.270313	0.165	0.11	1
Ube2k	0.000299541	0.269691	0.251	0.21	1
Dbnl	0.00400794	0.269152	0.434	0.357	1
Atp5md	0.00011065	0.268335	0.398	0.354	1
Metap2	0.00165762	0.267252	0.326	0.253	1
Arhgdia	4.38209e-05	0.26691	0.635	0.599	1
Shtn1	0.00264808	0.265209	0.126	0.074	1
Snx5	0.0031327	0.264413	0.254	0.208	1
Arhgap26.1	0.00503918	0.264009	0.272	0.208	1
Stk19	6.23712e-05	0.263852	0.132	0.1	1
Isca2	0.000754915	0.263683	0.132	0.083	1
Ppp4c	0.00357784	0.263534	0.281	0.217	1
Lamtor5	0.000900287	0.263353	0.371	0.334	1
Scfd1	0.00256903	0.261448	0.138	0.095	1
Pla2g4a	0.000362714	0.261376	0.111	0.053	1
Maff	0.00659353	0.261127	0.105	0.067	1
Psmc5	0.00846931	0.260129	0.21	0.154	1
Prdx1	0.00026182	0.260079	0.734	0.711	1
Plekho1	0.00318095	0.259867	0.398	0.33	1
Tnfaip3	0.00355011	0.256962	0.287	0.245	1
Psma2	0.00197758	0.254739	0.521	0.454	1
Hsbp1	0.000685997	0.254732	0.29	0.252	1
Bud31	0.000767214	0.253661	0.251	0.208	1
Psmc2	0.00259993	0.253612	0.177	0.128	1
Arel1	0.000769982	0.253465	0.102	0.058	1
Cox5a	0.000177065	0.252925	0.647	0.598	1
Hdlbp	0.00346747	0.252919	0.371	0.321	1
Casp6	0.00166946	0.252811	0.126	0.083	1
Pex2	0.00188555	0.252531	0.132	0.092	1
Eif1	2.20373e-05	0.252437	0.916	0.875	1
Icam1	0.00197916	0.25228	0.105	0.056	1
Tapbpl	0.00334392	0.251974	0.129	0.081	1
Ddx39b	0.00356412	0.251248	0.287	0.23	1
Ssu72	0.00441507	0.251102	0.389	0.33	1
Pgs1	0.0141878	0.250722	0.198	0.145	1
Ppig	0.000467234	0.249156	0.359	0.314	1
Slfn2	5.5955e-05	0.249146	0.838	0.803	1
Ybx3	0.00144629	0.248454	0.302	0.255	1
Bhlhe40	0.0149002	0.248108	0.153	0.119	1
Dtx3l	0.00662581	0.24778	0.317	0.253	1
Dynll1	7.86639e-05	0.247305	0.473	0.451	1
Mrps34	0.00154614	0.24685	0.132	0.091	1
Eef1g	0.00567345	0.245092	0.416	0.359	1
Rpf2	0.00178275	0.244557	0.123	0.083	1
Rbm8a	0.00285961	0.244415	0.419	0.378	1
Mrpl30	0.00245474	0.243597	0.449	0.399	1
Snu13	0.00443397	0.243494	0.138	0.091	1
Parp9	0.00803212	0.243219	0.18	0.125	1
Eif2s2	0.00580664	0.242993	0.383	0.315	1
Gtf3c6	0.0037397	0.242112	0.147	0.1	1
Fubp1	0.00134018	0.241707	0.114	0.071	1
Trim12c	0.00319081	0.241662	0.168	0.142	1
Vapa	0.00160972	0.240772	0.575	0.524	1
Mefv	0.00589019	0.240556	0.141	0.09	1
Sec61b	1.41599e-05	0.240447	0.898	0.856	0.784685
Erp44	0.00781528	0.239866	0.257	0.2	1
Tcof1	0.00987265	0.239729	0.35	0.276	1
Rap1a	0.000529693	0.239621	0.419	0.378	1
Cndp2	0.000809091	0.238089	0.332	0.294	1
Otub1	0.000627331	0.238033	0.207	0.165	1
Fcf1	0.00404492	0.237702	0.174	0.129	1
U2af1	0.00441112	0.237551	0.156	0.098	1
Edf1	0.00522757	0.237255	0.461	0.397	1
Lman2	0.0010103	0.237	0.446	0.393	1
Mrps7	0.00845968	0.236944	0.156	0.103	1
Chchd2	0.000337011	0.23678	0.503	0.464	1
Hsp90aa1	0.00198677	0.235439	0.524	0.475	1
Spty2d1	0.00163044	0.234979	0.293	0.265	1
Ndufb6	0.00638218	0.23385	0.341	0.28	1
Cyc1	0.000585606	0.233594	0.228	0.194	1
Eif4e2	0.00941243	0.23313	0.147	0.098	1
Prpf38a	0.00863842	0.231622	0.156	0.11	1
Etv6	0.00905134	0.231147	0.243	0.198	1
Gpr35	0.0181621	0.231088	0.201	0.15	1
Idnk	0.00632991	0.230995	0.204	0.158	1
Xdh	0.00733204	0.230972	0.383	0.319	1
Copg1	0.00211575	0.230957	0.132	0.097	1
Gtf2b	0.0184402	0.230859	0.246	0.188	1
Yif1a	0.00535446	0.230509	0.108	0.062	1
Psmd8	0.00120002	0.229857	0.542	0.507	1
Ddx24	0.0114412	0.228698	0.446	0.376	1
Ifitm2	0.0104751	0.228351	0.231	0.168	1
Lbp	0.0163534	0.228196	0.111	0.068	1
Hsd17b12	0.00188831	0.228029	0.168	0.126	1
Cisd2	0.00586091	0.226497	0.26	0.218	1
Niban2	0.0255077	0.225992	0.201	0.15	1
Cnbp	0.000727263	0.225911	0.422	0.396	1
Cox19	0.00705414	0.225102	0.123	0.081	1
Sertad1	0.0368003	0.224534	0.26	0.208	1
Hnrnph2	0.00672178	0.224283	0.171	0.118	1
Ik	0.00448225	0.224159	0.266	0.227	1
Aida	0.00331584	0.223838	0.153	0.121	1
Ankfy1	0.0194315	0.223716	0.21	0.161	1
Tomm22	0.00182262	0.223427	0.434	0.392	1
Capg	0.000687269	0.223371	0.602	0.572	1
Pfdn2	0.0148827	0.223274	0.296	0.234	1
Sfr1	0.00560438	0.223213	0.449	0.395	1
Ascc3	0.0269398	0.223177	0.171	0.121	1
Zfand5	0.00640421	0.222279	0.455	0.407	1
Emg1	3.69314e-05	0.222223	0.323	0.305	1
Sdcbp	0.000218926	0.221971	0.144	0.117	1
Smdt1	0.00180061	0.221669	0.716	0.675	1
Psmd12	0.000477353	0.221447	0.153	0.123	1
Ezr	0.0292463	0.221321	0.269	0.23	1
Met	0.0202686	0.22082	0.144	0.102	1
Jaml	0.00948112	0.220361	0.123	0.096	1
Ogfrl1	0.0010406	0.220185	0.377	0.355	1
Sec13	0.00770236	0.219818	0.234	0.193	1
Ggh	3.08644e-05	0.219485	0.386	0.364	1
Thoc6	0.00901093	0.218875	0.129	0.088	1
Ap3b1	0.00130631	0.218646	0.228	0.192	1
Cacybp	0.0216399	0.217963	0.293	0.247	1
Ak2	0.011966	0.217667	0.207	0.164	1
Trir	0.0105009	0.21723	0.383	0.329	1
Surf4	0.0187253	0.215833	0.404	0.355	1
Dcun1d5	0.0120246	0.215789	0.254	0.216	1
Slc35b1	0.0174147	0.215183	0.216	0.156	1
Atp1a1	0.0200409	0.215109	0.422	0.36	1
Puf60	0.0096836	0.214233	0.183	0.149	1
Gtf2h5	0.00155238	0.213814	0.326	0.307	1
Plekha1	0.000595353	0.21377	0.105	0.08	1
Mif	0.0201584	0.213417	0.186	0.142	1
Med28	0.0205199	0.213079	0.21	0.172	1
Ext1	0.00710278	0.212564	0.126	0.1	1
Cln8	0.0117645	0.21233	0.237	0.187	1
Csf1r	0.00889266	0.211508	0.542	0.483	1
Chmp6	0.00447202	0.211502	0.114	0.08	1
Polr2j	0.02301	0.211056	0.254	0.214	1
Emc6	0.000159969	0.210445	0.228	0.212	1
Prpf31	0.00581548	0.209926	0.108	0.062	1
Ppp1r15a	0.0110133	0.209858	0.485	0.434	1
Ehd4	0.00720558	0.208465	0.524	0.476	1
Sar1b	0.00703373	0.207885	0.177	0.148	1
Vps29	0.00999148	0.206993	0.225	0.184	1
Mrps18a	0.0253715	0.205596	0.174	0.131	1
Ube2a	0.0245495	0.205577	0.338	0.281	1
Rab11a	0.0184587	0.20523	0.243	0.202	1
Srsf6	0.00240769	0.204477	0.383	0.359	1
Gosr2	0.00422702	0.203776	0.123	0.095	1
2210016F16Rik	0.0235718	0.201842	0.165	0.114	1
Bag1	0.00507624	0.201091	0.383	0.348	1
Eloc	0.0234358	0.200804	0.35	0.31	1
Tmem179b	0.015408	0.200277	0.192	0.157	1
I830077J02Rik	0.0358143	0.199649	0.21	0.164	1
Psmd6	0.0117145	0.198699	0.278	0.24	1
Grina	0.0352584	0.198696	0.272	0.233	1
Tap2	0.0277244	0.19867	0.174	0.138	1
Il13ra1	0.00475906	0.198527	0.29	0.212	1
Fam104a	0.014151	0.197379	0.228	0.199	1
Zup1	0.0388838	0.197163	0.132	0.089	1
Naaa	0.00158006	0.196737	0.584	0.572	1
S100a10	0.0159878	0.196387	0.844	0.83	1
Ndufb2	0.00997326	0.196339	0.243	0.209	1
Ptafr	0.0708977	0.19623	0.15	0.109	1
Fndc3b	0.034856	0.19537	0.18	0.139	1
Abce1	0.0219382	0.195357	0.162	0.13	1
Kars	0.026078	0.1953	0.144	0.109	1
Mrpl3	0.0201181	0.195106	0.117	0.079	1
Esd	0.0111186	0.194868	0.281	0.244	1
Ube2j2	0.0376036	0.19467	0.222	0.186	1
Uqcrq	0.00336429	0.194637	0.68	0.632	1
Otud5	0.00749637	0.193993	0.183	0.161	1
Adam9	0.0298005	0.193609	0.114	0.081	1
Usb1	0.0165875	0.193097	0.102	0.06	1
Rheb	0.0198652	0.19252	0.225	0.186	1
Atp5o.1	0.00756706	0.192179	0.467	0.425	1
Psmc4	0.0089112	0.191998	0.213	0.176	1
Jtb	0.034194	0.191799	0.269	0.226	1
Cycs	0.0345172	0.190729	0.18	0.143	1
BC031181	0.0374022	0.190622	0.213	0.169	1
Susd6	0.00288168	0.190299	0.219	0.194	1
Psmd10	0.0329292	0.190274	0.12	0.082	1
Malat1	3.80483e-05	0.190064	0.994	0.988	1
Elavl1	0.0688242	0.189799	0.222	0.174	1
H3f3a	0.00193195	0.18907	0.841	0.813	1
Cd300c2	0.0122267	0.188674	0.168	0.145	1
Dcp2	0.0550236	0.18862	0.192	0.148	1
Plgrkt	0.00247819	0.188104	0.12	0.095	1
Actg1	0.0261458	0.186974	0.171	0.138	1
Crybg1	0.00823088	0.186841	0.159	0.134	1
Rab1a	0.0381376	0.18665	0.428	0.399	1
Commd2	0.0268466	0.185694	0.162	0.134	1
Ebna1bp2	0.073598	0.184545	0.183	0.151	1
Tfg	0.0893236	0.183808	0.228	0.19	1
Gm37376	0.0271152	0.183467	0.108	0.068	1
Macroh2a1	0.00183503	0.182969	0.719	0.691	1
Fndc3a	0.000368762	0.182634	0.207	0.192	1
Pfn1	0.0011076	0.182521	0.901	0.873	1
Litaf	0.0099407	0.181978	0.377	0.351	1
Srsf2	0.00400458	0.181944	0.518	0.498	1
Sec61a1	0.0134354	0.181844	0.317	0.285	1
Snrpa1	0.0565406	0.181726	0.144	0.107	1
Rab7	0.0158006	0.18126	0.476	0.423	1
Peli1	0.0703986	0.181156	0.144	0.109	1
Creb3	0.0427285	0.181127	0.117	0.083	1
Svbp	0.0723261	0.180705	0.186	0.15	1
Rnf7	0.0167235	0.180046	0.246	0.216	1
Tgfbi	0.00117686	0.18	0.808	0.832	1
Csnk2b	0.0122526	0.179909	0.338	0.306	1
Srebf2	0.0571754	0.179654	0.129	0.1	1
Zfp703	0.00323964	0.179003	0.189	0.176	1
Cd52	0.0173285	0.17885	0.329	0.3	1
Lrch1	0.0342196	0.178829	0.117	0.085	1
Nol7	0.0331579	0.178317	0.275	0.247	1
Smu1	0.0578153	0.177641	0.174	0.135	1
Hnrnpf	0.00169296	0.177209	0.482	0.46	1
Med15	0.0419017	0.177184	0.177	0.141	1
Denr	0.0162088	0.177068	0.156	0.128	1
Atp11a	0.0515624	0.176806	0.108	0.079	1
Rps27l	0.0560472	0.176775	0.656	0.607	1
Cltc	0.0123181	0.176648	0.47	0.45	1
Ssr3	4.45679e-05	0.175861	0.44	0.444	1
Copb2	0.00531038	0.175291	0.302	0.28	1
Mrpl4	0.0682553	0.175291	0.183	0.151	1
Tyrobp	4.24333e-06	0.175255	0.997	0.998	0.235148
Rgcc	0.0699421	0.17516	0.147	0.122	1
Rbms1	0.00568819	0.175111	0.593	0.585	1
Psmd14	0.0501304	0.174669	0.231	0.19	1
Mrps25	0.0481905	0.174632	0.132	0.101	1
Msrb1	0.00288558	0.17442	0.946	0.926	1
Crlf2	0.0502564	0.174101	0.293	0.258	1
Psme3	0.00127266	0.173972	0.117	0.104	1
Sub1	0.00476568	0.173869	0.871	0.847	1
Cox7a2	0.0344037	0.173835	0.701	0.648	1
Trappc3	0.0144159	0.173568	0.138	0.115	1
C1qbp	0.0468179	0.17332	0.15	0.117	1
Mrpl21	0.0193792	0.173217	0.174	0.148	1
Gsdmd	0.0632034	0.172749	0.201	0.151	1
Ndufa9	0.031633	0.172663	0.18	0.147	1
Ndufa13	0.0851061	0.172424	0.467	0.414	1
Pdap1	9.70793e-05	0.172316	0.246	0.248	1
1110004F10Rik	0.0270181	0.171923	0.18	0.149	1
Mrpl12	0.0889338	0.171888	0.183	0.142	1
Nsf	0.116608	0.171682	0.263	0.221	1
Tle3	0.12122	0.171482	0.189	0.153	1
Sdhc	0.0025907	0.171163	0.228	0.206	1
Hars	0.0787569	0.170084	0.114	0.086	1
Ndufaf3	0.0730912	0.169352	0.105	0.077	1
Rpl8	0.000124405	0.169302	0.988	0.968	1
Npc2	0.000302481	0.168905	0.97	0.967	1
Cdc42	0.00730334	0.168797	0.91	0.867	1
Gna13	0.0620819	0.167877	0.275	0.243	1
Phb2	0.0286361	0.167761	0.266	0.239	1
Sf3a1	0.0462736	0.167313	0.108	0.08	1
Ptpn6	0.0730516	0.166333	0.5	0.447	1
Eif5b	0.123032	0.166034	0.341	0.3	1
Fxyd5	0.0696192	0.165443	0.533	0.496	1
Snrpd2	0.000926334	0.165378	0.201	0.189	1
Eif3d	0.0548547	0.164672	0.323	0.292	1
Lrrfip1	0.0291216	0.164608	0.126	0.108	1
Vmp1	0.0263584	0.164363	0.204	0.176	1
Atp5pb	0.000579864	0.163678	0.71	0.708	1
Arpc4	0.0725706	0.163638	0.293	0.26	1
Rin2	0.105223	0.163111	0.168	0.136	1
Ube2e1	0.169371	0.163095	0.18	0.146	1
Get3	0.0653653	0.163029	0.114	0.082	1
Szrd1	0.100217	0.162654	0.231	0.19	1
Timm8b	0.00298801	0.162486	0.213	0.208	1
Cct8	0.0607016	0.16212	0.407	0.345	1
Ddx17	0.0779803	0.161826	0.374	0.328	1
Tnfrsf1a	0.0237059	0.161583	0.371	0.351	1
Bcl3	0.0325536	0.161565	0.126	0.106	1
Nol12	0.047552	0.161328	0.123	0.082	1
Slc35e4	0.103349	0.161212	0.132	0.095	1
Ccdc88b	0.0989162	0.161022	0.141	0.103	1
Uvrag	0.0276398	0.16081	0.234	0.21	1
Trim56	0.129764	0.160117	0.156	0.119	1
Gadd45gip1	0.0130641	0.159732	0.126	0.105	1
Eif1ad	0.0704092	0.158876	0.108	0.074	1
Ndufa12	0.0794889	0.158609	0.105	0.076	1
Stxbp3	0.121982	0.158609	0.123	0.092	1
Nupr1	0.0542456	0.158572	0.177	0.161	1
Plekho2	0.000107933	0.157666	0.329	0.334	1
Bbip1	0.0318857	0.15765	0.198	0.186	1
Psmc1	0.0905972	0.157288	0.192	0.16	1
Chordc1	0.0485988	0.157264	0.126	0.103	1
Actr10	0.0806966	0.156476	0.171	0.139	1
Med8	0.0978911	0.156474	0.246	0.211	1
Paf1	0.0143139	0.156438	0.126	0.108	1
Slc35a4	0.170455	0.156018	0.12	0.09	1
Rpl21	0.00437746	0.155615	0.907	0.904	1
Smim7	0.0833294	0.155307	0.192	0.164	1
Anxa4	0.108386	0.155071	0.141	0.108	1
Uba5	0.0438409	0.155031	0.135	0.114	1
Sf3b3	0.0729271	0.154239	0.15	0.123	1
Ufc1	0.0301854	0.154148	0.359	0.329	1
Fyb	0.0172968	0.154049	0.527	0.514	1
Rap1gds1	0.122255	0.153621	0.12	0.092	1
Stk40	0.0549243	0.152817	0.189	0.17	1
Ndufb7	0.0294995	0.152548	0.65	0.614	1
Nus1	0.00561933	0.151932	0.216	0.205	1
Arpc1b	0.0368621	0.151524	0.557	0.521	1
Cct6a	0.00573511	0.151514	0.275	0.265	1
Yrdc	0.157443	0.151018	0.171	0.139	1
Thbs1	0.159218	0.150278	0.635	0.587	1
Psmd2	0.0528668	0.149379	0.29	0.267	1
Snx3	0.0256179	0.149202	0.347	0.329	1
Tmem14c	0.0113894	0.148392	0.506	0.497	1
Tbc1d13	0.0940675	0.148216	0.12	0.089	1
Atp5j2	0.0698393	0.148157	0.602	0.571	1
Nono	0.0671873	0.148115	0.108	0.086	1
Trem1	0.035607	0.148099	0.111	0.072	1
1700123O20Rik	0.0695992	0.14804	0.144	0.12	1
Srpr	0.0886446	0.147849	0.123	0.099	1
Tomm40	0.039088	0.147757	0.108	0.086	1
G3bp1	0.118191	0.147695	0.234	0.203	1
Arpp19	0.0296246	0.147607	0.213	0.192	1
Mcts1	0.120232	0.147278	0.251	0.222	1
Ube2d3	0.0436455	0.14711	0.656	0.611	1
Rab8b	0.0110034	0.146458	0.287	0.276	1
Nfil3	0.139471	0.146424	0.428	0.378	1
Polb	0.0850279	0.146371	0.174	0.151	1
Arf5	0.0153516	0.146356	0.734	0.726	1
Etfa	0.0163438	0.14623	0.213	0.196	1
Maip1	0.129711	0.145914	0.105	0.077	1
Hspe1	0.0133331	0.145366	0.41	0.402	1
Rab8a	0.0409078	0.145289	0.329	0.297	1
Coa3	0.0923836	0.144869	0.225	0.202	1
Eif3m	0.127976	0.144267	0.389	0.354	1
Mmadhc	0.083445	0.144054	0.162	0.136	1
Taf11	0.0136271	0.144011	0.123	0.106	1
Kdm5c	0.0171148	0.143929	0.102	0.086	1
Mdm2	0.0528084	0.143863	0.225	0.204	1
Agfg1	0.17894	0.143717	0.192	0.168	1
Ptges3	0.194459	0.143437	0.21	0.177	1
Smim12	0.12577	0.143431	0.114	0.083	1
Atp5b	0.031768	0.143268	0.62	0.618	1
Pkib	0.0384494	0.142823	0.165	0.152	1
Tspan31	0.0194641	0.142571	0.156	0.141	1
Arl8b	0.12713	0.14252	0.254	0.219	1
Gnb1	0.0590088	0.141426	0.458	0.432	1
Trip12	0.00959095	0.1412	0.254	0.242	1
Ikzf1	0.092683	0.140999	0.428	0.408	1
Max	0.0498371	0.140895	0.186	0.17	1
Srgap2	0.157672	0.140557	0.195	0.168	1
1700017B05Rik	0.115461	0.140483	0.111	0.092	1
Uqcc2	0.161909	0.140242	0.257	0.224	1
Acadl	0.0983219	0.140068	0.171	0.156	1
S100a11	0.140534	0.140002	0.814	0.792	1
Prdx6	0.125111	0.139676	0.497	0.48	1
Ube2q1	0.00153501	0.139037	0.257	0.26	1
Cfdp1	0.102812	0.138961	0.159	0.133	1
Tifab	0.217558	0.138643	0.308	0.275	1
Mrps14	0.0445591	0.138397	0.368	0.348	1
Rpl24	0.086447	0.137365	0.347	0.333	1
Rpl22l1	0.134606	0.137114	0.509	0.479	1
Vamp8	0.0243545	0.136625	0.638	0.628	1
Prpf40a	0.000164833	0.136561	0.419	0.434	1
Slfn8	0.152779	0.136505	0.281	0.235	1
Rpl9	0.00388797	0.13612	0.97	0.973	1
Sarnp	0.152166	0.136103	0.24	0.205	1
Nars	0.0439606	0.135783	0.251	0.232	1
Selenok	0.0481598	0.135487	0.539	0.516	1
Cyria	0.201204	0.135307	0.171	0.143	1
Mphosph10	0.142832	0.135136	0.12	0.095	1
Tnfrsf1b	0.120713	0.135119	0.428	0.382	1
Mrpl11	0.197002	0.135079	0.141	0.111	1
Elob	0.100185	0.134608	0.488	0.466	1
Kras	0.165518	0.134585	0.162	0.137	1
Mdh2	0.130059	0.134546	0.398	0.353	1
Nadk	0.110072	0.134541	0.461	0.415	1
Psmd11	0.195442	0.134413	0.111	0.086	1
Ier3ip1	0.19579	0.134364	0.192	0.162	1
Nolc1	0.142961	0.133975	0.123	0.097	1
Pomp	0.0155258	0.133888	0.716	0.712	1
Rasa4	0.158914	0.133858	0.126	0.101	1
Nsmce2	0.218259	0.132844	0.129	0.109	1
Pcgf5	0.0733973	0.132602	0.15	0.13	1
Ufd1	0.0626775	0.132367	0.12	0.102	1
Tmem128	0.0286413	0.132261	0.171	0.156	1
Isoc1	0.217391	0.132255	0.18	0.161	1
B4galt5	0.174041	0.131874	0.174	0.147	1
Krcc1	0.0892354	0.130818	0.213	0.193	1
Nuak2	0.194591	0.130536	0.111	0.088	1
Cox5b	0.12969	0.130456	0.611	0.563	1
Map2k3	0.0153844	0.130157	0.231	0.229	1
Ndufs3	0.214921	0.129343	0.114	0.086	1
Nufip1	0.109156	0.129306	0.132	0.11	1
Cox20	0.0817202	0.128175	0.141	0.124	1
Hmgcl	0.0733728	0.127848	0.195	0.181	1
Cops6	0.163085	0.127488	0.147	0.127	1
Mpp1	0.00143423	0.127307	0.287	0.294	1
Uck2	0.0417145	0.127293	0.162	0.149	1
Slc7a7	0.210388	0.127037	0.105	0.082	1
Pdcl3	0.173367	0.12693	0.159	0.138	1
Tlr7	0.25516	0.126843	0.141	0.113	1
Chil3	0.0939757	0.126238	0.874	0.895	1
Hspa9	0.0423273	0.125853	0.195	0.178	1
Eif1ax	0.00742372	0.125772	0.177	0.171	1
Rnf114	0.0368778	0.125746	0.234	0.219	1
Srsf10	0.0148799	0.124903	0.102	0.09	1
Saraf	0.314596	0.124855	0.189	0.16	1
Rexo2	0.206542	0.124752	0.272	0.237	1
Atp5c1	0.0627257	0.124693	0.659	0.638	1
Ak6	0.254163	0.124552	0.126	0.099	1
Ctnnbl1	0.217726	0.124432	0.111	0.089	1
Ptcd2	0.239413	0.123968	0.132	0.106	1
Fus	0.316285	0.123927	0.335	0.305	1
Arpc3	0.104324	0.123926	0.347	0.333	1
Uba1	0.0146116	0.123922	0.323	0.318	1
Uqcr10	0.0824665	0.123833	0.53	0.467	1
Ctdnep1	0.140236	0.123658	0.198	0.182	1
Nubp1	0.0511888	0.123621	0.171	0.154	1
Acsl4	0.187335	0.12322	0.102	0.074	1
Fcgr3	0.00357072	0.122821	0.488	0.514	1
Lst1	0.110295	0.122807	0.799	0.763	1
Aqr	0.136982	0.122584	0.108	0.094	1
Map2k2	0.149455	0.122373	0.159	0.137	1
Acer3	0.132028	0.122241	0.329	0.316	1
St3gal4	0.0809173	0.122093	0.222	0.208	1
Hspd1	0.136494	0.122034	0.177	0.156	1
Gspt1	0.0481962	0.121693	0.201	0.187	1
Uqcrc1	0.00185548	0.121684	0.234	0.234	1
Hcst	0.0366741	0.12154	0.216	0.205	1
Ddx39a	0.144673	0.121338	0.162	0.142	1
Lsm12	0.136658	0.120155	0.243	0.219	1
Imp4	0.0251695	0.119063	0.123	0.114	1
Hmgcr	0.253429	0.118806	0.135	0.113	1
Trappc2l	0.119564	0.117108	0.308	0.284	1
Ltv1	0.295135	0.116809	0.138	0.111	1
Mrpl16	0.186378	0.115926	0.105	0.086	1
Mrps28	0.0875027	0.11582	0.15	0.135	1
Psenen	0.307745	0.1157	0.135	0.109	1
Sf3a3	0.0628746	0.115321	0.123	0.109	1
Slc25a28	0.161957	0.115121	0.132	0.117	1
Xrn1	0.0608203	0.114997	0.141	0.134	1
Arhgef10l	0.122581	0.114553	0.174	0.173	1
Snrpd1	0.318891	0.114401	0.135	0.116	1
Rps27	0.0474767	0.114111	0.862	0.86	1
Ube2f	0.263481	0.113992	0.231	0.201	1
Etf1	0.16798	0.113979	0.401	0.377	1
Phyh	0.154343	0.113302	0.123	0.106	1
Snrpd3	0.140778	0.113288	0.266	0.249	1
Ppid	0.218849	0.113257	0.108	0.088	1
Dnajc15	0.26108	0.113224	0.335	0.304	1
Ppp6c	0.219835	0.113148	0.162	0.147	1
Usp25	0.0303392	0.112832	0.446	0.449	1
Ahsa1	0.11536	0.112814	0.117	0.107	1
Hnrnpc	0.216173	0.112606	0.395	0.379	1
Atf6	0.0350821	0.112503	0.24	0.235	1
Ssbp4	0.00721276	0.11247	0.159	0.154	1
Atp5d	0.0729014	0.112252	0.587	0.567	1
Rala	0.0220869	0.112052	0.246	0.24	1
Cox8a	0.0968266	0.111953	0.817	0.795	1
Batf	0.261188	0.111822	0.102	0.086	1
Gng12	0.34371	0.111794	0.177	0.154	1
Rbmxl1	0.281141	0.111499	0.108	0.089	1
Il10rb	0.249175	0.110084	0.111	0.092	1
Psmb3	0.101603	0.109528	0.494	0.482	1
Mxi1	0.110665	0.108809	0.138	0.133	1
Tfe3	0.0190009	0.108808	0.12	0.111	1
Ptgs2	0.0397293	0.108564	0.165	0.12	1
Smn1	0.221701	0.108492	0.138	0.116	1
Supt5	0.0134116	0.108338	0.24	0.238	1
2610001J05Rik	0.256044	0.107735	0.168	0.151	1
Nifk	0.232929	0.107715	0.144	0.122	1
Cap1	0.0191189	0.1073	0.68	0.678	1
Itpr1	0.21244	0.107221	0.228	0.216	1
Hras	0.283414	0.106905	0.111	0.092	1
Cers6	0.269878	0.106704	0.371	0.351	1
Ndufa8	0.173824	0.106543	0.371	0.347	1
Atp6v1f	0.0115593	0.106471	0.5	0.51	1
Stx8	0.059662	0.106282	0.15	0.14	1
Triobp	0.350479	0.106243	0.108	0.085	1
Chmp5	0.359555	0.106086	0.278	0.257	1
Suclg1	0.210235	0.105945	0.168	0.15	1
Bak1	0.245716	0.105726	0.24	0.217	1
Sem1	0.0476205	0.105692	0.973	0.96	1
Nubp2	0.0746254	0.103552	0.12	0.109	1
Trabd	0.16994	0.10347	0.144	0.128	1
Pfdn6	0.0505588	0.103311	0.254	0.245	1
Rap2a	0.0892995	0.102961	0.177	0.173	1
Tmem147	0.235475	0.102723	0.18	0.161	1
Fam207a	0.128759	0.102524	0.108	0.093	1
Son	0.108049	0.102456	0.482	0.472	1
C1d	0.0124576	0.102445	0.228	0.228	1
Sfpq	0.0942799	0.102143	0.243	0.231	1
Socs3	0.000876126	0.102125	0.305	0.228	1
Mrps12	0.379752	0.101997	0.177	0.155	1
Farsa	0.310106	0.10182	0.102	0.079	1
Cd302	0.319218	0.101272	0.377	0.343	1
Lrp10	0.141064	0.10121	0.269	0.259	1
Unc50	0.29682	0.101007	0.144	0.123	1
Srrt	0.167284	0.100953	0.189	0.171	1
Txndc17	0.0587705	0.100638	0.347	0.345	1
Cwc25	0.29873	0.100466	0.111	0.103	1
Hdac1	0.173248	0.100296	0.171	0.157	1
Ywhah	0.172195	-0.100164	0.12	0.151	1
Txnip	0.738196	-0.100198	0.347	0.364	1
Rpl12	0.103534	-0.100497	0.922	0.926	1
Pcbd2	0.0317141	-0.100809	0.081	0.114	1
Fuca2	0.0108447	-0.100971	0.111	0.153	1
9530068E07Rik	0.065325	-0.101337	0.132	0.172	1
Pde4b	0.593231	-0.101459	0.18	0.199	1
Cdc34	0.505146	-0.101526	0.087	0.106	1
Cpsf7	0.167994	-0.101558	0.084	0.113	1
Twf2	0.0334482	-0.101688	0.278	0.329	1
Ilk	0.128514	-0.10171	0.186	0.227	1
Por	0.339719	-0.10173	0.099	0.124	1
Stt3b	0.0267007	-0.101808	0.15	0.192	1
Vps35	0.0424065	-0.101984	0.24	0.292	1
Dnajc8	0.0820359	-0.102174	0.257	0.303	1
Hnrnpd	0.324703	-0.102275	0.398	0.439	1
Arid5b	0.13886	-0.102316	0.135	0.169	1
1110008P14Rik	0.0719684	-0.10288	0.168	0.206	1
Ykt6	0.505195	-0.103079	0.096	0.114	1
Washc3	0.192356	-0.103369	0.096	0.126	1
Fbxo28	0.381279	-0.103528	0.096	0.12	1
Rhog	0.461238	-0.103597	0.266	0.298	1
Slc25a5	0.272756	-0.104011	0.635	0.677	1
Hk2	0.112422	-0.104097	0.272	0.32	1
Mpc2	0.215756	-0.104108	0.335	0.379	1
Atxn7l3	0.220127	-0.104113	0.075	0.102	1
Pnpla8	0.107386	-0.104443	0.087	0.117	1
Pisd	0.0722286	-0.104706	0.069	0.101	1
Vav3	0.0356649	-0.104865	0.102	0.138	1
Sgpl1	0.153039	-0.105303	0.18	0.219	1
Nudt21	0.0789491	-0.105409	0.087	0.12	1
Ccnt1	0.233299	-0.105532	0.075	0.101	1
Prpf38b	0.00211108	-0.105544	0.266	0.335	1
Trio	0.00180134	-0.105743	0.147	0.203	1
Il6st	0.142411	-0.105857	0.129	0.164	1
Thap11	0.497491	-0.106226	0.096	0.116	1
Nxf1	0.455443	-0.106232	0.099	0.121	1
Sdf2	0.465575	-0.10629	0.156	0.181	1
Rps29	0.0374365	-0.106343	0.85	0.895	1
Cct7	0.084702	-0.106365	0.266	0.313	1
Sos2	0.0433339	-0.106601	0.093	0.126	1
Rps27a	0.00242162	-0.10662	0.982	0.993	1
H2aj	0.00109797	-0.1072	0.545	0.634	1
Sh3bgrl	0.144522	-0.107508	0.075	0.104	1
Trim8	0.0570923	-0.107677	0.171	0.213	1
Wbp11	0.253715	-0.107871	0.183	0.216	1
Csnk2a1	0.0146601	-0.107884	0.099	0.14	1
Fkbp1a	0.0420465	-0.107944	0.195	0.243	1
Suds3	0.432691	-0.108127	0.117	0.141	1
Pgp	0.0356405	-0.108184	0.09	0.129	1
Mbnl2	0.0488731	-0.108782	0.29	0.344	1
Anapc13	0.141314	-0.109016	0.219	0.258	1
Commd7	0.428518	-0.109127	0.177	0.206	1
Tsn	0.140669	-0.109616	0.234	0.276	1
Dap3	0.3031	-0.109742	0.075	0.1	1
Itgb2	0.328377	-0.10981	0.437	0.479	1
Rpl7	0.213976	-0.109852	0.751	0.78	1
Impa1	0.24888	-0.109861	0.084	0.11	1
Gvin3	0.03401	-0.109906	0.521	0.59	1
Flii	0.390027	-0.110006	0.219	0.252	1
Upf3a	0.460385	-0.110029	0.132	0.157	1
Clip1	0.102192	-0.11003	0.12	0.155	1
Brd1	0.342834	-0.11009	0.207	0.241	1
Glmp	0.0103148	-0.110156	0.141	0.186	1
Epb41l2	0.300237	-0.111044	0.09	0.115	1
Eno1	0.588215	-0.111097	0.299	0.316	1
Chmp1a	0.290209	-0.111285	0.141	0.171	1
Pnkp	0.0858821	-0.111369	0.093	0.126	1
Tiparp	0.113368	-0.11158	0.365	0.418	1
Ldlr	0.0341379	-0.111718	0.153	0.2	1
Serinc1	0.0467989	-0.111782	0.222	0.274	1
Impact	0.152189	-0.112162	0.075	0.103	1
Sec23ip	0.0458363	-0.112337	0.084	0.119	1
Kdm7a	0.295628	-0.112495	0.602	0.644	1
Ubtf	0.433213	-0.112553	0.156	0.183	1
Amdhd2	0.399183	-0.11315	0.084	0.106	1
G3bp2	0.174294	-0.113451	0.371	0.423	1
Pglyrp1	0.0267552	-0.113534	0.093	0.136	1
Dctn2	0.353603	-0.113604	0.165	0.194	1
Prelid3b	0.0355987	-0.113648	0.099	0.135	1
Nrip1	0.243353	-0.113742	0.081	0.108	1
Ncstn	0.0502928	-0.113978	0.114	0.152	1
Brd2	0.0996603	-0.114187	0.56	0.618	1
Dnajc7	0.329895	-0.114409	0.201	0.235	1
Ppp1r12a	0.351759	-0.114478	0.174	0.194	1
Atxn7l3b	0.508157	-0.114489	0.132	0.155	1
Atpif1	0.00576258	-0.114544	0.362	0.435	1
Tpp2	0.117338	-0.114718	0.123	0.159	1
Eif3e	0.307769	-0.114763	0.473	0.516	1
Polr2b	0.10517	-0.114907	0.084	0.115	1
Rps6ka3	0.0265095	-0.115441	0.159	0.205	1
Ankrd13c	0.334545	-0.115521	0.093	0.118	1
Nisch	0.336411	-0.115931	0.096	0.122	1
Psme3ip1	0.0118511	-0.116001	0.081	0.122	1
Rsrc2	0.324307	-0.116248	0.231	0.266	1
Nap1l4	0.376159	-0.116791	0.111	0.129	1
Ywhaq	0.395639	-0.116954	0.132	0.159	1
Alkbh5	0.0220015	-0.116976	0.153	0.198	1
Mkln1	0.0103012	-0.117008	0.117	0.164	1
Strn3	0.281018	-0.117112	0.117	0.147	1
Fbxl3	0.10826	-0.117507	0.081	0.114	1
Naa50	0.417728	-0.117829	0.21	0.241	1
Nudcd3	0.0626678	-0.117923	0.099	0.137	1
Tfeb	0.302602	-0.117981	0.108	0.137	1
Pip4k2a	0.0192031	-0.117981	0.296	0.356	1
Pum1	0.0942731	-0.118329	0.165	0.205	1
Rac2	0.0672349	-0.118356	0.593	0.656	1
Cep350	0.0107837	-0.118543	0.201	0.26	1
Rps9	0.00306229	-0.118743	1	0.999	1
Dpp3	0.0485217	-0.119095	0.087	0.121	1
Trim25	0.00236017	-0.119174	0.24	0.304	1
Fli1	0.35635	-0.119559	0.213	0.247	1
Atox1	0.0156479	-0.119815	0.452	0.527	1
Osbpl11	0.0122433	-0.119845	0.072	0.111	1
Zc3h7a	0.495572	-0.120071	0.141	0.164	1
Chuk	0.315426	-0.120239	0.09	0.116	1
Rps11	0.0393465	-0.120588	0.85	0.893	1
Rpl17	0.088697	-0.120663	0.925	0.942	1
Snrpf	0.209062	-0.12087	0.32	0.368	1
Alcam	0.0671853	-0.120998	0.09	0.125	1
Pofut2	0.323405	-0.121003	0.087	0.113	1
Ppp1r10	0.234707	-0.121029	0.087	0.116	1
Slc38a2	0.00234044	-0.121135	0.281	0.354	1
Crip1	0.0442277	-0.121224	0.94	0.963	1
Ndufa1	0.367177	-0.12136	0.437	0.472	1
Bag3	0.201247	-0.12139	0.084	0.113	1
Rab31	0.0797536	-0.121398	0.177	0.221	1
Sec62	0.0610858	-0.121461	0.21	0.261	1
Nsd1	0.0291424	-0.121574	0.162	0.211	1
Anxa3	0.439301	-0.121656	0.135	0.16	1
Prpf18	0.123726	-0.12168	0.087	0.12	1
Mtmr3	0.340969	-0.121834	0.183	0.216	1
Gpbp1	0.188724	-0.122007	0.15	0.186	1
Dusp11	0.225	-0.122027	0.287	0.331	1
Znrf1	0.0889914	-0.122092	0.093	0.127	1
mt-Nd1	0.000861613	-0.122157	0.949	0.964	1
Rpl4	0.0501849	-0.122277	0.796	0.847	1
Ints12	0.385403	-0.122613	0.096	0.12	1
Nans	0.384664	-0.122677	0.111	0.137	1
Cab39	0.0338701	-0.12291	0.195	0.245	1
Ddx54	0.0109098	-0.123075	0.147	0.195	1
Coro7	0.00761565	-0.123326	0.093	0.138	1
Aff4	0.304982	-0.123465	0.12	0.15	1
Prdx2	0.381211	-0.12383	0.353	0.391	1
Polr2i	0.165254	-0.123903	0.132	0.168	1
Cdc42se1	0.14322	-0.124313	0.341	0.391	1
Ppp2ca	0.0230762	-0.124684	0.551	0.623	1
Bmp2k	0.354948	-0.124923	0.108	0.127	1
Ndufs7	0.27835	-0.12517	0.249	0.289	1
Tsix	0.0953793	-0.125247	0.084	0.119	1
Adam15	0.0289904	-0.125349	0.168	0.216	1
N4bp2l2	0.136865	-0.125571	0.099	0.133	1
Was	0.0262227	-0.125711	0.231	0.284	1
Otulinl	0.00795718	-0.125863	0.237	0.298	1
Mga	0.0873929	-0.125935	0.087	0.122	1
Itsn2	0.104461	-0.12597	0.105	0.142	1
Trp53	0.231346	-0.125994	0.09	0.12	1
Gla	0.225713	-0.126061	0.165	0.199	1
Stx7	0.0312266	-0.126209	0.308	0.368	1
BC005624	0.0831318	-0.126665	0.108	0.146	1
Taf15	0.263425	-0.126812	0.093	0.122	1
Rnf115	0.0530601	-0.127048	0.186	0.233	1
Spag9	0.253415	-0.127615	0.251	0.293	1
Marchf1	0.0746281	-0.127787	0.237	0.286	1
Sumf1	0.197915	-0.128402	0.075	0.104	1
Cbx4	0.425552	-0.128574	0.186	0.215	1
Frat2	0.336573	-0.128612	0.105	0.132	1
Birc6	0.00585131	-0.129273	0.186	0.243	1
Tmed3	0.0121137	-0.129324	0.165	0.217	1
Gdpd3	0.0514986	-0.129339	0.186	0.237	1
Rragc	0.122396	-0.129357	0.138	0.179	1
Tm2d1	0.0271215	-0.129554	0.075	0.111	1
Chsy1	0.171026	-0.129649	0.084	0.115	1
Pdcd6	0.0387656	-0.129683	0.251	0.304	1
Emc7	0.162149	-0.130077	0.222	0.266	1
Zfp292	0.0201975	-0.130523	0.129	0.173	1
Tram1	0.0422297	-0.130622	0.41	0.474	1
Sltm	0.052458	-0.130676	0.198	0.248	1
Tmx1	0.0455373	-0.130721	0.081	0.118	1
Lrrc58	0.166481	-0.130966	0.081	0.111	1
Gm5617	0.382441	-0.131392	0.093	0.112	1
Smarca5	0.0598498	-0.131464	0.254	0.307	1
H1f0	0.374194	-0.131539	0.153	0.182	1
Dpf2	0.0988261	-0.131781	0.081	0.115	1
Oard1	0.0249488	-0.131798	0.066	0.103	1
Stat3	0.184817	-0.132125	0.338	0.388	1
Mppe1	0.0451083	-0.13216	0.072	0.108	1
Map4k1	0.174145	-0.132284	0.072	0.102	1
Arl6ip5	0.0403173	-0.132316	0.219	0.274	1
Dync1li1	0.0645828	-0.132465	0.111	0.15	1
Mrpl27	0.255775	-0.132497	0.075	0.1	1
Yipf3	0.335676	-0.133137	0.138	0.168	1
Kdelr1	0.162674	-0.133239	0.183	0.226	1
Pdcd6ip	0.128943	-0.133452	0.386	0.441	1
Gpalpp1	0.066808	-0.133557	0.09	0.128	1
Herpud1	0.00679053	-0.13374	0.138	0.188	1
Cat	0.0238037	-0.134049	0.105	0.146	1
Cenpx	0.0303822	-0.134219	0.159	0.207	1
Fnta	0.169959	-0.134229	0.081	0.112	1
Tcf25	0.336732	-0.13435	0.296	0.334	1
Hbp1	0.134349	-0.134556	0.084	0.117	1
Smim4	0.184905	-0.134746	0.135	0.172	1
Uqcrfs1	0.111699	-0.134833	0.413	0.47	1
1110059G10Rik	0.207142	-0.13491	0.072	0.1	1
Eif4ebp1	0.0931908	-0.134978	0.263	0.317	1
Smim15	0.0427981	-0.135054	0.084	0.122	1
Nmt1	0.455874	-0.135087	0.201	0.228	1
Mfsd5	0.145719	-0.135167	0.132	0.168	1
Acyp1	0.116648	-0.13521	0.078	0.111	1
Cybb	0.00212631	-0.135457	0.964	0.976	1
Atp5a1	0.106906	-0.135659	0.668	0.697	1
Dido1	0.0808684	-0.136077	0.078	0.113	1
Rcc2	0.219482	-0.136213	0.105	0.137	1
Dnajc19	0.00917645	-0.136421	0.156	0.209	1
Dynlt2b	0.0892123	-0.136743	0.084	0.12	1
Slc35c2	0.159941	-0.137059	0.159	0.198	1
Abhd12	0.113844	-0.137211	0.075	0.108	1
Prpf19	0.097311	-0.137232	0.093	0.13	1
Plcb1	0.0649379	-0.137432	0.108	0.149	1
Rbm39	0.0180566	-0.137442	0.59	0.666	1
Tmem43	0.000375679	-0.137535	0.09	0.141	1
4932438A13Rik	0.158352	-0.137757	0.087	0.12	1
Tmem50b	0.117172	-0.137812	0.111	0.148	1
Dhx36	0.0181755	-0.138165	0.126	0.172	1
Csnk1a1	0.091754	-0.138174	0.461	0.522	1
Reep5	0.101	-0.138471	0.647	0.671	1
Plcl2	0.0167191	-0.138547	0.108	0.154	1
Pitpnm1	0.166322	-0.13883	0.072	0.103	1
Rassf2	0.132714	-0.138845	0.09	0.125	1
Scamp3	0.0772524	-0.138937	0.099	0.137	1
Rnf216	0.13263	-0.138999	0.105	0.141	1
Fnip1	0.160317	-0.139202	0.147	0.184	1
Prkcb	0.301855	-0.139491	0.081	0.103	1
Srsf4	0.119964	-0.139548	0.072	0.105	1
Gak	0.0967024	-0.139632	0.117	0.156	1
Vps13b	0.073154	-0.139728	0.102	0.141	1
Mfsd7a	0.113721	-0.139897	0.069	0.101	1
Zbtb11	0.22981	-0.139933	0.093	0.119	1
Setd1b	0.00471482	-0.139986	0.132	0.184	1
Ankle2	0.098905	-0.140111	0.192	0.24	1
Eri1	0.0229446	-0.140267	0.066	0.106	1
Tbc1d20	0.154676	-0.140302	0.111	0.148	1
Reep3	0.427988	-0.140443	0.311	0.344	1
Ep400	0.0625053	-0.140514	0.162	0.211	1
Fes	0.115224	-0.140603	0.293	0.346	1
Spen	0.00823294	-0.140973	0.141	0.197	1
Rnpepl1	0.263956	-0.140991	0.087	0.115	1
Tnfaip8l2	0.0249072	-0.141306	0.198	0.25	1
Tut7	0.232401	-0.14142	0.165	0.201	1
Rock1	0.189256	-0.141682	0.365	0.415	1
Ap2a2	0.276936	-0.14173	0.269	0.309	1
Wdr45b	0.105023	-0.141873	0.138	0.178	1
Arhgef2	0.0611822	-0.141935	0.129	0.173	1
Kcnq1ot1	0.451787	-0.142544	0.135	0.155	1
Ccnl1	0.171637	-0.142565	0.68	0.725	1
Golgb1	0.29598	-0.142869	0.117	0.147	1
Park7	0.100543	-0.143223	0.075	0.109	1
Rps19	0.00608183	-0.14341	0.922	0.92	1
Khsrp	0.120956	-0.143421	0.102	0.138	1
Cnpy2	0.016652	-0.143519	0.126	0.174	1
Kif1b	0.0657938	-0.143967	0.069	0.104	1
Gab2	0.167727	-0.144137	0.09	0.123	1
Rab22a	0.140301	-0.144316	0.09	0.124	1
Trappc6b	0.188915	-0.144511	0.096	0.129	1
Slc35c1	0.0756714	-0.14458	0.099	0.138	1
Rit1	0.134871	-0.144717	0.069	0.101	1
Grn	0.0933712	-0.145027	0.674	0.717	1
Pik3r5	0.110189	-0.145101	0.111	0.149	1
R3hdm4	0.0139392	-0.145122	0.12	0.17	1
Ctps2	0.0196816	-0.145652	0.096	0.142	1
Gng2	0.129312	-0.14597	0.275	0.327	1
Vps54	0.0983102	-0.146012	0.114	0.154	1
Epc2	0.051049	-0.1461	0.162	0.208	1
Stag1	0.0537391	-0.146278	0.084	0.123	1
Myo9b	0.0468815	-0.146505	0.18	0.233	1
Polr3c	0.181625	-0.14665	0.09	0.122	1
Rad23b	0.0176146	-0.146742	0.111	0.157	1
2610507B11Rik	0.2271	-0.146939	0.111	0.135	1
Wipi2	0.129557	-0.146968	0.078	0.112	1
Zzef1	0.0307697	-0.147219	0.105	0.149	1
Mon2	0.000498324	-0.147225	0.054	0.1	1
Utp14a	0.10961	-0.147407	0.135	0.175	1
Cyb5a	0.0841132	-0.147419	0.18	0.227	1
Clint1	0.00114342	-0.147421	0.383	0.475	1
Dync1h1	0.10035	-0.147425	0.269	0.321	1
Coro1c	0.163793	-0.147504	0.18	0.223	1
Rpl38	0.169369	-0.147563	0.41	0.461	1
Hnrnpul2	0.25817	-0.147569	0.114	0.144	1
Dyrk1a	0.0536527	-0.147733	0.084	0.124	1
Anxa5	0.00423416	-0.147763	0.665	0.748	1
Prkcsh	0.237632	-0.147776	0.129	0.163	1
Ccar1	0.115501	-0.147886	0.156	0.199	1
Mcub	0.201769	-0.147968	0.287	0.334	1
Hpcal1	0.0192523	-0.148282	0.225	0.285	1
Edem2	0.141599	-0.148601	0.105	0.142	1
Ddb1	0.0271159	-0.148639	0.141	0.191	1
Mob1b	0.18614	-0.148652	0.105	0.139	1
Mpeg1	0.00110062	-0.148893	0.874	0.923	1
Slc8a1	0.260456	-0.148958	0.075	0.1	1
Banf1	0.112336	-0.149276	0.231	0.28	1
Arhgdib	0.000667834	-0.149349	0.964	0.964	1
Apbb1ip	0.0134755	-0.150485	0.341	0.415	1
Pom121	0.0614785	-0.150812	0.075	0.112	1
Itgal	0.048622	-0.150947	0.305	0.364	1
Lpar6	0.176625	-0.151235	0.111	0.146	1
Sart1	0.123887	-0.151347	0.114	0.154	1
Snx4	0.0301172	-0.15147	0.081	0.127	1
Arhgap25	0.00274895	-0.151706	0.093	0.145	1
Pnn	0.0290227	-0.151736	0.147	0.198	1
Taf7	0.0448998	-0.151783	0.192	0.245	1
Rlim	0.00701856	-0.151804	0.087	0.135	1
Ewsr1	0.0173148	-0.152141	0.246	0.311	1
Phf10	0.0966441	-0.152146	0.078	0.115	1
Timm44	0.182022	-0.15221	0.087	0.113	1
Zcchc7	0.00577712	-0.152227	0.072	0.117	1
Ywhaz	0.0649744	-0.152229	0.569	0.633	1
Ndufc2	0.0275009	-0.15224	0.347	0.416	1
Zfr	0.0983028	-0.152383	0.105	0.144	1
Ap2m1	0.102751	-0.15263	0.093	0.13	1
Rab21	0.0491595	-0.153031	0.228	0.285	1
Elk3	0.20629	-0.153041	0.123	0.158	1
Aamp	0.0539657	-0.153065	0.174	0.224	1
Snrpb	0.0299428	-0.153537	0.515	0.588	1
Ntan1	0.165362	-0.153782	0.081	0.11	1
Clcn4	0.0245258	-0.153799	0.099	0.144	1
Traf7	0.094567	-0.154107	0.072	0.107	1
Gnai3	0.152317	-0.154174	0.219	0.266	1
Eif4h	0.231528	-0.154279	0.362	0.405	1
Mcee	0.133012	-0.154336	0.078	0.101	1
Sh3glb1	0.149144	-0.154371	0.374	0.428	1
Atg12	0.16395	-0.15438	0.093	0.126	1
Prkcd	0.0191113	-0.154403	0.461	0.538	1
Cdc123	0.0902811	-0.154629	0.111	0.151	1
Gmip	0.0402043	-0.154866	0.114	0.161	1
Rprd2	0.0757049	-0.15503	0.078	0.115	1
Usp15	0.152343	-0.155245	0.123	0.161	1
Ubqln1	0.0634503	-0.155336	0.108	0.151	1
Npm3	0.0168136	-0.155468	0.066	0.106	1
Pdzd8	0.0524365	-0.155653	0.096	0.138	1
Hnrnpu	0.0886309	-0.156004	0.413	0.475	1
Crk	0.0276605	-0.156042	0.105	0.152	1
Pttg1ip	0.0379279	-0.15636	0.111	0.155	1
Rsbn1l	0.0375092	-0.156524	0.153	0.201	1
Fundc2	0.154947	-0.156646	0.075	0.103	1
Caprin1	0.029528	-0.156731	0.213	0.272	1
Gnaq	0.047222	-0.157074	0.084	0.126	1
Tle4	0.0549787	-0.157643	0.156	0.202	1
Rchy1	0.0572815	-0.15766	0.111	0.156	1
Micu2	0.116546	-0.157858	0.093	0.13	1
Ctcf	0.143366	-0.157919	0.09	0.118	1
Plagl2	0.0664032	-0.157941	0.069	0.106	1
Fam168a	0.000421165	-0.157966	0.096	0.154	1
Mrpl40	0.101688	-0.157972	0.066	0.1	1
Exoc6	0.162348	-0.158237	0.093	0.127	1
Rps8	7.88514e-05	-0.158319	0.991	0.988	1
Rps10	0.000284512	-0.158383	0.482	0.591	1
Idh2	0.0897888	-0.158593	0.069	0.104	1
Surf1	0.00282689	-0.158661	0.072	0.12	1
Srek1	0.0983739	-0.158721	0.096	0.135	1
Klf10	0.117891	-0.15891	0.081	0.115	1
Atxn10	0.0204859	-0.159024	0.15	0.202	1
Aim2	0.00905141	-0.159044	0.087	0.134	1
Mcmbp	0.0763853	-0.15922	0.069	0.105	1
Rnf111	0.0592178	-0.159265	0.066	0.103	1
Rab11b	0.0822106	-0.159303	0.105	0.147	1
Cyb5r4	0.0327988	-0.159499	0.141	0.194	1
Ciao2a	0.0211898	-0.159552	0.413	0.487	1
Cdv3	0.112201	-0.159636	0.183	0.228	1
Rab6a	0.12066	-0.159659	0.162	0.207	1
Ppp1ca	0.0743181	-0.159778	0.671	0.72	1
Rel	0.049452	-0.160048	0.374	0.442	1
Ap1m1	0.122938	-0.160346	0.081	0.116	1
Ganab	0.00138131	-0.160917	0.081	0.133	1
Nr4a1	0.164652	-0.161051	0.347	0.398	1
Maea	0.0387505	-0.161099	0.09	0.133	1
Atp8b4	0.052719	-0.161171	0.165	0.217	1
Naip6	0.073049	-0.161341	0.069	0.105	1
Amfr	0.0802003	-0.161511	0.093	0.133	1
Picalm	0.0762843	-0.161892	0.446	0.51	1
Dcaf11	0.00846841	-0.162072	0.078	0.125	1
Canx	0.00378088	-0.162244	0.5	0.591	1
Sgk3	0.0178851	-0.162264	0.231	0.294	1
4930523C07Rik	0.0625082	-0.16241	0.135	0.182	1
Srp14	0.0331734	-0.162516	0.356	0.427	1
Filip1l	0.140587	-0.162619	0.174	0.217	1
Aldh3b1	0.0218806	-0.162789	0.183	0.242	1
Lsm14a	0.0221604	-0.163162	0.123	0.174	1
Ppp2r5e	0.00460835	-0.163426	0.075	0.123	1
2510039O18Rik	0.00654327	-0.163504	0.084	0.133	1
Ralb	0.183886	-0.163536	0.249	0.293	1
Cybc1	0.177176	-0.16379	0.105	0.137	1
Ndel1	0.171943	-0.164001	0.159	0.2	1
Mrpl24	0.195256	-0.164477	0.171	0.206	1
Fam76a	0.0784339	-0.16459	0.084	0.123	1
Macir	0.228784	-0.164624	0.219	0.259	1
Sars	0.0284697	-0.164837	0.111	0.16	1
Wdfy4	0.0231177	-0.164965	0.102	0.149	1
Cert1	0.100528	-0.165	0.108	0.149	1
Tbca	0.0499951	-0.165041	0.243	0.302	1
Kmt5b	0.0739335	-0.165239	0.087	0.111	1
Bms1	0.00184341	-0.165395	0.081	0.135	1
Erbin	0.164589	-0.165878	0.207	0.251	1
Cyld	0.0519533	-0.166054	0.108	0.152	1
Rpl35a	0.000646854	-0.166434	0.949	0.961	1
Prkag1	0.00291097	-0.166496	0.084	0.136	1
Slc9a3r1	0.0714624	-0.167506	0.174	0.223	1
Usp9x	0.000266239	-0.167554	0.051	0.1	1
Abcc4	0.0862301	-0.167559	0.072	0.108	1
Wbp1l	0.159733	-0.167744	0.102	0.137	1
Adam10	0.00699117	-0.168621	0.192	0.26	1
Marchf7	0.0860736	-0.168716	0.168	0.216	1
Naip2	0.0028525	-0.168737	0.156	0.219	1
Pxn	0.0391936	-0.168836	0.192	0.25	1
Bcl10	0.0116732	-0.168839	0.159	0.217	1
Rbm7	0.0117715	-0.169178	0.123	0.179	1
Rpl18	0.00538943	-0.169456	0.751	0.815	1
Atp5mpl	0.0249408	-0.169836	0.506	0.582	1
Stx16	0.0510983	-0.169979	0.084	0.126	1
Rpl30	0.0022281	-0.170094	0.832	0.891	1
Hnrnpa1	0.136263	-0.17021	0.18	0.225	1
Dip2b	0.0374335	-0.170357	0.069	0.109	1
Cuta	0.135638	-0.170376	0.174	0.219	1
Atp5l	0.036959	-0.170572	0.069	0.109	1
Use1	0.151406	-0.170692	0.377	0.431	1
Ppp3cb	0.100702	-0.170767	0.111	0.152	1
Rpl23	3.21922e-05	-0.170869	0.994	0.995	1
Tpi1	0.013741	-0.171024	0.123	0.176	1
Rps21	0.000899099	-0.171062	0.886	0.898	1
Taf3	0.0942398	-0.171172	0.087	0.125	1
Mprip	0.000596086	-0.171304	0.063	0.116	1
Snrpg	0.0649461	-0.171508	0.21	0.264	1
Eif3k	0.0387315	-0.171583	0.644	0.701	1
Kctd12	0.0192899	-0.171807	0.347	0.421	1
Odr4	0.00546712	-0.171854	0.072	0.12	1
Taok3	0.0860878	-0.171877	0.314	0.374	1
Ctbp1	0.021909	-0.172196	0.18	0.239	1
Zfp131	0.145845	-0.172196	0.093	0.127	1
Tnks	0.0101271	-0.172317	0.09	0.141	1
Suz12	0.00648783	-0.17246	0.084	0.133	1
Ythdc1	0.0133724	-0.172521	0.15	0.206	1
Mrpl48	0.122097	-0.172621	0.081	0.115	1
Ubl3	0.0370286	-0.172813	0.497	0.569	1
Ctsa	0.0101936	-0.172994	0.44	0.522	1
H2-M3	0.0306934	-0.173011	0.087	0.132	1
Serbp1	0.0152082	-0.173038	0.392	0.471	1
Xiap	0.00101171	-0.173175	0.192	0.266	1
Cdc5l	0.0278154	-0.173484	0.219	0.282	1
Acat1	0.00352567	-0.173638	0.114	0.173	1
Pik3cd	0.0453828	-0.173744	0.287	0.352	1
Atp6v1a	4.33826e-05	-0.173769	0.293	0.398	1
Kansl1	0.0226052	-0.173891	0.117	0.168	1
C1galt1c1	0.0646836	-0.173978	0.272	0.333	1
Usf1	0.0057509	-0.173997	0.108	0.163	1
Eif3a	0.00465349	-0.174002	0.362	0.449	1
Trim27	7.17316e-05	-0.174627	0.051	0.103	1
Tut4	0.126395	-0.174699	0.078	0.112	1
Prkd3	0.135054	-0.174737	0.144	0.186	1
Klf9	0.164888	-0.175189	0.278	0.328	1
Cnot3	0.0125227	-0.175322	0.129	0.184	1
Brpf1	0.171628	-0.175459	0.168	0.208	1
Tob1	0.172086	-0.175694	0.147	0.183	1
Smarca4	0.0591417	-0.175895	0.174	0.227	1
Zfp592	0.0309913	-0.176025	0.078	0.122	1
Tspan14	0.0401465	-0.176062	0.12	0.17	1
Bsdc1	0.0539481	-0.17662	0.063	0.101	1
Pi16	0.00879528	-0.176622	0.15	0.211	1
Appbp2	0.0380585	-0.176874	0.126	0.176	1
Fip1l1	0.0859672	-0.177072	0.105	0.147	1
Aftph	0.0140852	-0.177094	0.132	0.189	1
Cox6a1	0.00224683	-0.177443	0.527	0.621	1
Plaa	0.0227484	-0.177695	0.108	0.159	1
mt-Nd4	0.0022551	-0.177818	0.94	0.961	1
Usp8	0.170172	-0.177995	0.15	0.189	1
Abi1	0.132107	-0.178183	0.341	0.394	1
Ndufa2	0.0461178	-0.178425	0.518	0.586	1
Cklf	0.00521969	-0.178568	0.057	0.103	1
Trf	0.191406	-0.179313	0.09	0.121	1
Gsk3a	0.0380572	-0.179525	0.093	0.14	1
Tet2	0.000359249	-0.179546	0.096	0.156	1
Ddx10	0.0572678	-0.179568	0.075	0.115	1
Hagh	0.00791439	-0.179602	0.06	0.106	1
Cdk13	0.112921	-0.179665	0.126	0.167	1
Clk1	0.0082701	-0.17983	0.207	0.277	1
Tsc22d2	0.130739	-0.179898	0.102	0.138	1
Msl2	0.0476651	-0.180169	0.186	0.241	1
Rab14	0.0110765	-0.18028	0.338	0.416	1
Dhx15	0.0262452	-0.180502	0.216	0.277	1
Gadd45a	0.0496232	-0.18076	0.177	0.232	1
Vac14	0.00406755	-0.181084	0.06	0.107	1
Rps4x	0.00035654	-0.181171	0.973	0.978	1
Zranb2	0.174704	-0.1815	0.177	0.216	1
Dyrk2	0.00713323	-0.181712	0.066	0.112	1
Vdac2	0.0849191	-0.181881	0.377	0.439	1
Abhd17b	0.0386945	-0.18192	0.075	0.118	1
Rpl35	0.0131079	-0.182103	0.677	0.746	1
Madd	0.0622245	-0.182166	0.096	0.139	1
Ripk1	0.083685	-0.182186	0.105	0.147	1
Pnisr	0.0294411	-0.18241	0.144	0.197	1
Vps41	0.0927732	-0.182611	0.084	0.12	1
Wdfy2	0.123296	-0.183111	0.132	0.167	1
Smap2	0.00100824	-0.183232	0.243	0.328	1
Foxn3	0.0319314	-0.183501	0.159	0.215	1
Gls	0.0372751	-0.183727	0.072	0.115	1
Slc25a4	0.139015	-0.183817	0.177	0.22	1
mt-Nd5	0.000966175	-0.18383	0.644	0.733	1
Pnpla2	0.102789	-0.184153	0.096	0.134	1
Tm9sf2	0.13475	-0.184162	0.159	0.202	1
Emb	0.00694104	-0.184171	0.716	0.779	1
Mgrn1	0.00742645	-0.184354	0.066	0.114	1
Opa1	0.0134033	-0.184468	0.057	0.102	1
Hhex	0.0118233	-0.184474	0.105	0.158	1
Gpbp1l1	0.0120636	-0.184536	0.057	0.101	1
Ramac	0.0327779	-0.18479	0.09	0.136	1
Lrrc8c	0.0270716	-0.184882	0.066	0.109	1
Lysmd3	0.00640128	-0.184933	0.078	0.129	1
Ncf2	0.0764237	-0.185563	0.587	0.641	1
Bnip2	0.114951	-0.185802	0.305	0.361	1
Atf3	0.0409089	-0.185862	0.626	0.69	1
Map3k2	0.0227146	-0.185924	0.093	0.142	1
Pstpip2	0.0454258	-0.185968	0.084	0.127	1
Nfatc3	0.0131736	-0.186016	0.075	0.123	1
Cpsf6	0.0662923	-0.186593	0.111	0.156	1
Pkn2	0.0404968	-0.187328	0.09	0.136	1
Arid1a	0.0261474	-0.187561	0.243	0.309	1
Lsm8	0.0804986	-0.187599	0.129	0.175	1
Tmem59	0.0151622	-0.188023	0.299	0.374	1
Resf1	0.0374733	-0.188201	0.341	0.412	1
Btk	0.0167062	-0.188756	0.084	0.133	1
Arglu1	0.0033056	-0.188937	0.207	0.278	1
Gapvd1	0.115879	-0.18904	0.156	0.199	1
Arl6ip6	0.0142004	-0.189099	0.078	0.126	1
Ppil4	0.0139661	-0.189168	0.09	0.139	1
Ppp4r3b	0.0715018	-0.189183	0.111	0.155	1
Map3k5	0.0280354	-0.189203	0.063	0.105	1
Nfe2l2	0.0039151	-0.189224	0.213	0.285	1
Cnot6	0.0295596	-0.189268	0.084	0.13	1
Atraid	0.018483	-0.18934	0.12	0.172	1
Foxp1	0.0726764	-0.189401	0.141	0.189	1
Sec24b	0.0360021	-0.189616	0.108	0.157	1
Rnf6	0.0178652	-0.18972	0.141	0.197	1
Nrd1	0.0395034	-0.189769	0.174	0.232	1
Secisbp2l	0.00860837	-0.190455	0.087	0.137	1
Hnrnpr	0.0416318	-0.1906	0.069	0.111	1
Samd8	0.0545975	-0.19098	0.069	0.108	1
Mysm1	0.0039325	-0.191023	0.066	0.116	1
Ap2b1	0.0371886	-0.191377	0.078	0.122	1
Gga1	0.0374026	-0.19149	0.168	0.224	1
Bod1l	0.00793082	-0.192072	0.168	0.236	1
Arl8a	0.0229506	-0.192239	0.126	0.18	1
Krr1	0.0578912	-0.192275	0.078	0.118	1
Egln1	0.00238877	-0.192362	0.075	0.129	1
Mat2b	0.0183542	-0.192379	0.183	0.245	1
Tmem205	0.00416442	-0.192518	0.069	0.12	1
Frg1	0.089421	-0.192617	0.192	0.243	1
Lims1	0.00973804	-0.192628	0.407	0.492	1
Aimp1	0.0411627	-0.192693	0.225	0.287	1
Mau2	0.0179463	-0.192921	0.087	0.138	1
Stat6	0.0161325	-0.192922	0.204	0.269	1
Zfp871	0.00224596	-0.193046	0.09	0.15	1
Unc93b1	0.0351327	-0.19306	0.56	0.625	1
Celf1	0.0643157	-0.193245	0.105	0.15	1
Supt16	0.0145482	-0.193263	0.222	0.289	1
Ddhd1	0.0499632	-0.193355	0.144	0.196	1
Mfsd14a	0.0673931	-0.193398	0.078	0.117	1
Ctnna1	0.0468497	-0.193608	0.135	0.187	1
Apaf1	0.0859105	-0.193612	0.174	0.224	1
Ei24	0.0106708	-0.19372	0.057	0.103	1
Krt80	0.0431289	-0.193899	0.111	0.16	1
Pgd	0.0342579	-0.193915	0.479	0.551	1
Bcl2l11	0.0330124	-0.194049	0.066	0.108	1
Rnf13	0.00258783	-0.194181	0.087	0.144	1
Slc16a10	0.00580045	-0.194473	0.084	0.137	1
Rpsa	0.00011946	-0.194605	0.964	0.98	1
Ensa	0.0223827	-0.194747	0.066	0.11	1
Bach1	0.000246689	-0.194972	0.195	0.281	1
Htatip2	5.91915e-07	-0.195028	0.063	0.132	0.0328015
Tor1b	0.0546146	-0.195106	0.087	0.13	1
Dars	0.0431995	-0.195275	0.102	0.149	1
Irf9	0.0402007	-0.195547	0.177	0.235	1
Lsm2	0.00322937	-0.195576	0.075	0.13	1
Rps5	2.41834e-07	-0.195635	0.973	0.99	0.0134015
Crnkl1	0.0049505	-0.195962	0.078	0.131	1
Glipr2	0.0738611	-0.19597	0.222	0.278	1
Uqcc3	0.0432263	-0.195994	0.132	0.184	1
Ccnk	0.0284094	-0.196133	0.087	0.134	1
Dnajc5	0.0429953	-0.19646	0.159	0.215	1
Erlin1	0.00958198	-0.19663	0.063	0.11	1
Hnrnpl	4.40876e-05	-0.196718	0.12	0.193	1
Nfe2l1	0.0368053	-0.196799	0.066	0.105	1
Tgoln1	0.0562024	-0.197027	0.207	0.264	1
Arih1	0.00881251	-0.197181	0.144	0.208	1
Slmap	0.0357195	-0.197333	0.069	0.111	1
Matr3	0.0571012	-0.197395	0.135	0.185	1
Neu1	0.0416151	-0.197491	0.09	0.136	1
Ddx52	0.0689961	-0.197504	0.111	0.156	1
Mrpl51	0.0236945	-0.19757	0.096	0.145	1
Rpl39	0.00138053	-0.197827	0.817	0.86	1
Med30	0.0264518	-0.19807	0.108	0.159	1
Cabin1	0.0458961	-0.198289	0.066	0.104	1
Bpnt2	0.018642	-0.198324	0.093	0.145	1
Rps24	1.30676e-10	-0.198363	1	0.999	7.24154e-06
Fbrs	0.0642519	-0.19856	0.126	0.172	1
Lsp1	0.000213578	-0.198593	0.862	0.897	1
Rpl28	7.56241e-05	-0.199027	0.937	0.959	1
Ccz1	0.0150268	-0.199102	0.126	0.183	1
Orai3	0.00507568	-0.19915	0.054	0.101	1
Usp38	0.0142941	-0.199175	0.066	0.113	1
Setd2	0.0868127	-0.199266	0.18	0.229	1
Sf3b1	0.0121939	-0.199512	0.575	0.654	1
Kat6a	0.00790824	-0.199537	0.159	0.226	1
Pds5a	0.00725127	-0.199589	0.066	0.116	1
Napg	0.00703557	-0.20042	0.066	0.114	1
Tmx3	0.0416921	-0.200571	0.117	0.167	1
Arsb	0.0320866	-0.200746	0.072	0.116	1
Mtfr1l	0.036715	-0.200838	0.072	0.115	1
Kmt2d	0.0108593	-0.201088	0.069	0.118	1
Fbl	0.0488445	-0.201463	0.129	0.18	1
Gtf2h1	0.0497525	-0.201528	0.096	0.141	1
Trib1	0.116694	-0.201572	0.476	0.529	1
Upf2	0.00272396	-0.201832	0.057	0.11	1
Itpripl2	0.0110864	-0.20198	0.114	0.17	1
Rpl31	0.00395212	-0.202083	0.395	0.487	1
Rtn3	0.0160173	-0.202819	0.216	0.286	1
Atxn2l	0.01024	-0.202858	0.15	0.212	1
Slc38a10	0.013617	-0.202936	0.072	0.12	1
Anxa6	0.00253773	-0.202993	0.126	0.192	1
Fmr1	0.00147314	-0.203218	0.084	0.145	1
Ss18	0.0205053	-0.203876	0.057	0.1	1
Dazap2	0.00653263	-0.203928	0.716	0.777	1
Brd4	0.0239952	-0.203998	0.287	0.36	1
Mrpl34	0.00800959	-0.204143	0.141	0.205	1
Fcgrt	0.0209818	-0.204876	0.075	0.122	1
Mrps26	0.00464048	-0.205139	0.084	0.139	1
Gpcpd1	0.02823	-0.205256	0.075	0.121	1
Rpl3	0.00177494	-0.205288	0.781	0.836	1
Gigyf2	0.00637308	-0.205344	0.054	0.1	1
Aggf1	0.000600543	-0.205476	0.081	0.141	1
Cotl1	0.00103832	-0.205577	0.74	0.821	1
Tsc22d3	0.0184541	-0.205864	0.195	0.261	1
Slc25a11	0.0794771	-0.205931	0.144	0.19	1
Adgre5	0.000575376	-0.206404	0.371	0.479	1
Kdm6a	0.0152589	-0.207016	0.081	0.131	1
Ing3	0.0665976	-0.207307	0.123	0.17	1
Anxa11	0.000858624	-0.207377	0.075	0.134	1
Pdhb	0.0540828	-0.207448	0.081	0.123	1
Ski	0.00277258	-0.207949	0.057	0.108	1
Lin7c	0.00723387	-0.208202	0.093	0.149	1
Sash3	0.0456742	-0.208212	0.126	0.177	1
Arid4b	0.0183536	-0.208269	0.141	0.199	1
Ube3a	0.0524802	-0.208337	0.132	0.182	1
Trem2	0.0505346	-0.208428	0.093	0.136	1
Dgkz	0.00926315	-0.209747	0.135	0.197	1
Ccdc85b	0.00685694	-0.209751	0.084	0.138	1
Thoc7	0.0164807	-0.210249	0.147	0.208	1
Akirin2	0.0199614	-0.210356	0.087	0.138	1
Pstpip1	0.0959494	-0.210734	0.174	0.222	1
Tm9sf3	0.032478	-0.21088	0.365	0.437	1
Cfh	0.0246287	-0.211517	0.084	0.13	1
Cdipt	0.00464148	-0.211582	0.117	0.179	1
Fryl	0.00711192	-0.211589	0.06	0.11	1
Rassf1	0.00963126	-0.211623	0.099	0.154	1
Capns1	0.0187399	-0.211745	0.449	0.528	1
Sdhd	0.0330399	-0.212092	0.204	0.266	1
4833439L19Rik	0.0165975	-0.21241	0.066	0.113	1
Nub1	0.0152115	-0.212772	0.111	0.168	1
Sgms1	0.00417224	-0.213106	0.051	0.101	1
Rplp2	5.51348e-07	-0.213165	0.988	0.991	0.0305535
Pold4	0.0588186	-0.213232	0.168	0.221	1
Pank3	0.00372165	-0.213319	0.054	0.105	1
Blmh	0.0133988	-0.213319	0.123	0.182	1
Setd3	0.00171479	-0.213448	0.063	0.119	1
Rpl10a	0.000839898	-0.213497	0.811	0.828	1
Fbxo22	0.0115491	-0.213852	0.078	0.129	1
Sik1	0.0826883	-0.213911	0.18	0.231	1
Twf1	0.000324925	-0.214017	0.09	0.155	1
Galns	0.0428524	-0.214213	0.087	0.131	1
Rgs19	0.0308304	-0.214546	0.156	0.214	1
Rara	0.013019	-0.215148	0.216	0.285	1
Zmiz1	0.00565357	-0.215382	0.174	0.245	1
Dhrs1	0.0364166	-0.21551	0.093	0.137	1
Ncln	0.0177995	-0.215621	0.141	0.201	1
Arfgef1	0.0405871	-0.21585	0.189	0.248	1
Cnot1	0.00133869	-0.215954	0.114	0.181	1
Tank	0.00996221	-0.216	0.087	0.142	1
Mta2	0.000624667	-0.216059	0.117	0.19	1
Rgl2	0.0421676	-0.216274	0.084	0.125	1
Gusb	0.0300258	-0.21638	0.183	0.244	1
Sdha	0.0476825	-0.216412	0.171	0.227	1
Cbfb	0.00183936	-0.216578	0.114	0.181	1
Ccndbp1	0.0425343	-0.216748	0.081	0.121	1
Flvcr1	0.0250634	-0.216757	0.06	0.103	1
Polr2a	0.00380479	-0.21702	0.147	0.216	1
Tmf1	0.00858506	-0.217057	0.105	0.164	1
Eef1b2	0.000769349	-0.21752	0.775	0.845	1
H1f4	0.048918	-0.217657	0.132	0.182	1
Cox14	0.00203136	-0.217827	0.243	0.332	1
Nkiras2	0.0124768	-0.217851	0.108	0.164	1
Kpnb1	0.0275385	-0.21803	0.078	0.125	1
Ptbp1	0.046931	-0.218113	0.213	0.273	1
Zbtb7b	0.0526716	-0.218259	0.102	0.146	1
Rest	8.66249e-05	-0.219324	0.156	0.241	1
Tpr	0.0207651	-0.219603	0.533	0.605	1
Syf2	0.000811205	-0.21987	0.222	0.31	1
Ehmt1	0.0120442	-0.220466	0.066	0.115	1
Csf2ra	0.00187973	-0.22047	0.386	0.485	1
Tpgs1	0.035357	-0.220472	0.087	0.132	1
Cnih1	0.00389299	-0.220481	0.069	0.123	1
Snhg8	0.00737609	-0.221303	0.141	0.205	1
Oaz1	0.0104138	-0.221353	0.198	0.268	1
Cops9	0.0011318	-0.222595	0.32	0.417	1
Rps25	6.61212e-05	-0.223008	0.826	0.886	1
Ppm1h	0.00652295	-0.223018	0.066	0.119	1
Chd2	0.0142713	-0.223109	0.075	0.125	1
Mfsd6	0.00433597	-0.22311	0.063	0.117	1
Fam91a1	0.0223366	-0.223509	0.099	0.151	1
Cd2ap	0.100897	-0.223884	0.26	0.313	1
Hsd17b4	0.0146091	-0.223984	0.102	0.158	1
Ssna1	0.0235605	-0.22418	0.138	0.196	1
Mtpn	0.00913832	-0.224513	0.455	0.54	1
Zfp36l2	1.43178e-05	-0.224951	0.572	0.698	0.793433
Ola1	0.01218	-0.225061	0.117	0.176	1
Clk3	0.0182667	-0.22509	0.159	0.222	1
Idh3g	0.00172589	-0.22536	0.195	0.275	1
Kmt2a	0.00417826	-0.225399	0.084	0.143	1
Aldoa	0.0065221	-0.225577	0.425	0.514	1
Tlk1	0.000825402	-0.226021	0.075	0.137	1
N4bp2l1	0.00114638	-0.226319	0.06	0.117	1
Prrc2c	0.00100822	-0.226694	0.404	0.507	1
Ostm1	0.0234934	-0.227122	0.087	0.137	1
Lat2	0.0137007	-0.227355	0.126	0.186	1
Gpx4	0.0025321	-0.227503	0.243	0.328	1
Naga	0.0038938	-0.227522	0.123	0.189	1
Ccm2	0.00884414	-0.227567	0.057	0.106	1
Gsn	0.0334327	-0.227979	0.138	0.193	1
Ncaph2	0.00204921	-0.228183	0.069	0.126	1
S100a13	0.013817	-0.228192	0.455	0.535	1
Ddx5	3.17943e-05	-0.228273	0.853	0.884	1
Ibtk	0.00616997	-0.228498	0.156	0.225	1
Sike1	0.0041106	-0.228712	0.06	0.114	1
Tent2	0.0231716	-0.228836	0.087	0.137	1
Rbks	0.0168173	-0.228995	0.069	0.117	1
Lmnb1	0.154427	-0.229064	0.231	0.269	1
Ube2e3	0.00117417	-0.229135	0.075	0.135	1
Nr1h2	0.00604123	-0.229271	0.078	0.134	1
Ubr2	0.0183879	-0.229463	0.114	0.171	1
Cyp4f18	0.00014986	-0.229467	0.216	0.31	1
Usp47	0.00336615	-0.229635	0.126	0.194	1
Os9	0.0196208	-0.229938	0.168	0.232	1
Usp45	0.0158653	-0.230112	0.06	0.105	1
Wbp2	0.0200992	-0.230169	0.105	0.159	1
Dhx40	0.0178542	-0.230247	0.123	0.181	1
Kcmf1	0.0206687	-0.230457	0.141	0.201	1
Ncor1	0.000144437	-0.23098	0.311	0.421	1
Tmem259	0.0267513	-0.231079	0.117	0.171	1
Atxn7	0.0269151	-0.231238	0.09	0.135	1
Zranb1	0.00836024	-0.231312	0.093	0.151	1
Pik3c2a	0.00314303	-0.2314	0.06	0.114	1
Anapc11	0.0217915	-0.231559	0.108	0.162	1
Rmnd5a	0.00514496	-0.231597	0.051	0.101	1
Btg1	0.0140278	-0.231703	0.62	0.685	1
Slain2	0.00417823	-0.231814	0.084	0.142	1
S100a4	0.00539314	-0.232215	0.59	0.632	1
Zdhhc21	0.00478449	-0.232467	0.06	0.113	1
Gsr	0.000734156	-0.232682	0.737	0.813	1
Itch	9.90332e-05	-0.23333	0.117	0.199	1
Sec11c	0.00700327	-0.233384	0.527	0.609	1
Vars	0.00369203	-0.234241	0.108	0.173	1
Adgre1	0.0180115	-0.234507	0.09	0.142	1
Aldh9a1	2.35578e-05	-0.234515	0.108	0.189	1
Larp7	0.0112246	-0.234533	0.06	0.108	1
Rfc1	0.003374	-0.23518	0.111	0.175	1
Ptpra	0.0228117	-0.235311	0.114	0.169	1
Zc3h13	0.032113	-0.235421	0.15	0.207	1
Hlx	0.000586558	-0.23556	0.054	0.114	1
Med13	0.020411	-0.235808	0.168	0.23	1
Ubac2	0.00376403	-0.235904	0.078	0.137	1
Apc	0.00540948	-0.236133	0.063	0.116	1
Atic	0.000831985	-0.236294	0.045	0.1	1
Alox5ap	2.70929e-05	-0.236521	0.895	0.934	1
Ncoa3	0.00445309	-0.23669	0.15	0.221	1
Klhl6	0.000272216	-0.236794	0.099	0.175	1
Arrdc4	0.00553925	-0.237118	0.063	0.116	1
Ubr3	0.00289264	-0.237121	0.054	0.108	1
Retreg2	0.00715096	-0.237384	0.054	0.103	1
Nxpe4	0.017822	-0.23745	0.063	0.109	1
Cyth4	0.0151874	-0.237593	0.204	0.274	1
Arid2	0.000136893	-0.237637	0.042	0.101	1
Zcchc8	0.0122913	-0.237796	0.057	0.1	1
Pgap1	0.00380719	-0.237961	0.054	0.107	1
Nhlrc2	0.00375997	-0.238079	0.054	0.106	1
Cask	0.000877325	-0.23828	0.06	0.12	1
Tatdn2	0.000335887	-0.238317	0.051	0.11	1
Fry	0.00186623	-0.238656	0.057	0.114	1
Raf1	0.028352	-0.238906	0.129	0.184	1
Pts	0.0168676	-0.239243	0.108	0.164	1
Usp34	0.018371	-0.239852	0.138	0.198	1
Xpa	0.000837101	-0.24032	0.06	0.118	1
Arl2bp	0.00472662	-0.240603	0.054	0.104	1
Soat1	0.00128599	-0.24078	0.365	0.466	1
Tmem109	0.00415481	-0.240813	0.123	0.189	1
Sap30l	0.00721551	-0.24084	0.06	0.11	1
Rnf187	0.00982142	-0.241264	0.159	0.227	1
Arid3a	0.00432544	-0.241272	0.138	0.206	1
F5	0.0247318	-0.241291	0.09	0.133	1
Tmem38b	0.0113111	-0.241548	0.135	0.199	1
Rps14	5.20574e-13	-0.241787	1	0.999	2.88481e-08
Sbno1	0.0301333	-0.241899	0.126	0.18	1
Pik3ca	0.00406398	-0.241995	0.078	0.137	1
Osbpl9	0.00913147	-0.242375	0.192	0.264	1
Eea1	0.00399806	-0.242741	0.072	0.128	1
Ube3b	0.000710688	-0.242877	0.048	0.105	1
Fkbp15	0.0162522	-0.24343	0.105	0.156	1
Smarcd2	0.013151	-0.243679	0.135	0.198	1
Zfp706	0.00470644	-0.243761	0.287	0.374	1
Serpinb10	0.00888982	-0.244105	0.084	0.139	1
Galnt1	6.83442e-05	-0.244561	0.075	0.149	1
Ash1l	0.00715922	-0.24506	0.135	0.201	1
Ttc14	0.00398397	-0.245211	0.063	0.118	1
B230219D22Rik	0.000669498	-0.245313	0.09	0.156	1
Eef1a1	0.00257389	-0.245828	0.467	0.564	1
Piezo1	0.00432404	-0.24638	0.063	0.118	1
Ier2	0.000615345	-0.246599	0.65	0.737	1
Cebpa	0.00148047	-0.246667	0.195	0.279	1
Gnai2	1.91795e-05	-0.246676	0.719	0.822	1
Mbd3	0.0112544	-0.246752	0.069	0.119	1
Ccl6	0.00572275	-0.246808	0.716	0.77	1
Sec14l1	0.00068165	-0.24681	0.045	0.101	1
Uri1	0.00496214	-0.247024	0.057	0.109	1
Ap1g1	0.00101072	-0.247037	0.066	0.127	1
Man2b1	0.00311342	-0.247126	0.311	0.403	1
Akirin1	0.0082406	-0.247225	0.138	0.205	1
Atf7ip	3.32541e-05	-0.24785	0.075	0.149	1
Cdc37	0.000205678	-0.248798	0.24	0.341	1
Ids	0.00377025	-0.248839	0.093	0.155	1
BC005537	0.00135981	-0.248911	0.614	0.701	1
Mir703	0.00795926	-0.248932	0.266	0.348	1
mt-Co1	1.91783e-05	-0.249002	0.85	0.899	1
Ctsh	0.000266036	-0.24961	0.524	0.636	1
Hgs	0.00397193	-0.250101	0.057	0.102	1
Rbm28	0.00906117	-0.250103	0.072	0.122	1
Lmo2	0.00014761	-0.250426	0.189	0.283	1
Apobr	0.00696455	-0.250576	0.075	0.118	1
Ubp1	0.00381594	-0.250577	0.081	0.142	1
Diaph2	0.0240617	-0.250803	0.126	0.182	1
Zdhhc7	0.00119162	-0.250905	0.081	0.145	1
Ago2	0.00273114	-0.251196	0.171	0.247	1
Cep170	0.00265491	-0.251754	0.066	0.124	1
Rbm5	0.00449954	-0.251895	0.084	0.144	1
Ccny	0.00401555	-0.252289	0.09	0.152	1
Agps	0.00407867	-0.252331	0.108	0.174	1
Rpl18a	1.7313e-09	-0.252929	0.979	0.988	9.59416e-05
1810058I24Rik	0.0289237	-0.25311	0.251	0.317	1
Nr3c1	0.0181379	-0.2534	0.201	0.268	1
Rcsd1	0.00896019	-0.253462	0.177	0.249	1
Rps20	1.93923e-08	-0.254348	0.958	0.974	0.00107465
Usp4	0.00111693	-0.254573	0.075	0.139	1
Hltf	5.57193e-06	-0.254631	0.051	0.121	0.308774
Ap1s2	0.00754159	-0.25499	0.281	0.365	1
Kpna4	0.00604353	-0.255103	0.096	0.157	1
Tmem123	0.00704471	-0.255225	0.102	0.163	1
Ssrp1	0.0149254	-0.255823	0.15	0.214	1
Atrx	0.0200147	-0.256252	0.15	0.211	1
Oip5os1	0.00322459	-0.256265	0.096	0.161	1
BC035044	0.00244013	-0.256324	0.063	0.121	1
Ndufb11	0.00462866	-0.256329	0.536	0.589	1
Pdha1	0.00591044	-0.25638	0.126	0.193	1
Csk	0.025349	-0.257538	0.269	0.331	1
Adcy7	0.00291321	-0.25799	0.054	0.105	1
Snx30	0.00151243	-0.258112	0.066	0.127	1
Dstyk	0.000266634	-0.25828	0.051	0.114	1
Azin1	0.00175024	-0.258289	0.222	0.309	1
Slc16a3	0.0042609	-0.258294	0.063	0.118	1
Htra2	0.00387263	-0.258394	0.057	0.111	1
Atg101	0.0139688	-0.258526	0.129	0.187	1
Rpl5	0.000100773	-0.258915	0.757	0.813	1
Ttyh3	0.00120801	-0.258949	0.06	0.12	1
Cdk2ap2	0.00969353	-0.258967	0.509	0.588	1
Mnt	0.00453884	-0.259034	0.081	0.14	1
Pcm1	0.00519133	-0.259242	0.069	0.124	1
Csde1	0.000911171	-0.25935	0.344	0.448	1
Sun2	0.000440764	-0.260002	0.063	0.129	1
Api5	0.000989975	-0.260259	0.186	0.272	1
Tial1	0.0058496	-0.260281	0.081	0.139	1
Zfp622	0.0055734	-0.260336	0.174	0.248	1
Senp6	0.0112753	-0.260528	0.108	0.167	1
Cebpd	0.00807197	-0.260782	0.272	0.354	1
Ubxn6	0.000431474	-0.260886	0.051	0.112	1
Cmtm6	0.0151563	-0.26099	0.189	0.257	1
Wdr3	0.000251037	-0.261109	0.081	0.151	1
Braf	0.0016295	-0.261565	0.06	0.119	1
Atp6v0b	0.000379734	-0.26193	0.476	0.587	1
Ndufb3	0.00720977	-0.261937	0.416	0.499	1
Exoc2	0.000203254	-0.262025	0.066	0.134	1
Ip6k1	0.00019957	-0.262634	0.048	0.111	1
Sf3b2	0.00264062	-0.262804	0.401	0.495	1
Uqcrh	4.48438e-05	-0.262804	0.662	0.77	1
Nabp2	0.00147761	-0.262903	0.048	0.104	1
Nckap1l	0.00403983	-0.262968	0.243	0.328	1
Glyr1	0.0161773	-0.263324	0.186	0.253	1
Gtf3a	0.00289973	-0.263451	0.054	0.108	1
Smg1	0.00169658	-0.26388	0.132	0.208	1
Cflar	0.00593879	-0.263941	0.093	0.154	1
Pik3r1	0.00151113	-0.264099	0.09	0.158	1
Csrp2	0.00456887	-0.264417	0.054	0.105	1
Ddx23	0.00115003	-0.26466	0.048	0.105	1
Fam174a	0.000764449	-0.264822	0.21	0.302	1
Smad2	0.00475544	-0.264863	0.078	0.136	1
Mlf2	0.0053325	-0.264936	0.105	0.169	1
Prpf4b	0.0178261	-0.265095	0.162	0.225	1
R3hdm2	0.00185544	-0.265267	0.075	0.138	1
Tbl1x	0.000165984	-0.265613	0.057	0.122	1
Iqgap1	5.94983e-05	-0.265991	0.751	0.817	1
Pacs2	0.00352367	-0.266119	0.09	0.153	1
Stub1	0.00014562	-0.266215	0.051	0.115	1
Rtf1	0.000510274	-0.266414	0.15	0.235	1
Ncl	0.00235792	-0.266481	0.569	0.648	1
Pdlim5	7.41596e-07	-0.26671	0.081	0.167	0.0410963
Ubr5	0.00597608	-0.267702	0.087	0.146	1
Dapp1	0.0133828	-0.267851	0.105	0.16	1
Cdc42se2	0.00367684	-0.268065	0.108	0.174	1
Myo5a	0.000653862	-0.26813	0.114	0.191	1
Slc49a4	0.00064221	-0.268154	0.045	0.103	1
Snrpb2	0.00138392	-0.268428	0.201	0.288	1
Mia3	0.00172619	-0.269058	0.204	0.291	1
Usp1	0.0101188	-0.269275	0.099	0.154	1
Ptpa	0.00110497	-0.269365	0.153	0.232	1
Lamtor4	2.90382e-05	-0.269437	0.605	0.72	1
Rab27a	0.00336681	-0.269544	0.129	0.2	1
Hip1	0.000341865	-0.269762	0.057	0.123	1
H2bc4	0.00983069	-0.26978	0.093	0.15	1
Rbm3	0.000158565	-0.269958	0.18	0.278	1
Hcfc1	0.000132063	-0.270256	0.111	0.191	1
Uhrf1bp1l	0.00315542	-0.270404	0.129	0.201	1
Csnk1e	0.000447312	-0.270864	0.072	0.14	1
Mtmr6	0.00632865	-0.270873	0.108	0.171	1
Akap9	0.00907272	-0.271144	0.132	0.197	1
Ccdc47	0.000819291	-0.271539	0.045	0.103	1
Emilin2	4.2053e-05	-0.271639	0.653	0.757	1
Baz2a	0.000193091	-0.271692	0.087	0.164	1
Acin1	0.00866867	-0.272295	0.296	0.376	1
Ppp1r21	0.000416569	-0.272363	0.105	0.182	1
Arhgap17	0.0102519	-0.272608	0.24	0.316	1
Rere	0.00166331	-0.273099	0.099	0.168	1
Gdi2	0.000306607	-0.273125	0.392	0.505	1
Ivns1abp	0.00797436	-0.27313	0.09	0.147	1
Hps3	0.0118106	-0.273281	0.117	0.177	1
Rnaseh2c	0.00196619	-0.273968	0.275	0.369	1
Luc7l2	0.0106653	-0.27399	0.138	0.201	1
Rc3h1	0.00342481	-0.274077	0.123	0.193	1
Atp13a3	0.00630409	-0.274133	0.153	0.224	1
Klhl5	0.000231149	-0.274205	0.063	0.13	1
Mob1a	0.000340189	-0.274302	0.371	0.483	1
Rpl37	1.51274e-06	-0.274423	0.883	0.926	0.0838298
Ceacam1	0.00294972	-0.274853	0.105	0.173	1
Rapgef1	0.00173136	-0.274862	0.057	0.115	1
Nqo2	0.000976825	-0.275353	0.057	0.118	1
Slc38a1	0.000841237	-0.275618	0.129	0.207	1
Cmpk1	0.00148474	-0.275717	0.392	0.494	1
Ppp6r1	0.000518183	-0.275727	0.117	0.198	1
Atad2b	0.001426	-0.275915	0.144	0.224	1
Eif4b	0.0110514	-0.276031	0.147	0.212	1
Ptpn18	8.06848e-05	-0.276633	0.5	0.619	1
Rbm33	0.0023582	-0.276638	0.09	0.156	1
Zfp148	0.00253174	-0.276738	0.126	0.199	1
Pkig	0.00299906	-0.276838	0.081	0.142	1
Rexo1	0.00367948	-0.276862	0.144	0.218	1
Esyt1	0.00688398	-0.276991	0.323	0.408	1
Crlf3	0.000158311	-0.277228	0.09	0.167	1
Usp7	0.00242038	-0.277376	0.192	0.275	1
Tnrc6c	0.00207541	-0.277582	0.066	0.126	1
Rmnd5b	0.0023007	-0.277758	0.063	0.121	1
Nek9	0.00717697	-0.277836	0.087	0.143	1
Rbbp6	0.000714813	-0.27817	0.135	0.217	1
Ppp6r3	0.000727873	-0.278298	0.09	0.161	1
Laptm5	7.46748e-07	-0.278316	0.883	0.926	0.0413818
Stag2	0.00312413	-0.278357	0.189	0.27	1
Gm2a	0.00128905	-0.278563	0.536	0.629	1
Clk4	0.000273692	-0.27866	0.045	0.107	1
Plp2	8.94891e-05	-0.278892	0.054	0.124	1
Dcaf12	0.00477922	-0.279022	0.084	0.141	1
Foxn2	0.00519756	-0.279418	0.132	0.201	1
Gsto1	0.00108384	-0.279419	0.141	0.221	1
Srsf5	4.7907e-05	-0.279629	0.728	0.806	1
Ptpn11	0.00254579	-0.280725	0.072	0.132	1
Smc3	0.00289021	-0.280805	0.171	0.251	1
Sh3kbp1	0.000790314	-0.28108	0.228	0.324	1
Dleu2	0.000751158	-0.281201	0.231	0.326	1
Phf14	0.000414187	-0.281209	0.108	0.187	1
Gm45778	0.00154568	-0.281317	0.066	0.127	1
Yipf4	0.00122803	-0.282086	0.084	0.152	1
Ccl3	0.00492393	-0.282268	0.53	0.618	1
Tnks2	0.000676053	-0.282476	0.132	0.214	1
B3gnt8	1.08538e-05	-0.282517	0.039	0.107	0.601472
Cds2	0.00265995	-0.282631	0.054	0.107	1
Ccni	0.00448237	-0.282843	0.114	0.181	1
Itgb1	0.000722848	-0.283011	0.24	0.336	1
Cdkn1b	0.00102768	-0.28307	0.171	0.255	1
Bdp1	0.0062768	-0.283188	0.105	0.164	1
Ctdsp1	0.00035375	-0.283228	0.06	0.126	1
H2az1	0.000715455	-0.283308	0.29	0.393	1
Maf1	0.00244357	-0.283333	0.138	0.213	1
Pigt	0.00222313	-0.283573	0.111	0.182	1
Pcnt	0.000477316	-0.283639	0.048	0.103	1
Ube2h	0.000600545	-0.284223	0.045	0.103	1
Aldh2	3.36937e-05	-0.284646	0.458	0.585	1
Csnk1g3	0.000651751	-0.28485	0.045	0.104	1
Cntrl	0.00118629	-0.285582	0.132	0.21	1
Mef2d	0.000619459	-0.286761	0.141	0.224	1
Eif4g2	0.000252553	-0.286991	0.572	0.676	1
Ndfip1	1.40553e-05	-0.287372	0.123	0.218	0.77889
Smim11	0.00378863	-0.287768	0.12	0.189	1
Chfr	0.00184638	-0.287905	0.072	0.133	1
Topors	0.00756227	-0.287952	0.117	0.179	1
Pink1	0.00161398	-0.288265	0.078	0.143	1
Kctd10	0.00118985	-0.288385	0.078	0.145	1
Daglb	0.000327533	-0.288756	0.042	0.103	1
Mark2	0.00260936	-0.288834	0.174	0.255	1
Rnf220	0.00163362	-0.289133	0.06	0.115	1
Map3k7	0.000171326	-0.289201	0.057	0.126	1
Gapt	6.57992e-05	-0.289671	0.06	0.132	1
Pex7	0.000545797	-0.289679	0.057	0.121	1
Sirt7	0.0044342	-0.289847	0.171	0.247	1
Rasgrp4	0.00181286	-0.290419	0.078	0.142	1
Stom	6.99844e-05	-0.29049	0.189	0.291	1
Dnajc10	0.00154264	-0.290801	0.114	0.188	1
Vbp1	0.0033851	-0.290808	0.096	0.161	1
B4galnt1	0.000529432	-0.290962	0.117	0.195	1
Ptrhd1	0.00391585	-0.291035	0.102	0.167	1
[truncated: 652 more rows]
