# Supplementary material for: CST6 suppresses osteolytic bone disease in multiple myeloma by blocking osteoclast differentiation
Source: J Clin Invest. 2022 Sep 15;132(18):e159527. doi: 10.1172/JCI159527 (PMC9479617; doi:10.1172/JCI159527)
Supplement: Supplemental table 9 [file jci-132-159527-s021.xls]

## Sheet: M3
	p_val	avg_log2FC	pct.1	pct.2	p_val_adj
Rn18s	3.85242e-102	0.642841	1	1	2.13486e-97
mt-Rnr2	6.17778e-14	0.136511	1	1	3.42348e-09
Rps9	3.11145e-07	-0.114669	1	0.999	0.0172424
Tyrobp	7.59571e-15	-0.199347	1	0.997	4.20924e-10
Actb	1.04755e-13	-0.225381	1	1	5.80509e-09
