# Supplementary material for: CST6 suppresses osteolytic bone disease in multiple myeloma by blocking osteoclast differentiation
Source: J Clin Invest. 2022 Sep 15;132(18):e159527. doi: 10.1172/JCI159527 (PMC9479617; doi:10.1172/JCI159527)
Supplement: Supplemental table 10 [file jci-132-159527-s013.xls]

## Sheet: M6
	p_val	avg_log2FC	pct.1	pct.2	p_val_adj
Cbfa2t3	6.43078e-20	0.508449	0.505	0.293	3.56368e-15
Arhgef18	9.11981e-23	0.445382	0.259	0.1	5.05384e-18
Ighm	1.431e-26	0.434847	0.517	0.286	7.93003e-22
Stxbp6	8.73862e-28	0.430474	0.392	0.189	4.84259e-23
Tsc22d4	3.50584e-23	0.416628	0.476	0.264	1.9428e-18
Nfic	6.82851e-21	0.415794	0.409	0.22	3.78409e-16
Iqgap2	2.04323e-21	0.413476	0.649	0.424	1.13228e-16
Luc7l3	1.78882e-14	0.411336	0.441	0.268	9.91293e-10
Itgb7	2.40444e-24	0.410617	0.735	0.497	1.33245e-19
Rin3	1.07395e-25	0.407792	0.448	0.239	5.95142e-21
Il6ra	1.45032e-23	0.403408	0.789	0.557	8.03708e-19
Plxnd1	3.31638e-18	0.400634	0.39	0.215	1.83781e-13
Hk2	6.65594e-18	0.398407	0.493	0.3	3.68846e-13
Cebpa	2.2192e-25	0.395317	0.466	0.255	1.22979e-20
Mxd4	2.05512e-20	0.387167	0.304	0.144	1.13887e-15
Camkk2	3.03906e-20	0.384738	0.503	0.303	1.68413e-15
Rbm39	1.23808e-15	0.378078	0.819	0.647	6.86093e-11
Macf1	3.33295e-23	0.374975	0.622	0.397	1.84699e-18
Ccdc88a	2.95822e-19	0.370245	0.626	0.415	1.63933e-14
Fam111a	2.39042e-18	0.366714	0.678	0.469	1.32468e-13
Mepce	8.87353e-18	0.362509	0.224	0.098	4.91735e-13
Vsir	3.65733e-22	0.361627	0.813	0.596	2.02675e-17
Pgap1	1.14296e-16	0.360705	0.216	0.093	6.33383e-12
Cpt1a	4.68894e-16	0.346388	0.409	0.244	2.59842e-11
Ralbp1	3.93834e-18	0.345803	0.52	0.326	2.18247e-13
Ankrd12	1.57245e-09	0.34559	0.236	0.128	8.71388e-05
Cdkn1b	1.02935e-10	0.339724	0.378	0.238	5.70423e-06
Lyst	3.32143e-17	0.338221	0.589	0.395	1.8406e-12
Ndrg1	4.28093e-18	0.3376	0.491	0.306	2.37232e-13
Glul	3.19101e-17	0.33719	0.405	0.236	1.76833e-12
Rassf3	4.90846e-20	0.336596	0.598	0.393	2.72007e-15
Akna	6.17346e-19	0.333941	0.318	0.167	3.42109e-14
Slc38a2	1.20996e-14	0.330719	0.507	0.335	6.70512e-10
Kctd12	3.11312e-16	0.328974	0.587	0.4	1.72517e-11
Rassf4	4.3259e-14	0.326565	0.649	0.466	2.39724e-09
Itga1	1.72564e-20	0.322121	0.394	0.222	9.56279e-16
Fn1	6.3385e-25	0.320992	0.998	0.937	3.51254e-20
Tnfaip2	1.19236e-16	0.319349	0.456	0.283	6.60761e-12
Rhob	1.85455e-15	0.319291	0.425	0.264	1.02772e-10
Akap13	8.16551e-20	0.316514	0.762	0.555	4.525e-15
Arhgef37	2.38181e-22	0.315769	0.339	0.179	1.3199e-17
Rnd3	4.245e-16	0.31513	0.394	0.235	2.35241e-11
Arhgap45	1.52914e-17	0.31475	0.581	0.39	8.47389e-13
Arid1a	4.18442e-15	0.313867	0.456	0.29	2.31884e-10
Txnip	7.72096e-18	0.312869	0.534	0.347	4.27865e-13
Hexim1	1.3108e-19	0.312704	0.563	0.37	7.26392e-15
Gm10076	2.24257e-16	0.311806	0.614	0.424	1.24274e-11
Add3	3.04064e-25	0.311761	0.807	0.58	1.685e-20
Atp1a3	3.08794e-24	0.310367	0.347	0.181	1.71121e-19
Crybg3	1.45658e-16	0.310318	0.271	0.14	8.07179e-12
Foxred2	6.60996e-12	0.309599	0.129	0.047	3.66298e-07
Sipa1	1.02476e-16	0.309508	0.337	0.189	5.67883e-12
Mrtfa	9.93406e-14	0.30882	0.234	0.117	5.50506e-09
Plekhg3	1.17747e-12	0.306829	0.185	0.083	6.52505e-08
Brd2	2.03231e-17	0.306349	0.791	0.598	1.12623e-12
Ccdc88c	7.34375e-17	0.305708	0.337	0.187	4.06961e-12
Rn18s	1.72263e-31	0.304966	1	1	9.54613e-27
Top2b	3.48514e-14	0.30401	0.411	0.259	1.93133e-09
Rps6ka1	1.02882e-10	0.303874	0.419	0.278	5.70132e-06
Plxnc1	2.11582e-10	0.303553	0.152	0.065	1.1725e-05
Tob2	6.50848e-24	0.302027	0.526	0.321	3.60674e-19
Padi2	6.24562e-15	0.30079	0.306	0.17	3.46108e-10
Sema4a	2.35893e-15	0.300765	0.46	0.296	1.30722e-10
Zfp710	1.85074e-13	0.29867	0.372	0.23	1.02561e-08
Utrn	1.11198e-11	0.295015	0.277	0.159	6.16214e-07
Kmt2a	7.0491e-10	0.294133	0.236	0.13	3.90633e-05
Gstm1	2.41449e-19	0.290109	0.515	0.329	1.33802e-14
Ldlrad3	5.35842e-23	0.289843	0.3	0.149	2.96942e-18
Tm6sf1	1.27742e-16	0.289191	0.554	0.376	7.07895e-12
Fnbp1	3.78224e-12	0.288886	0.255	0.14	2.09596e-07
Tnrc6b	1.32173e-13	0.285183	0.341	0.206	7.32452e-09
Rps28	3.15614e-14	0.283511	0.78	0.606	1.749e-09
Plbd1	1.37115e-19	0.282304	0.665	0.46	7.59835e-15
Mycbp2	5.42675e-27	0.2798	0.752	0.52	3.00729e-22
Tnrc18	1.97046e-16	0.277911	0.294	0.161	1.09195e-11
Zfp36l2	1.60262e-13	0.277756	0.836	0.677	8.88108e-09
Zcchc24	3.27119e-14	0.277349	0.261	0.141	1.81276e-09
Nek7	5.09196e-17	0.276826	0.382	0.229	2.82176e-12
Uba52	6.78711e-17	0.274477	0.271	0.142	3.76115e-12
Lilra6	4.47979e-14	0.274255	0.253	0.136	2.48252e-09
Dusp1	5.65085e-10	0.273351	0.951	0.873	3.13147e-05
Wdr26	9.39253e-15	0.272895	0.749	0.571	5.20497e-10
Tmcc1	2.86257e-23	0.271722	0.37	0.203	1.58632e-18
Kdm2a	2.41166e-10	0.27071	0.316	0.2	1.33644e-05
Hdac5	1.69721e-13	0.268691	0.248	0.136	9.40524e-09
Dock10	1.78046e-16	0.268572	0.538	0.362	9.86659e-12
Ctsa	1.35355e-14	0.268347	0.68	0.502	7.50083e-10
Rps29	2.22242e-15	0.267332	0.973	0.885	1.23158e-10
Tgfb1	9.78031e-21	0.265792	0.602	0.406	5.41986e-16
Stk38	1.54358e-14	0.265539	0.522	0.356	8.55389e-10
Mtus1	1.61161e-26	0.265333	0.46	0.27	8.93091e-22
Topors	2.66891e-11	0.265293	0.279	0.165	1.479e-06
Cbx4	1.14367e-11	0.264616	0.326	0.203	6.33776e-07
Colgalt1	6.01292e-18	0.26376	0.378	0.224	3.33212e-13
Rpl38	2.71245e-18	0.263024	0.632	0.441	1.50313e-13
Nek9	4.95349e-09	0.262449	0.228	0.132	0.000274503
Pum2	1.17198e-14	0.262034	0.483	0.325	6.49465e-10
Vgll4	1.19403e-10	0.260221	0.177	0.088	6.61684e-06
Nipbl	7.2772e-23	0.259734	0.651	0.441	4.03273e-18
Stk10	7.93858e-20	0.259525	0.472	0.299	4.39924e-15
Limd1	8.05103e-13	0.259183	0.466	0.315	4.46156e-08
S100a4	2.0349e-16	0.258962	0.797	0.614	1.12766e-11
Atxn7	8.91646e-11	0.258343	0.224	0.124	4.94115e-06
Chd6	1.24099e-09	0.257179	0.172	0.086	6.87706e-05
Flna	1.50735e-15	0.257001	0.906	0.755	8.35311e-11
AI839979	1.36237e-15	0.256852	0.534	0.364	7.54972e-11
Cited2	4.39131e-15	0.256055	0.698	0.518	2.43349e-10
Rarg	2.9615e-17	0.255448	0.203	0.095	1.64115e-12
Camk1d	1.32442e-16	0.255111	0.374	0.23	7.3394e-12
Hgsnat	1.11943e-12	0.255048	0.37	0.236	6.20344e-08
C3	6.54018e-13	0.25459	0.721	0.556	3.62431e-08
Sidt2	5.06713e-15	0.254477	0.335	0.201	2.808e-10
Man1c1	2.89383e-08	0.253886	0.142	0.068	0.00160365
Prkcd	6.74857e-20	0.25344	0.717	0.516	3.73979e-15
Setd1b	4.10507e-12	0.252754	0.285	0.171	2.27487e-07
Rpl41	6.46249e-19	0.252506	0.998	0.987	3.58126e-14
Rab35	3.01117e-13	0.252045	0.242	0.133	1.66867e-08
Nck1	3.96075e-10	0.251636	0.156	0.072	2.19489e-05
Rbm38	2.06056e-15	0.251491	0.285	0.162	1.14188e-10
Prex1	1.1255e-13	0.250469	0.394	0.256	6.23707e-09
Ankrd44	1.53237e-14	0.250381	0.32	0.19	8.49179e-10
Mast3	9.17543e-16	0.250252	0.197	0.093	5.08465e-11
Trio	1.55271e-13	0.250202	0.312	0.189	8.60449e-09
Ubr4	5.47365e-10	0.250133	0.214	0.12	3.03328e-05
Sgpl1	6.70633e-15	0.250118	0.337	0.205	3.71638e-10
Tet3	7.1021e-11	0.249826	0.304	0.19	3.9357e-06
Tmsb10	3.0239e-17	0.24978	1	0.988	1.67572e-12
Pdlim1	8.37834e-17	0.249691	0.304	0.174	4.64294e-12
Dna2	7.71598e-22	0.247985	0.31	0.166	4.27589e-17
Nfam1	4.57651e-15	0.246661	0.708	0.53	2.53612e-10
Ip6k1	1.41433e-11	0.246644	0.191	0.099	7.83764e-07
Kmt2e	2.04614e-16	0.245518	0.402	0.255	1.13389e-11
Hspa2	1.2074e-08	0.24435	0.129	0.06	0.000669095
Atrx	9.91325e-11	0.243981	0.312	0.197	5.49353e-06
Sec14l1	3.7205e-11	0.243774	0.179	0.09	2.06175e-06
Jun	1.58376e-13	0.243215	0.928	0.801	8.77655e-09
Aldh2	2.79285e-18	0.242947	0.752	0.561	1.54768e-13
Septin9	1.03964e-13	0.241063	0.577	0.417	5.76128e-09
Dok3	8.36932e-14	0.240972	0.409	0.268	4.63794e-09
Ppp2r5a	1.113e-12	0.240766	0.768	0.608	6.16781e-08
Itpripl1	4.63777e-10	0.239784	0.15	0.071	2.57007e-05
Madd	1.27892e-14	0.239671	0.236	0.127	7.08729e-10
Sorl1	2.67235e-14	0.238603	0.593	0.426	1.48091e-09
Pip4k2a	1.89057e-15	0.23815	0.499	0.338	1.04768e-10
Abcb7	2.20294e-10	0.237371	0.242	0.143	1.22078e-05
Abtb1	2.82379e-13	0.236592	0.189	0.093	1.56483e-08
Syk	3.24423e-11	0.236368	0.507	0.363	1.79782e-06
Pld4	1.13732e-16	0.236268	0.86	0.688	6.30255e-12
Frrs1	1.55419e-20	0.235829	0.466	0.296	8.61272e-16
Slc6a6	2.11497e-22	0.235824	0.472	0.297	1.17203e-17
Dpy19l1	1.16633e-09	0.235428	0.292	0.185	6.46332e-05
Lima1	1.02716e-13	0.235287	0.251	0.14	5.69212e-09
Ppp1r9b	5.97992e-12	0.23514	0.359	0.233	3.31383e-07
Smim5	1.20403e-13	0.234903	0.17	0.08	6.67224e-09
Scpep1	1.18834e-13	0.234601	0.345	0.216	6.58531e-09
Cebpg	1.36473e-14	0.234504	0.306	0.183	7.5628e-10
Selenop	2.55302e-19	0.23441	0.585	0.398	1.41478e-14
Mapk14	6.81546e-22	0.233364	0.55	0.363	3.77685e-17
Rpl37a	7.14448e-14	0.232901	0.998	0.971	3.95919e-09
Cask	3.58219e-14	0.232554	0.205	0.108	1.98511e-09
Lgals1	4.54552e-11	0.232528	0.867	0.732	2.51895e-06
Rxrb	7.55984e-11	0.232309	0.228	0.132	4.18936e-06
St8sia4	5.99625e-17	0.23203	0.439	0.286	3.32288e-12
Borcs6	1.39051e-14	0.231963	0.232	0.125	7.70567e-10
Fkbp1a	6.72476e-13	0.23143	0.359	0.229	3.72659e-08
Ogt	1.33208e-08	0.231101	0.152	0.076	0.000738184
Nufip2	5.64461e-15	0.230719	0.294	0.171	3.12801e-10
Niban1	3.16201e-15	0.230104	0.585	0.417	1.75226e-10
Hspa1b	2.76606e-13	0.229929	0.138	0.058	1.53284e-08
Tcp11l2	1.64629e-12	0.229835	0.22	0.121	9.12307e-08
Plcg2	1.3064e-15	0.229703	0.532	0.368	7.23955e-11
Nav1	1.47277e-12	0.229584	0.257	0.15	8.16151e-08
Ehbp1l1	6.17384e-14	0.229292	0.507	0.352	3.42129e-09
Cxcr4	1.78255e-18	0.229174	0.4	0.249	9.87817e-14
Acin1	1.28976e-09	0.22917	0.495	0.36	7.14735e-05
Tle5	3.69426e-15	0.228252	0.507	0.35	2.04721e-10
Fam234a	4.87887e-15	0.227218	0.209	0.109	2.70367e-10
Dnajb14	3.35009e-14	0.226612	0.351	0.221	1.85649e-09
Nbr1	4.08793e-09	0.226511	0.16	0.083	0.000226537
Zeb2	8.66546e-14	0.225687	0.719	0.551	4.80205e-09
Fgd4	6.2227e-16	0.225552	0.411	0.264	3.44837e-11
Rara	3.95051e-13	0.22543	0.407	0.269	2.18922e-08
Dapp1	2.49386e-08	0.225032	0.24	0.148	0.001382
Tln1	3.29482e-15	0.224894	0.945	0.815	1.82586e-10
Dr1	1.30808e-15	0.224698	0.456	0.304	7.24885e-11
Atad2b	6.98673e-14	0.224651	0.333	0.208	3.87177e-09
Arhgef6	3.33491e-11	0.224509	0.326	0.209	1.84808e-06
Lyl1	6.60265e-19	0.224457	0.341	0.201	3.65892e-14
Klhl9	6.01521e-10	0.224221	0.283	0.179	3.33339e-05
Nfe2	1.18441e-13	0.22402	0.45	0.308	6.56352e-09
Brd3	9.77901e-09	0.223953	0.193	0.11	0.000541914
Gramd4	1.34472e-08	0.223614	0.175	0.097	0.000745189
Me2	6.54138e-17	0.222736	0.359	0.221	3.62497e-12
Crot	2.52795e-07	0.222585	0.115	0.053	0.0140089
Zmiz1	1.06836e-08	0.222517	0.339	0.231	0.000592041
Orai1	4.7172e-12	0.222313	0.306	0.188	2.61409e-07
Cd2ap	1.28005e-14	0.221599	0.444	0.297	7.09353e-10
Apobr	1.77338e-11	0.220881	0.199	0.108	9.82739e-07
Ypel3	3.15079e-21	0.219236	0.448	0.283	1.74604e-16
Tbc1d10b	1.68305e-11	0.219233	0.199	0.109	9.32678e-07
Hlcs	1.28202e-06	0.218389	0.158	0.088	0.0710442
Ptpre	1.17895e-14	0.218013	0.554	0.393	6.53329e-10
Ncoa1	4.92133e-15	0.217946	0.333	0.206	2.72721e-10
Snrnp70	2.84204e-11	0.217709	0.275	0.169	1.57495e-06
Itgb1	2.05956e-14	0.217524	0.466	0.318	1.14132e-09
Ppp1r18	3.0028e-17	0.217443	0.456	0.303	1.66403e-12
Trps1	5.60413e-12	0.217285	0.421	0.289	3.10558e-07
Abcg1	9.14497e-14	0.217259	0.195	0.101	5.06778e-09
Rcsd1	5.25492e-15	0.217226	0.363	0.233	2.91206e-10
Cmtm3	2.51784e-11	0.217006	0.175	0.089	1.39529e-06
Rere	2.37627e-12	0.216214	0.261	0.155	1.31683e-07
Lat2	4.06496e-09	0.21616	0.273	0.173	0.000225264
Akap9	3.48682e-12	0.216103	0.298	0.183	1.93225e-07
Phf3	4.47239e-10	0.215637	0.255	0.159	2.47842e-05
Man2a2	1.00049e-08	0.215582	0.189	0.108	0.000554434
Coro1c	1.26293e-15	0.215565	0.339	0.209	6.99864e-11
Anxa11	9.05253e-10	0.215293	0.211	0.123	5.01655e-05
Stk4	3.21283e-09	0.215207	0.437	0.314	0.000178042
Pcnx3	1.82421e-07	0.214945	0.121	0.057	0.010109
Arl2bp	2.38953e-06	0.21387	0.166	0.095	0.132418
Fos	1.65313e-10	0.213733	0.994	0.974	9.16097e-06
Ssh2	1.10885e-16	0.213676	0.575	0.403	6.14481e-12
Il17ra	1.73521e-17	0.213558	0.71	0.529	9.61586e-13
Zfp516	4.54795e-09	0.213397	0.246	0.153	0.000252029
Atp13a2	2.64898e-12	0.212946	0.269	0.162	1.46796e-07
Arid4a	8.54041e-20	0.212899	0.466	0.301	4.73275e-15
Ddx5	7.19063e-10	0.21264	0.957	0.875	3.98476e-05
Ash2l	9.31929e-09	0.212341	0.146	0.072	0.000516438
Ahnak	1.14504e-16	0.21234	0.363	0.227	6.34536e-12
Klf3	1.23466e-13	0.212295	0.464	0.322	6.84199e-09
Ncf2	8.00517e-12	0.212038	0.776	0.624	4.43614e-07
Sla	5.205e-17	0.211503	0.69	0.509	2.8844e-12
Prdm2	1.34579e-15	0.209558	0.281	0.165	7.45784e-11
Rps21	3.8243e-13	0.2093	0.971	0.89	2.11927e-08
Tbkbp1	3.10876e-05	0.209117	0.123	0.066	1
Mknk2	8.33848e-12	0.20874	0.415	0.283	4.62085e-07
Mapkapk3	2.31833e-11	0.207929	0.283	0.178	1.28473e-06
Ngly1	3.5155e-08	0.207568	0.127	0.061	0.00194815
Lasp1	1.80132e-11	0.207469	0.353	0.235	9.98221e-07
Plxnb2	1.23304e-16	0.207022	0.441	0.293	6.83299e-12
Laptm5	8.58929e-13	0.2067	0.986	0.918	4.75984e-08
Fryl	8.13545e-10	0.204394	0.181	0.1	4.50834e-05
Nrp1	5.06454e-14	0.204386	0.359	0.231	2.80657e-09
Rps15	3.43784e-12	0.204272	0.992	0.979	1.90511e-07
Cnot4	5.23693e-12	0.204099	0.107	0.039	2.9021e-07
Wipf1	1.22517e-15	0.204017	0.639	0.47	6.78939e-11
Retreg3	2.2521e-08	0.20401	0.17	0.094	0.00124802
Slc35c1	3.24577e-09	0.203895	0.216	0.128	0.000179868
Ube3a	2.86448e-08	0.203839	0.263	0.171	0.00158738
Pabpc1	2.89648e-15	0.203776	0.947	0.818	1.60511e-10
Nfatc3	7.43779e-11	0.203162	0.201	0.113	4.12173e-06
Ap2a2	4.26666e-16	0.202806	0.435	0.294	2.36441e-11
Myo9a	3.51739e-10	0.202579	0.181	0.097	1.9492e-05
Hk1	1.9335e-08	0.202354	0.148	0.077	0.00107147
Nin	1.86812e-16	0.202073	0.536	0.376	1.03524e-11
Tsc22d3	8.22239e-17	0.201991	0.384	0.244	4.55652e-12
mt-Nd4	1.36253e-13	0.201687	1	0.956	7.55057e-09
Man1a	4.03198e-09	0.201017	0.24	0.147	0.000223436
Dcaf12	4.36258e-11	0.200708	0.222	0.129	2.41757e-06
Prpf38b	1.41888e-13	0.200414	0.462	0.319	7.86284e-09
Tob1	4.5148e-11	0.20013	0.273	0.172	2.50192e-06
Fbxl20	6.99828e-09	0.199915	0.15	0.077	0.000387817
Gigyf2	1.3484e-08	0.199804	0.166	0.091	0.00074723
Pnn	1.63881e-16	0.199652	0.308	0.185	9.08161e-12
Nsd1	2.22302e-10	0.199072	0.3	0.199	1.23191e-05
Lrrfip2	7.9971e-13	0.198635	0.273	0.166	4.43167e-08
Itgb2	1.03425e-12	0.198623	0.618	0.463	5.7314e-08
Snx27	1.14864e-14	0.198608	0.271	0.161	6.36529e-10
Rell1	6.32833e-09	0.198431	0.199	0.117	0.000350691
Cerk	1.39773e-10	0.198366	0.216	0.126	7.74563e-06
Galk2	1.08392e-07	0.198307	0.138	0.072	0.00600668
Arhgef10l	4.67585e-11	0.198126	0.263	0.164	2.59117e-06
Atp2b1	4.17996e-10	0.197979	0.647	0.505	2.31637e-05
Galnt9	1.54729e-05	0.197847	0.142	0.081	0.857444
Arih1	8.34261e-17	0.197431	0.318	0.193	4.62314e-12
Pbxip1	1.27978e-13	0.197389	0.363	0.236	7.09206e-09
Sash3	7.83356e-10	0.197248	0.261	0.165	4.34105e-05
Cers5	9.56197e-12	0.197141	0.162	0.081	5.29886e-07
Tomm7	7.57706e-14	0.197095	0.702	0.54	4.1989e-09
Idh1	1.32053e-22	0.196911	0.563	0.377	7.31788e-18
Ptpro	9.41342e-15	0.196429	0.417	0.279	5.21654e-10
Tlnrd1	1.38528e-10	0.19633	0.127	0.057	7.67664e-06
Xylt1	5.68862e-11	0.195758	0.203	0.119	3.1524e-06
Gsk3b	2.10543e-12	0.195516	0.402	0.275	1.16675e-07
Mppe1	2.97294e-14	0.195474	0.187	0.098	1.64749e-09
Plec	6.40108e-11	0.195384	0.456	0.328	3.54722e-06
Slc36a1	1.99328e-10	0.195351	0.115	0.049	1.1046e-05
Psap	7.272e-15	0.195026	1	0.987	4.02985e-10
Ankib1	1.54237e-07	0.194666	0.146	0.078	0.00854719
Fmnl1	3.57748e-17	0.194465	0.495	0.339	1.9825e-12
Gna15	7.23762e-07	0.194166	0.111	0.053	0.040108
mt-Cytb	5.93316e-12	0.194105	0.998	0.978	3.28792e-07
Lrp1	3.79087e-10	0.193641	0.505	0.373	2.10075e-05
Abcc4	1.27956e-07	0.193489	0.175	0.1	0.00709078
Msl3	6.70153e-05	0.193373	0.138	0.081	1
Myo1f	8.44747e-09	0.193197	0.614	0.48	0.000468125
Sulf2	4.19643e-08	0.19267	0.214	0.134	0.00232549
Rxra	1.09172e-08	0.192577	0.125	0.06	0.000604988
Fcgrt	3.76274e-10	0.192534	0.197	0.112	2.08516e-05
Bckdha	1.1682e-16	0.191937	0.296	0.175	6.47371e-12
Ehmt1	2.4627e-06	0.191644	0.175	0.106	0.136473
Nckap1l	2.56711e-14	0.191485	0.452	0.311	1.42259e-09
Hsp90ab1	1.67234e-11	0.191361	0.908	0.783	9.26744e-07
Purb	2.7176e-16	0.191299	0.571	0.411	1.50598e-11
Dock11	6.86142e-16	0.191242	0.335	0.208	3.80233e-11
Rassf2	3.20299e-07	0.191049	0.189	0.116	0.0177497
Atp6ap1	1.55418e-16	0.19043	0.46	0.312	8.61267e-12
Fam222b	1.68015e-10	0.19019	0.111	0.046	9.31073e-06
Pigt	1.42041e-09	0.189852	0.265	0.169	7.87133e-05
Ccny	4.67561e-10	0.189719	0.23	0.141	2.59104e-05
Vapb	3.41349e-17	0.189545	0.298	0.179	1.89162e-12
Rnf169	3.31294e-09	0.18951	0.148	0.078	0.00018359
Smad4	9.39429e-10	0.189475	0.324	0.221	5.20594e-05
Usf2	2.2114e-16	0.189441	0.466	0.323	1.22547e-11
Brd1	1.22971e-15	0.189352	0.355	0.228	6.81456e-11
Pygl	3.02799e-11	0.188662	0.52	0.38	1.67799e-06
Map3k2	6.50879e-09	0.188364	0.216	0.132	0.000360691
Lsp1	6.1039e-15	0.188316	0.982	0.887	3.38254e-10
Pik3r1	1.80385e-11	0.187928	0.24	0.146	9.99621e-07
Slc25a36	1.76627e-10	0.18745	0.166	0.088	9.78794e-06
Fry	7.39985e-09	0.187381	0.181	0.104	0.00041007
Kmt2c	2.77429e-10	0.187318	0.314	0.209	1.5374e-05
Degs1	4.36579e-17	0.18729	0.698	0.524	2.41934e-12
Map3k7	1.49445e-14	0.186744	0.207	0.114	8.28164e-10
Ifngr2	1.69591e-11	0.186734	0.429	0.303	9.39807e-07
Rock2	1.54373e-11	0.186571	0.333	0.222	8.55473e-07
Appl1	1.62931e-07	0.18631	0.156	0.088	0.00902896
Cnot3	1.78019e-11	0.18618	0.273	0.172	9.86512e-07
Cdc42ep3	2.11735e-15	0.186132	0.513	0.363	1.17335e-10
Oaz1	1.38158e-13	0.185635	0.378	0.253	7.65618e-09
Rc3h2	7.39691e-11	0.185342	0.127	0.059	4.09907e-06
Myo1g	8.41756e-15	0.185187	0.544	0.389	4.66468e-10
Prkag2	4.70722e-10	0.184861	0.138	0.068	2.60856e-05
Nr1d2	3.63054e-09	0.184264	0.111	0.049	0.00020119
Mbtd1	3.75272e-11	0.18401	0.271	0.173	2.07961e-06
Phactr2	2.53568e-07	0.18357	0.181	0.109	0.0140517
Dcun1d1	1.16326e-08	0.183466	0.166	0.093	0.000644631
Dyrk2	1.26792e-09	0.183289	0.183	0.102	7.02632e-05
Cebpd	4.12719e-11	0.182814	0.464	0.339	2.28713e-06
Map3k11	6.032e-07	0.182585	0.209	0.134	0.0334269
Mbnl1	4.12907e-15	0.182436	0.846	0.687	2.28817e-10
Glyr1	1.28001e-12	0.182373	0.357	0.239	7.09332e-08
Kmt5a	8.94744e-11	0.182221	0.485	0.357	4.95831e-06
Hexa	5.05266e-11	0.182186	0.643	0.5	2.79998e-06
Rftn1	2.02826e-09	0.181961	0.15	0.08	0.000112398
Ing2	3.7141e-10	0.181869	0.246	0.154	2.0582e-05
Trpm7	2.29148e-10	0.181801	0.285	0.188	1.26985e-05
Arhgef2	1.62075e-10	0.181779	0.257	0.162	8.98155e-06
Zswim6	4.86684e-10	0.181411	0.273	0.18	2.69701e-05
Ubr2	3.62651e-10	0.181387	0.251	0.159	2.00967e-05
Tspan14	6.27861e-10	0.181307	0.248	0.159	3.47936e-05
Ccdc88b	2.90596e-08	0.18102	0.172	0.099	0.00161037
Prkcsh	1.39162e-11	0.180819	0.248	0.152	7.71178e-07
Smim13	4.45467e-08	0.180748	0.125	0.065	0.0024686
Mob3a	2.47096e-10	0.180739	0.203	0.12	1.3693e-05
Zbtb18	1.03919e-09	0.180677	0.138	0.07	5.75875e-05
Atox1	1.23253e-15	0.180527	0.676	0.508	6.83018e-11
Adam15	4.57866e-12	0.180417	0.31	0.204	2.53731e-07
Lypla2	3.09948e-10	0.180211	0.232	0.145	1.71761e-05
Gabpb2	1.28243e-10	0.179779	0.228	0.137	7.10674e-06
Rcc2	1.10132e-12	0.179711	0.222	0.127	6.10307e-08
Zfp292	1.50024e-14	0.179212	0.267	0.162	8.31375e-10
Bbx	2.0473e-08	0.179143	0.181	0.107	0.00113453
Pid1	1.13897e-12	0.179091	0.333	0.218	6.31169e-08
Rpl23a	2.42556e-09	0.178763	0.912	0.805	0.000134415
Arglu1	4.49558e-13	0.178666	0.386	0.263	2.49127e-08
Plekha2	1.94961e-08	0.178624	0.175	0.103	0.00108039
Ubl3	7.83932e-15	0.178615	0.713	0.551	4.34424e-10
Ing1	1.67016e-08	0.178517	0.24	0.155	0.000925535
Pcmtd2	2.32566e-07	0.178171	0.115	0.057	0.0128879
Epb41	2.13787e-08	0.178162	0.197	0.121	0.00118472
St3gal2	5.15042e-09	0.178092	0.179	0.104	0.000285415
Fbxw4	4.70239e-08	0.177869	0.234	0.152	0.00260588
Nbeal1	5.09688e-08	0.177766	0.138	0.073	0.00282449
Eif4ebp2	5.87952e-12	0.177342	0.439	0.314	3.25819e-07
Prpf19	6.52078e-10	0.177298	0.203	0.121	3.61356e-05
Gnas	4.36728e-10	0.177284	0.85	0.721	2.42017e-05
Ncor1	7.48826e-13	0.176913	0.546	0.402	4.14969e-08
Sft2d2	8.18059e-09	0.176728	0.185	0.108	0.000453335
Gm5608	1.09529e-08	0.176711	0.117	0.057	0.000606964
Wsb1	9.876e-16	0.176526	0.571	0.415	5.47288e-11
Nup50	9.05237e-08	0.176508	0.195	0.12	0.00501646
2410006H16Rik	8.13539e-14	0.175709	0.653	0.496	4.50831e-09
Tnfrsf21	3.76892e-16	0.175233	0.374	0.247	2.08859e-11
Tmem245	2.29542e-07	0.175202	0.105	0.049	0.0127203
Fosb	2.22158e-17	0.175113	0.801	0.623	1.23111e-12
Erich1	2.59065e-07	0.174969	0.119	0.061	0.0143564
Dock5	1.04752e-11	0.174949	0.138	0.067	5.80494e-07
Aamp	1.07858e-10	0.174878	0.314	0.212	5.97708e-06
Dock8	5.11298e-23	0.174774	0.598	0.412	2.83341e-18
Mef2c	1.90893e-08	0.174764	0.203	0.125	0.00105785
Relt	1.90166e-12	0.174464	0.211	0.122	1.05382e-07
Abcd1	1.20508e-15	0.174106	0.287	0.174	6.67809e-11
Golga4	4.17969e-11	0.174049	0.244	0.152	2.31622e-06
Rpl37	3.23861e-11	0.174016	0.984	0.918	1.79471e-06
Snx30	7.99545e-10	0.173762	0.195	0.116	4.43076e-05
Ifnar1	7.13737e-07	0.173687	0.189	0.122	0.0395525
Capn2	4.59587e-17	0.173642	0.429	0.287	2.54685e-12
Slc43a2	8.23216e-16	0.173386	0.372	0.241	4.56194e-11
Csnk1g3	1.31272e-08	0.17326	0.164	0.094	0.000727454
Map4	1.43097e-09	0.172913	0.168	0.094	7.92987e-05
Ddx17	5.95519e-14	0.172501	0.456	0.319	3.30013e-09
Ccnd3	3.76706e-16	0.17222	0.637	0.473	2.08755e-11
Zfand6	6.95144e-13	0.171945	0.347	0.231	3.85221e-08
Prcp	3.97886e-16	0.171917	0.421	0.283	2.20493e-11
Cyth4	1.14024e-09	0.171909	0.368	0.26	6.31874e-05
Prpf4b	1.0037e-08	0.171695	0.308	0.213	0.000556213
Mga	5.64912e-12	0.171238	0.197	0.112	3.13052e-07
Xist	3.03982e-14	0.17118	0.815	0.655	1.68455e-09
Pik3r5	2.8859e-07	0.17108	0.216	0.141	0.0159925
H1f5	1.14084e-10	0.170463	0.129	0.062	6.32208e-06
Exoc3	1.00512e-06	0.170404	0.255	0.173	0.0557
Pikfyve	1.37374e-05	0.170132	0.146	0.086	0.761274
Snhg1	7.04888e-08	0.169841	0.226	0.147	0.00390621
Ppp1r21	4.86956e-12	0.169548	0.267	0.169	2.69852e-07
E2f2	3.92556e-16	0.16952	0.46	0.319	2.17539e-11
Pak1	2.17188e-07	0.169475	0.119	0.061	0.0120357
Ago2	5.20195e-15	0.169372	0.353	0.232	2.88271e-10
Dnajb1	1.68943e-10	0.169353	0.304	0.202	9.36215e-06
Vasp	9.86359e-14	0.169235	0.407	0.277	5.46601e-09
Bin1	8.16245e-11	0.168966	0.16	0.087	4.5233e-06
Dlg1	2.01101e-09	0.168929	0.131	0.067	0.000111442
Thbd	1.60658e-07	0.168863	0.199	0.128	0.008903
Ppfia4	3.0044e-13	0.168826	0.277	0.174	1.66492e-08
Sgpp1	2.5071e-10	0.1681	0.281	0.187	1.38934e-05
Gdi1	9.96534e-09	0.168096	0.138	0.073	0.000552239
Vps13d	6.75924e-07	0.168076	0.123	0.066	0.037457
Usp34	3.16972e-08	0.167861	0.275	0.187	0.00175653
Kat6a	5.70031e-09	0.167471	0.308	0.213	0.000315888
Ttc7	6.08076e-16	0.167295	0.458	0.311	3.36971e-11
Sdccag8	1.11525e-07	0.167015	0.152	0.085	0.00618026
Ern1	0.000141296	0.166922	0.121	0.071	1
Rpl35a	7.11824e-10	0.166916	0.992	0.957	3.94464e-05
Lrmp	1.73494e-11	0.16688	0.23	0.141	9.61434e-07
Mrps28	4.18267e-13	0.166795	0.218	0.128	2.31787e-08
Csf2ra	5.72705e-18	0.166769	0.637	0.464	3.1737e-13
Tubb2a	1.11877e-09	0.166175	0.156	0.084	6.19979e-05
Cnppd1	7.67326e-11	0.166163	0.312	0.21	4.25221e-06
Cox6c	2.12377e-08	0.166042	0.813	0.691	0.00117691
Gm26532	3.48689e-05	0.166017	0.129	0.076	1
Rnf166	2.80862e-12	0.165793	0.324	0.215	1.55643e-07
Ucp2	9.75934e-08	0.165654	0.873	0.767	0.00540823
Ppp3ca	1.16196e-14	0.165578	0.528	0.38	6.43914e-10
Cdc42ep4	7.39271e-06	0.165342	0.113	0.059	0.409674
Mir703	1.32012e-18	0.165283	0.485	0.33	7.31557e-14
Wwp1	4.07139e-08	0.165171	0.115	0.057	0.0022562
Trim8	1.92538e-10	0.165056	0.302	0.202	1.06697e-05
Anxa5	3.80728e-10	0.164949	0.858	0.732	2.10984e-05
Rgs2	1.31951e-06	0.164709	0.93	0.853	0.073122
Cggbp1	7.72712e-12	0.164684	0.48	0.353	4.28206e-07
Zfhx3	9.52037e-08	0.164655	0.203	0.129	0.00527581
Gan	2.10801e-09	0.164614	0.107	0.049	0.000116817
Api5	6.89039e-14	0.164479	0.378	0.256	3.81838e-09
Uimc1	4.736e-05	0.164199	0.148	0.092	1
Phf2	5.27011e-06	0.163808	0.113	0.06	0.292048
Herc2	1.70005e-12	0.163747	0.201	0.115	9.421e-08
Rsrp1	3.00366e-13	0.163657	0.715	0.557	1.66451e-08
Plekho1	1.23974e-16	0.163329	0.466	0.322	6.87012e-12
Fxr2	6.37231e-06	0.16325	0.123	0.068	0.353128
Znrf2	4.90728e-16	0.163046	0.388	0.259	2.71942e-11
Vps13c	2.14081e-10	0.162652	0.363	0.255	1.18635e-05
Helz	8.03119e-06	0.162534	0.129	0.073	0.445056
Jund	5.02019e-15	0.162436	0.797	0.638	2.78199e-10
Crebbp	2.73827e-11	0.162405	0.427	0.308	1.51744e-06
Tifab	3.61864e-11	0.161997	0.38	0.267	2.00531e-06
Shoc2	2.59221e-06	0.161969	0.146	0.085	0.14365
Mkln1	2.23248e-10	0.161935	0.242	0.154	1.23715e-05
Serinc3	7.84185e-09	0.161934	0.875	0.761	0.000434564
Atp8b4	4.3109e-10	0.161825	0.304	0.205	2.38893e-05
Atp5l	1.05199e-06	0.161685	0.166	0.101	0.0582971
Gskip	6.51026e-08	0.161576	0.115	0.058	0.00360772
Sh2b3	1.8219e-14	0.161507	0.246	0.149	1.00963e-09
Ep400	6.84163e-09	0.161423	0.29	0.2	0.000379136
Eps15	3.0207e-09	0.161382	0.343	0.243	0.000167395
Mknk1	5.36294e-09	0.161231	0.154	0.089	0.000297193
Midn	1.47178e-09	0.160935	0.269	0.182	8.15602e-05
Soat1	3.79202e-15	0.160829	0.6	0.447	2.10139e-10
Mideas	1.56666e-11	0.160677	0.255	0.163	8.68183e-07
Map3k3	1.16322e-13	0.160304	0.232	0.138	6.44611e-09
Tnrc6c	2.83964e-10	0.15996	0.193	0.116	1.57361e-05
Setd3	1.92446e-11	0.15961	0.189	0.109	1.06646e-06
Ncoa7	6.37031e-06	0.159558	0.146	0.087	0.353017
Arrb1	7.84479e-11	0.159422	0.177	0.1	4.34727e-06
Synj1	9.51628e-14	0.159362	0.359	0.241	5.27354e-09
Rasgrp2	8.46303e-15	0.159148	0.3	0.19	4.68987e-10
Zc3h18	1.14294e-10	0.159143	0.22	0.136	6.33371e-06
Pou2f2	2.32739e-16	0.158989	0.501	0.35	1.28975e-11
Trpc4ap	7.88915e-15	0.158981	0.386	0.262	4.37185e-10
Mrpl34	5.10921e-13	0.158789	0.294	0.192	2.83132e-08
Rufy1	3.20608e-06	0.158623	0.125	0.071	0.177668
Atp6v0a2	1.12661e-10	0.158426	0.166	0.093	6.24323e-06
Cnn2	5.79814e-14	0.15829	0.612	0.465	3.2131e-09
Trp53inp1	3.49525e-06	0.157732	0.133	0.078	0.193693
Galnt10	7.84699e-11	0.157669	0.14	0.074	4.34849e-06
Ndufa1	4.09983e-14	0.157543	0.606	0.457	2.27196e-09
Arl6ip5	8.34825e-17	0.157536	0.388	0.26	4.62626e-12
Mef2d	5.39024e-13	0.157398	0.316	0.21	2.98706e-08
Zfp703	1.48004e-11	0.157382	0.263	0.169	8.20177e-07
Sun1	6.47115e-06	0.15724	0.142	0.084	0.358605
Ldlrap1	6.90601e-11	0.15721	0.138	0.069	3.82703e-06
Stard9	6.69395e-07	0.15697	0.105	0.051	0.0370952
Npc1	2.85327e-12	0.156875	0.211	0.126	1.58117e-07
Glg1	9.64055e-11	0.156843	0.363	0.256	5.34241e-06
Ier2	9.40454e-11	0.15677	0.85	0.721	5.21162e-06
Lbh	3.65247e-10	0.156755	0.329	0.227	2.02405e-05
Tial1	2.498e-11	0.15662	0.211	0.128	1.38429e-06
Dnm2	6.56097e-08	0.1566	0.183	0.112	0.00363583
Ctr9	2.42711e-05	0.155986	0.121	0.069	1
Gas5	1.5935e-13	0.155916	0.7	0.544	8.83053e-09
Ak3	1.2463e-07	0.155652	0.136	0.075	0.00690649
Akr1c13	5.71294e-05	0.155618	0.105	0.058	1
Arrdc4	5.0802e-07	0.15532	0.172	0.108	0.0281524
Gatad2b	7.75986e-11	0.155238	0.253	0.164	4.3002e-06
Gmip	4.30476e-10	0.155183	0.236	0.151	2.38553e-05
Mapre2	1.21653e-13	0.154919	0.259	0.161	6.74153e-09
Cops9	2.72136e-16	0.154901	0.544	0.399	1.50807e-11
Btk	2.4617e-09	0.154877	0.199	0.124	0.000136417
Fam214b	1.99804e-09	0.154809	0.127	0.065	0.000110723
Tmem135	8.58884e-13	0.154664	0.14	0.07	4.75959e-08
Tmem165	2.44496e-11	0.154457	0.337	0.231	1.3549e-06
N4bp2l1	5.29523e-08	0.154445	0.177	0.108	0.0029344
Frg1	2.74612e-10	0.154426	0.333	0.231	1.52179e-05
Pdxk	5.98551e-09	0.154308	0.175	0.105	0.000331693
Rnf145	3.08589e-06	0.154063	0.113	0.059	0.171008
B4galt1	4.03337e-15	0.15396	0.265	0.161	2.23514e-10
Nelfb	0.000226981	0.15387	0.144	0.094	1
Yipf3	9.10294e-09	0.153648	0.24	0.159	0.000504449
Blmh	1.57771e-09	0.153599	0.259	0.171	8.74303e-05
Arhgap26.1	4.32025e-10	0.153586	0.3	0.204	2.39411e-05
Ipo7	1.40254e-07	0.153491	0.203	0.133	0.00777232
Hnrnpa0	2.21361e-13	0.153465	0.634	0.485	1.22669e-08
Atp5e	4.54714e-12	0.153237	0.918	0.795	2.51984e-07
Phf10	1.32065e-09	0.153116	0.181	0.106	7.31854e-05
Stag2	2.3147e-12	0.153088	0.37	0.256	1.28271e-07
Atp5mpl	7.05711e-19	0.153055	0.739	0.562	3.91077e-14
Narf	7.80977e-06	0.152694	0.121	0.069	0.432786
Rnf216	1.12482e-08	0.15257	0.209	0.133	0.000623331
Ppm1h	3.56234e-16	0.152538	0.195	0.108	1.97411e-11
Gemin7	7.0306e-09	0.152489	0.199	0.124	0.000389608
Tcn2	3.96686e-10	0.152376	0.257	0.169	2.19828e-05
Glb1	1.17107e-09	0.152019	0.115	0.056	6.48961e-05
Hsd17b11	2.4149e-10	0.151944	0.298	0.202	1.33824e-05
BC029722	3.6456e-08	0.151733	0.125	0.066	0.00202025
Tmem68	4.52057e-09	0.151704	0.113	0.056	0.000250512
Rock1	1.31021e-09	0.151488	0.52	0.402	7.26068e-05
Lrpprc	2.66883e-06	0.151435	0.111	0.06	0.147896
Dip2b	2.00328e-09	0.151434	0.17	0.1	0.000111014
Herc4	4.17311e-11	0.151401	0.267	0.176	2.31257e-06
Ankrd11	2.36742e-14	0.151196	0.52	0.381	1.31193e-09
Rps27	6.6545e-08	0.151192	0.938	0.853	0.00368766
Zmynd8	1.53342e-12	0.151095	0.207	0.119	8.49761e-08
Ddx46	2.1309e-09	0.15095	0.439	0.33	0.000118086
Acadm	1.09941e-09	0.150855	0.238	0.154	6.09251e-05
Bsdc1	4.77567e-08	0.150837	0.158	0.093	0.00264649
Mat2a	1.45944e-10	0.15062	0.294	0.197	8.08766e-06
Secisbp2	9.3101e-07	0.150439	0.14	0.082	0.0515929
Pex6	4.56956e-08	0.150437	0.111	0.056	0.00253227
Dennd1a	4.26049e-07	0.150361	0.136	0.078	0.0236099
Smurf2	1.93849e-10	0.150281	0.146	0.078	1.07423e-05
Myh9	2.34711e-15	0.150245	0.801	0.643	1.30067e-10
Celf2	1.63505e-09	0.150239	0.639	0.511	9.06078e-05
Cep170	2.92653e-06	0.150144	0.179	0.115	0.162177
Braf	0.000164969	0.150128	0.166	0.111	1
Tnfaip8l2	4.51281e-14	0.14956	0.353	0.237	2.50082e-09
Zmpste24	9.66139e-12	0.149522	0.131	0.066	5.35395e-07
Cdk13	8.52887e-09	0.149499	0.24	0.157	0.000472636
Trir	1.91043e-17	0.149481	0.462	0.32	1.05868e-12
Lims1	1.16195e-19	0.149322	0.643	0.472	6.43904e-15
Mfsd5	1.78529e-08	0.149257	0.236	0.159	0.000989336
Gigyf1	2.43446e-06	0.149249	0.154	0.093	0.134908
Eml4	7.67643e-11	0.149117	0.228	0.141	4.25397e-06
Apaf1	1.27238e-10	0.149038	0.312	0.212	7.05101e-06
Fam107b	1.13323e-14	0.149034	0.497	0.356	6.27992e-10
Nucb1	1.30909e-11	0.148854	0.322	0.219	7.25447e-07
Nrros	8.97953e-15	0.148816	0.542	0.397	4.97609e-10
Tbc1d5	5.1727e-07	0.148706	0.127	0.071	0.0286651
Baz1a	4.00282e-14	0.148415	0.476	0.342	2.2182e-09
Nat8l	1.27599e-05	0.148217	0.101	0.053	0.7071
Rps26	4.99333e-09	0.148159	0.996	0.966	0.00027671
Atxn2l	3.43791e-10	0.14811	0.296	0.2	1.90515e-05
Slc16a3	0.00016614	0.148091	0.164	0.11	1
Atl3	7.42654e-10	0.147977	0.154	0.088	4.11549e-05
Kmt5b	5.83521e-11	0.147812	0.179	0.103	3.23364e-06
Stom	1.03234e-13	0.147485	0.394	0.274	5.72081e-09
Bcr	9.67557e-08	0.147385	0.111	0.057	0.00536181
Nqo2	5.58173e-07	0.147355	0.172	0.109	0.0309317
Ino80b	5.40885e-09	0.147319	0.142	0.079	0.000299737
Abca9	2.57836e-15	0.147241	0.201	0.112	1.42882e-10
Kctd2	5.49523e-07	0.146807	0.103	0.052	0.0304524
Hlx	1.94748e-10	0.14676	0.179	0.104	1.07922e-05
Gpbp1l1	1.84794e-08	0.146662	0.158	0.093	0.00102405
Ulk2	6.47712e-07	0.146551	0.107	0.055	0.0358936
Kcnq1ot1	2.20432e-06	0.146363	0.218	0.147	0.122155
Ice1	3.41184e-07	0.146243	0.103	0.051	0.018907
Csk	6.53261e-14	0.146142	0.441	0.316	3.62011e-09
Slc29a3	3.8272e-10	0.146104	0.275	0.184	2.12088e-05
Tmem131l	2.04375e-08	0.146073	0.136	0.076	0.00113256
Ubap2l	3.73418e-09	0.146047	0.203	0.127	0.000206933
Man2b1	7.00805e-15	0.145999	0.526	0.385	3.88358e-10
Bptf	8.28173e-14	0.145794	0.382	0.263	4.5894e-09
Osbpl8	8.40787e-12	0.145551	0.253	0.161	4.6593e-07
Dgkg	4.0523e-13	0.145532	0.177	0.099	2.24563e-08
Fcho2	3.18786e-13	0.14526	0.409	0.285	1.76658e-08
Serinc1	4.82422e-12	0.145181	0.374	0.261	2.67339e-07
Map2k4	2.62859e-07	0.145154	0.148	0.087	0.0145666
Prrc2b	6.73354e-11	0.145127	0.158	0.088	3.73146e-06
Eid1	3.15629e-07	0.145094	0.283	0.199	0.0174909
Cd84	3.08835e-13	0.144995	0.318	0.21	1.71144e-08
Zdhhc7	2.51247e-11	0.144854	0.22	0.134	1.39231e-06
Hectd1	9.51981e-14	0.144441	0.37	0.252	5.2755e-09
Slc25a24	2.99785e-10	0.144404	0.216	0.135	1.66129e-05
Rchy1	1.72309e-11	0.144296	0.232	0.145	9.54869e-07
Wdfy2	1.41865e-10	0.144231	0.244	0.158	7.86158e-06
Nfkb1	1.14297e-12	0.144153	0.517	0.387	6.33387e-08
Ctdsp1	3.62384e-08	0.143734	0.183	0.117	0.00200819
Dync1li2	6.74711e-09	0.143608	0.101	0.047	0.000373898
Inpp5k	1.81931e-10	0.143325	0.22	0.14	1.00819e-05
Atp13a3	1.8925e-14	0.143307	0.318	0.21	1.04875e-09
Il16	9.88427e-12	0.142848	0.156	0.085	5.47747e-07
Lemd2	2.80107e-08	0.142843	0.166	0.101	0.00155224
Ddx10	1.07884e-05	0.14274	0.166	0.108	0.59785
Reep3	1.66242e-10	0.142617	0.446	0.332	9.21248e-06
Sh2b1	1.90875e-07	0.142601	0.103	0.051	0.0105776
Chka	0.000190302	0.142435	0.105	0.06	1
Olfm1	4.75551e-09	0.14227	0.341	0.247	0.000263531
Ccdc85b	5.77168e-07	0.142224	0.195	0.129	0.0319843
Nxf1	2.0028e-11	0.142043	0.189	0.113	1.10987e-06
Higd2a	1.64953e-12	0.141964	0.439	0.32	9.14106e-08
Hltf	3.55205e-07	0.141929	0.175	0.112	0.019684
Surf4	1.45794e-15	0.141844	0.485	0.346	8.07932e-11
Paip2	6.87192e-11	0.14151	0.405	0.294	3.80814e-06
Higd1a	3.71704e-11	0.141233	0.267	0.178	2.05983e-06
5031439G07Rik	1.06187e-14	0.141232	0.45	0.315	5.88443e-10
Eif4a2	7.64832e-20	0.141155	0.343	0.217	4.23839e-15
Ost4	3.13552e-10	0.14113	0.394	0.288	1.73758e-05
Ube2l3	7.58313e-05	0.140958	0.222	0.159	1
Baz1b	5.79141e-10	0.140652	0.341	0.242	3.20937e-05
Ddit3	1.06058e-12	0.140632	0.158	0.088	5.87732e-08
Smarca2	1.27919e-12	0.140607	0.164	0.089	7.08874e-08
Gpatch8	1.90971e-08	0.140565	0.199	0.128	0.00105829
Tmem30a	1.36361e-05	0.140288	0.316	0.24	0.755657
Slc25a4	1.21013e-12	0.14018	0.312	0.209	6.70604e-08
Klf9	2.85333e-07	0.140166	0.411	0.316	0.015812
Mdfic	1.59027e-06	0.140097	0.127	0.074	0.0881266
Cd300lb	4.83113e-09	0.139636	0.152	0.087	0.000267722
Fam53c	4.10525e-08	0.139601	0.166	0.102	0.00227496
Rgs14	7.1055e-12	0.139463	0.216	0.134	3.93758e-07
Swap70	1.24016e-06	0.139286	0.162	0.102	0.0687248
Atp10d	1.67774e-06	0.139148	0.117	0.066	0.0929739
Piezo1	1.93073e-10	0.139108	0.181	0.108	1.06993e-05
Sh3bgrl	3.56102e-05	0.138902	0.15	0.097	1
Gpr65	7.92709e-07	0.138808	0.175	0.111	0.0439288
Cux1	5.76728e-08	0.138766	0.228	0.155	0.00319599
Rasa3	2.82117e-17	0.138756	0.435	0.298	1.56338e-12
Bod1l	4.89548e-12	0.138726	0.329	0.223	2.71288e-07
Lmbr1l	1.67422e-08	0.138681	0.105	0.053	0.000927785
Rnf167	1.22048e-06	0.138679	0.113	0.062	0.0676339
Rad50	1.12764e-06	0.138478	0.142	0.085	0.0624891
Ctdsp2	6.92004e-14	0.138476	0.374	0.255	3.83481e-09
Dennd1c	5.17811e-07	0.138299	0.105	0.055	0.028695
Per1	3.21381e-12	0.138233	0.253	0.162	1.78097e-07
Prkce	8.69994e-06	0.1376	0.111	0.062	0.482116
Sf3b2	3.42244e-14	0.137324	0.62	0.477	1.89658e-09
Arl6ip6	2.10733e-09	0.137311	0.187	0.117	0.00011678
Crip1	3.01894e-07	0.137184	0.992	0.959	0.0167298
Kpna1	3.64464e-08	0.137147	0.129	0.072	0.00201971
Glipr1	6.76878e-13	0.137089	0.388	0.271	3.75099e-08
Dnajb12	4.77787e-07	0.137058	0.105	0.055	0.026477
Kif2a	9.52111e-09	0.137032	0.189	0.118	0.000527622
Cep250	9.09491e-10	0.136947	0.133	0.071	5.04004e-05
Rb1cc1	7.80152e-17	0.136778	0.372	0.246	4.32329e-12
Kansl3	2.57244e-06	0.136645	0.115	0.065	0.142554
Cln3	7.49467e-06	0.136584	0.133	0.082	0.415324
Elmo1	1.93778e-07	0.136218	0.168	0.105	0.0107384
Fam126b	1.11813e-08	0.135954	0.123	0.066	0.000619625
Atic	9.48635e-05	0.135849	0.144	0.092	1
Ids	4.28427e-06	0.135799	0.211	0.146	0.237417
Ccdc97	9.60471e-10	0.135552	0.14	0.078	5.32255e-05
F13a1	8.09877e-08	0.135547	0.99	0.946	0.00448801
Ap1g1	9.54833e-10	0.135135	0.189	0.117	5.2913e-05
Vps9d1	3.78907e-06	0.134818	0.115	0.066	0.209975
Tpi1	1.81858e-16	0.134677	0.267	0.164	1.00778e-11
Mob1a	9.42962e-15	0.134576	0.608	0.464	5.22552e-10
Acer3	1.72037e-07	0.134458	0.402	0.309	0.00953359
Dlgap4	2.14251e-06	0.134384	0.142	0.087	0.11873
Ceacam1	1.10191e-10	0.134371	0.246	0.162	6.10635e-06
Pstpip2	1.98369e-06	0.134371	0.183	0.119	0.109928
Zzef1	6.31677e-07	0.134203	0.207	0.14	0.035005
Wipi2	5.54337e-07	0.13408	0.164	0.104	0.0307192
Wdr82	3.83039e-09	0.134062	0.129	0.071	0.000212265
Sptbn1	6.90516e-13	0.133774	0.456	0.333	3.82656e-08
Usp3	1.55329e-10	0.133736	0.306	0.211	8.6077e-06
Ppp4r3a	1.08858e-09	0.133437	0.279	0.191	6.03245e-05
Pik3ca	4.32936e-10	0.133116	0.199	0.127	2.39916e-05
Fam193a	9.27559e-07	0.132656	0.127	0.074	0.0514016
Senp2	1.14515e-05	0.132394	0.158	0.101	0.634597
Ints9	1.24101e-07	0.132349	0.131	0.076	0.00687718
Zfp207	1.46636e-07	0.132317	0.142	0.084	0.00812598
Klf2	2.83021e-13	0.132092	0.725	0.575	1.56839e-08
Atp2a3	1.52781e-10	0.131517	0.275	0.184	8.46653e-06
Eef1a1	8.53545e-17	0.131347	0.704	0.544	4.73001e-12
Erbin	7.128e-07	0.131337	0.32	0.241	0.0395005
Gse1	4.15114e-07	0.131108	0.107	0.057	0.0230039
Edem1	3.68931e-05	0.131013	0.407	0.323	1
Smg1	2.66131e-10	0.130998	0.287	0.195	1.47479e-05
Tor1b	0.000218653	0.130902	0.177	0.123	1
Ube2h	3.50307e-09	0.130824	0.158	0.094	0.000194126
Ubxn7	0.000100104	0.130816	0.107	0.063	1
Maf1	4.09964e-16	0.130714	0.308	0.199	2.27186e-11
Rgs1	0.179958	0.130699	0.177	0.148	1
Myo1c	3.90808e-06	0.130658	0.119	0.069	0.21657
Ylpm1	1.24365e-07	0.130635	0.119	0.065	0.00689183
Tmem123	2.77898e-08	0.130583	0.226	0.153	0.00154
Arhgap30	3.17032e-16	0.130182	0.743	0.587	1.75686e-11
St3gal4	2.1315e-08	0.130119	0.285	0.202	0.00118119
Dleu2	1.47879e-11	0.129942	0.425	0.311	8.19487e-07
Rab11fip1	3.58224e-05	0.12977	0.123	0.076	1
Rtf1	6.07825e-11	0.129704	0.318	0.221	3.36832e-06
Rnf111	1.24745e-09	0.129656	0.162	0.094	6.91285e-05
Phip	2.23626e-06	0.129623	0.251	0.183	0.123924
Fbxo22	4.40694e-09	0.129531	0.189	0.12	0.000244215
Oip5os1	1.54645e-07	0.129522	0.224	0.151	0.00856982
H4c4	7.61506e-09	0.129237	0.162	0.097	0.000421996
Emilin1	5.78618e-10	0.129236	0.129	0.07	3.20647e-05
Maml3	1.05672e-07	0.128629	0.121	0.068	0.00585592
Sars	2.00794e-09	0.128562	0.228	0.151	0.000111272
Bach1	4.89388e-18	0.12843	0.394	0.264	2.71199e-13
Cd300lg	1.8091e-10	0.128414	0.224	0.145	1.00253e-05
Herc1	5.21718e-11	0.128355	0.273	0.183	2.89116e-06
Cdc42se1	1.40291e-10	0.127971	0.491	0.378	7.77436e-06
Zbtb38	6.49222e-07	0.127744	0.117	0.065	0.0359773
Gltp	9.53451e-15	0.127686	0.538	0.4	5.28365e-10
Rab31	2.35261e-08	0.12734	0.294	0.211	0.00130372
Cast	1.11651e-10	0.12701	0.595	0.47	6.18723e-06
Adap1	2.64841e-11	0.126942	0.242	0.158	1.46764e-06
Gm2a	8.15178e-10	0.126918	0.743	0.612	4.51739e-05
Fam168b	2.01342e-12	0.126915	0.273	0.183	1.11576e-07
Akirin2	1.43315e-08	0.126823	0.199	0.128	0.000794193
Kdm6a	8.07243e-10	0.12659	0.195	0.122	4.47342e-05
Dok1	1.08468e-07	0.126432	0.136	0.082	0.00601088
Dhx40	2.82092e-06	0.126342	0.24	0.172	0.156324
Zkscan3	0.000562393	0.126338	0.115	0.071	1
Mark2	4.13986e-09	0.126286	0.335	0.242	0.000229414
Srek1	1.88727e-06	0.12618	0.189	0.127	0.104585
Ctsh	4.88806e-10	0.126144	0.747	0.618	2.70877e-05
Ticam2	0.000171304	0.126113	0.105	0.062	1
Klf4	1.73309e-08	0.125963	0.883	0.774	0.000960407
Strn3	3.20785e-10	0.125887	0.216	0.138	1.77766e-05
Eef2	1.32445e-11	0.1257	0.938	0.828	7.33957e-07
ENSMUSG00000118642	0.000138358	0.125639	0.101	0.058	1
Ndufs6	3.89057e-08	0.125501	0.52	0.412	0.002156
Plin3	6.69145e-06	0.125439	0.158	0.102	0.370813
Itpr1	8.45077e-13	0.125377	0.31	0.208	4.68308e-08
Prpf18	3.85814e-05	0.125287	0.166	0.113	1
Grk5	8.62415e-07	0.125228	0.201	0.137	0.0477916
Npepl1	2.90126e-05	0.125221	0.111	0.066	1
Hcar2	2.94439e-07	0.125143	0.207	0.14	0.0163166
Zfp638	2.73342e-09	0.125142	0.133	0.075	0.000151475
Grk2	6.05363e-14	0.125125	0.618	0.481	3.35468e-09
Aldoa	6.80779e-13	0.125121	0.634	0.497	3.77261e-08
Aprt	3.70023e-12	0.125092	0.78	0.641	2.05052e-07
Mlxip	0.000108229	0.125067	0.123	0.078	1
Tsix	8.04749e-06	0.125035	0.168	0.112	0.44596
Ep300	6.8486e-13	0.124986	0.509	0.378	3.79522e-08
Arhgef1	8.18838e-09	0.124888	0.314	0.228	0.000453767
Mir6236	2.12735e-28	0.124823	1	0.9	1.17889e-23
Ubn1	2.05524e-08	0.124769	0.267	0.19	0.00113893
Irs2	2.3333e-18	0.124123	0.411	0.275	1.29302e-13
Pi16	1.76563e-08	0.12408	0.281	0.2	0.000978443
Slc15a4	4.3784e-07	0.123742	0.162	0.104	0.0242634
Fam117b	4.44591e-15	0.123731	0.429	0.307	2.46374e-10
Alg1	7.8105e-07	0.123238	0.103	0.056	0.0432827
Trim27	1.54939e-06	0.1232	0.15	0.095	0.0858613
Ubr3	3.94677e-06	0.123178	0.154	0.1	0.218714
Usp45	1.94509e-06	0.123029	0.154	0.098	0.107789
Fam102b	1.89316e-11	0.12299	0.222	0.141	1.04911e-06
Zbtb44	6.18919e-07	0.122763	0.162	0.102	0.034298
Golga3	2.97295e-07	0.122732	0.125	0.072	0.0164749
Svil	3.40499e-12	0.122726	0.423	0.311	1.88691e-07
Dock2	6.39263e-18	0.122671	0.499	0.355	3.54254e-13
Tle4	2.26987e-10	0.122664	0.279	0.192	1.25787e-05
Sp3os	0.000345022	0.122602	0.123	0.08	1
Rhoq	1.0064e-10	0.122551	0.146	0.084	5.57707e-06
Usp22	2.39485e-07	0.122507	0.133	0.079	0.0132713
Larp4	1.06711e-11	0.122355	0.22	0.139	5.91348e-07
Kif13a	1.86185e-07	0.122084	0.121	0.067	0.0103176
Ikbkb	4.60918e-15	0.122033	0.382	0.261	2.55422e-10
Gpbp1	2.85233e-09	0.121764	0.257	0.176	0.000158065
Cln5	6.82638e-09	0.121696	0.203	0.133	0.000378291
Aco1	3.30094e-10	0.121665	0.111	0.057	1.82925e-05
Slc66a2	1.62519e-15	0.121611	0.277	0.179	9.00617e-11
Ankrd17	1.95516e-09	0.121445	0.24	0.161	0.000108347
Lactb	1.98186e-05	0.121443	0.281	0.212	1
Capn1	5.20818e-06	0.121391	0.183	0.125	0.288616
Lpxn	3.42499e-09	0.121358	0.117	0.064	0.000189799
Sbno1	5.6649e-17	0.12131	0.271	0.168	3.13926e-12
Egln1	6.04985e-09	0.121112	0.187	0.12	0.000335258
Zdhhc9	4.67705e-08	0.121038	0.144	0.085	0.00259183
Taok3	2.37554e-13	0.120906	0.487	0.359	1.31643e-08
Plod3	1.61768e-11	0.120844	0.353	0.254	8.96454e-07
Wdfy3	1.90483e-07	0.120781	0.136	0.082	0.0105558
Map4k4	8.26484e-14	0.120611	0.485	0.357	4.58004e-09
Vps4b	0.00155433	0.120578	0.109	0.069	1
Elf2	7.86048e-13	0.120566	0.251	0.163	4.35596e-08
Ccm2	3.05693e-08	0.120117	0.158	0.098	0.00169403
Pdcd7	7.51225e-09	0.120034	0.123	0.07	0.000416299
Cnot8	2.99098e-09	0.119975	0.175	0.109	0.000165748
Git2	1.21159e-11	0.119974	0.269	0.181	6.71415e-07
Plekha1	5.10078e-08	0.11987	0.131	0.077	0.00282665
Cox20	1.71055e-07	0.119861	0.181	0.119	0.00947916
Fam53b	0.00012404	0.119806	0.117	0.073	1
Smarcc1	2.91103e-08	0.11974	0.177	0.113	0.00161317
Sumf1	1.96551e-06	0.119702	0.152	0.097	0.108921
Ncor2	2.46082e-08	0.119577	0.248	0.173	0.00136369
Tnpo1	1.08834e-06	0.119538	0.224	0.158	0.0603116
Phf8	9.61424e-07	0.119458	0.142	0.088	0.0532783
Phf23	8.19393e-10	0.119438	0.185	0.116	4.54075e-05
Phf14	4.00098e-10	0.119417	0.259	0.175	2.21718e-05
Hipk3	3.42227e-13	0.119364	0.177	0.103	1.89649e-08
Ap1s2	1.04242e-09	0.119208	0.456	0.35	5.77668e-05
2210016L21Rik	6.59012e-08	0.119173	0.123	0.072	0.00365198
Rnf14	7.69012e-06	0.119164	0.115	0.069	0.426156
Mob3b	4.621e-07	0.119111	0.144	0.089	0.0256078
Hcfc1	1.49256e-11	0.119104	0.267	0.179	8.27114e-07
Dnajc5	9.31246e-14	0.118999	0.302	0.203	5.1606e-09
Vwa5a	1.26748e-10	0.118934	0.31	0.217	7.02389e-06
Wac	2.49649e-06	0.118775	0.23	0.164	0.138346
Smg6	2.12632e-06	0.11871	0.15	0.096	0.117832
Arpc4	2.44979e-14	0.118634	0.363	0.252	1.35757e-09
Creb1	2.95375e-11	0.118323	0.234	0.155	1.63685e-06
Tspyl1	2.05982e-10	0.11824	0.281	0.197	1.14147e-05
Parvb	1.2885e-09	0.118157	0.125	0.068	7.14035e-05
Xiap	1.95681e-07	0.118053	0.341	0.254	0.0108439
Rnpepl1	3.93505e-09	0.118039	0.172	0.107	0.000218065
Bmyc	2.57691e-09	0.117983	0.17	0.107	0.000142802
Tns3	1.50676e-06	0.11793	0.148	0.094	0.0834986
Tep1	7.7182e-10	0.11776	0.326	0.235	4.27712e-05
Ube2r2	6.1155e-14	0.117639	0.355	0.247	3.38897e-09
Ei24	4.46929e-07	0.117486	0.152	0.096	0.024767
Cyb5a	1.59561e-09	0.117432	0.3	0.217	8.84225e-05
Ttf1	8.38448e-06	0.11729	0.101	0.058	0.464635
Hnrnpm	1.16049e-19	0.117167	0.661	0.497	6.43098e-15
Pi4ka	2.59722e-07	0.117086	0.123	0.071	0.0143928
mt-Nd5	7.32029e-07	0.116981	0.823	0.719	0.0405661
Coro1a	1.19208e-06	0.116575	0.996	0.968	0.0660602
Zfp800	4.08551e-07	0.116566	0.261	0.19	0.0226402
Setdb1	5.27322e-06	0.116555	0.107	0.063	0.292221
Tbxas1	1.08332e-05	0.116494	0.138	0.088	0.600331
Fuca1	3.38093e-06	0.116421	0.337	0.258	0.187358
G6pdx	5.38547e-14	0.116368	0.368	0.259	2.98441e-09
Rbbp8	0.000371482	0.116268	0.152	0.104	1
Acot7	0.000108901	0.116158	0.109	0.066	1
Jmy	0.00019486	0.116142	0.101	0.06	1
Deptor	1.75794e-08	0.116076	0.129	0.073	0.000974182
Phf20l1	7.54018e-07	0.11607	0.37	0.284	0.0417847
Ralgapb	8.07872e-07	0.115831	0.103	0.057	0.044769
Pja2	1.27852e-07	0.115761	0.119	0.069	0.00708502
Dpm3	2.78094e-06	0.115735	0.265	0.196	0.154109
Dazap2	2.036e-06	0.1156	0.858	0.765	0.112827
Vac14	5.34995e-07	0.115437	0.158	0.1	0.0296473
Nelfa	3.82015e-07	0.115353	0.131	0.079	0.0211697
Asxl2	1.84122e-08	0.115294	0.187	0.121	0.00102033
Gm46224	4.10072e-07	0.114966	0.138	0.084	0.0227246
Pura	2.37347e-08	0.114791	0.24	0.166	0.00131528
Actr1b	3.9089e-07	0.114616	0.123	0.074	0.0216616
Trim33	1.45194e-09	0.114531	0.162	0.098	8.04606e-05
Tmub2	4.0468e-09	0.114476	0.136	0.079	0.000224257
Hip1	1.91808e-11	0.114286	0.185	0.112	1.06292e-06
Polr2i	1.94202e-05	0.114266	0.22	0.161	1
S100a6	1.27212e-07	0.113961	1	0.989	0.00704957
Nisch	2.44994e-06	0.113755	0.172	0.116	0.135766
Atg13	8.13516e-08	0.113746	0.111	0.06	0.00450818
Dse	2.64258e-10	0.113401	0.175	0.109	1.46441e-05
Wdr1	2.00133e-13	0.113401	0.538	0.408	1.10906e-08
Tra2a	1.53088e-06	0.113268	0.294	0.223	0.084835
Ctps2	4.42818e-10	0.113072	0.203	0.133	2.45392e-05
Mindy2	3.43541e-08	0.112998	0.24	0.165	0.00190377
Crtc2	1.89314e-05	0.112952	0.109	0.066	1
Sppl3	5.86506e-12	0.112852	0.207	0.13	3.25018e-07
Gpat4	5.96286e-08	0.112672	0.129	0.073	0.00330438
Rbl2	7.20656e-08	0.11248	0.148	0.091	0.00399359
Sirpa	3.09086e-16	0.112452	0.76	0.597	1.71283e-11
Sptan1	2.19856e-08	0.112439	0.248	0.175	0.00121835
4932438A13Rik	0.000311404	0.112311	0.162	0.114	1
Vill	5.03079e-09	0.112266	0.187	0.121	0.000278786
Cdk12	0.000924979	0.11222	0.201	0.152	1
Trim28	0.000840797	0.112084	0.148	0.103	1
Senp6	2.05815e-06	0.111979	0.222	0.157	0.114054
Taok1	7.89587e-06	0.11191	0.294	0.22	0.437558
Unc119	1.48674e-11	0.111775	0.304	0.211	8.23892e-07
Leprot	1.30807e-07	0.111635	0.298	0.221	0.00724881
Os9	4.08826e-10	0.111535	0.308	0.22	2.26555e-05
Pdcl	4.30031e-07	0.11147	0.111	0.064	0.0238306
Slc35c2	2.12378e-07	0.111355	0.265	0.19	0.0117691
Rps25	1.16557e-07	0.111269	0.953	0.876	0.0064591
Tprgl	3.31568e-08	0.111259	0.306	0.225	0.00183742
Tbl1x	1.99634e-05	0.111147	0.164	0.114	1
Dusp11	6.01022e-06	0.111081	0.402	0.321	0.333062
Ttc33	9.26904e-07	0.111037	0.107	0.061	0.0513653
Ifngr1	5.46489e-12	0.110984	0.606	0.47	3.02842e-07
Rnf38	0.000200547	0.110947	0.191	0.139	1
Abr	1.02855e-06	0.110944	0.193	0.132	0.0569982
Rras	3.60141e-09	0.110711	0.22	0.149	0.000199576
Cab39	3.96013e-14	0.110708	0.337	0.233	2.19455e-09
Foxj2	8.43095e-06	0.110663	0.123	0.077	0.46721
Myo9b	4.87631e-13	0.110646	0.318	0.221	2.70226e-08
Anks1	6.08629e-05	0.11058	0.109	0.066	1
Ppie	1.63665e-05	0.110538	0.136	0.088	0.906967
Upf3b	2.05981e-08	0.11041	0.119	0.067	0.00114146
Mtmr1	1.49297e-08	0.110409	0.115	0.064	0.000827347
Rapgef6	4.72469e-08	0.110359	0.248	0.174	0.00261823
Il6st	5.59155e-06	0.110142	0.22	0.156	0.309862
9530068E07Rik	1.91895e-07	0.110127	0.232	0.164	0.0106341
Gpr183	0.000652629	0.110065	0.111	0.073	1
Arl8a	1.89907e-07	0.10999	0.24	0.171	0.0105239
Apc	1.61988e-07	0.109743	0.166	0.108	0.00897671
Ski	6.78499e-13	0.109551	0.17	0.099	3.75997e-08
Baz2b	5.05983e-14	0.109487	0.302	0.201	2.80395e-09
Ptpn7	1.89011e-05	0.109316	0.123	0.076	1
Golph3	8.12815e-10	0.109309	0.273	0.192	4.5043e-05
Zfp646	2.00119e-06	0.109174	0.142	0.088	0.110898
Mef2a	4.82267e-13	0.109036	0.419	0.308	2.67253e-08
Slc16a10	6.41224e-12	0.109007	0.205	0.128	3.5534e-07
6430548M08Rik	8.78075e-10	0.108905	0.211	0.139	4.86594e-05
Ddost	3.4558e-14	0.108852	0.392	0.278	1.91506e-09
Hnrnpr	0.000155442	0.108828	0.152	0.104	1
Sigmar1	1.06516e-05	0.108741	0.107	0.063	0.590267
Zfp148	5.8381e-10	0.108521	0.271	0.187	3.23524e-05
Nhlrc2	7.21778e-07	0.108512	0.154	0.098	0.0399981
Zfp62	5.66547e-07	0.108505	0.111	0.065	0.0313958
Desi2	5.64537e-07	0.108474	0.142	0.089	0.0312844
Washc4	1.49574e-07	0.108422	0.191	0.132	0.0082888
Strn	4.50753e-09	0.108311	0.111	0.06	0.000249789
Orai2	0.000254161	0.108207	0.117	0.076	1
Rhog	2.72161e-11	0.10809	0.388	0.288	1.50821e-06
Manba	4.59673e-06	0.107962	0.111	0.065	0.254732
1110059G10Rik	1.19303e-05	0.107897	0.144	0.094	0.66113
Tbcel	6.12906e-06	0.107735	0.101	0.058	0.339648
Ate1	0.00926787	0.107698	0.105	0.07	1
Ppil4	1.40016e-08	0.107676	0.197	0.131	0.00077591
Tmem154	1.3657e-06	0.10764	0.144	0.089	0.0756818
Arl11	1.69377e-10	0.107607	0.203	0.135	9.38621e-06
Dhrs1	4.29112e-08	0.107597	0.191	0.129	0.00237797
Asxl1	6.22356e-05	0.107284	0.115	0.072	1
Dnmt1	9.26353e-06	0.106906	0.142	0.092	0.513348
Ubl7	4.99413e-05	0.106906	0.115	0.071	1
Rnf20	4.93322e-07	0.106657	0.195	0.134	0.0273379
Washc2	2.0174e-13	0.106612	0.353	0.25	1.11796e-08
Eif3b	2.52917e-08	0.106532	0.283	0.208	0.00140156
Gm28438	4.58782e-12	0.106489	0.273	0.185	2.54239e-07
Cdipt	1.42855e-10	0.106462	0.246	0.168	7.91646e-06
Pqbp1	4.09285e-05	0.106442	0.123	0.079	1
Smc5	3.5672e-11	0.106077	0.181	0.111	1.9768e-06
Srrm2	4.25804e-10	0.105982	0.7	0.578	2.35963e-05
Gapt	3.47919e-07	0.10598	0.183	0.122	0.0192803
Palm	5.11937e-07	0.10575	0.146	0.091	0.0283695
Tcf25	2.39861e-11	0.105635	0.429	0.323	1.32922e-06
Zfp385a	3.8344e-11	0.105573	0.187	0.117	2.12487e-06
Bin3	3.64794e-08	0.105527	0.242	0.172	0.00202154
Snhg8	1.11969e-06	0.105386	0.265	0.195	0.0620486
Dtx2	2.04801e-05	0.105379	0.109	0.065	1
Nhsl2	2.59443e-12	0.105108	0.353	0.25	1.43773e-07
B4galnt1	1.48496e-08	0.105032	0.257	0.184	0.000822907
Pik3cg	1.07295e-06	0.105005	0.183	0.124	0.0594584
Rbks	0.000530044	0.104962	0.154	0.11	1
Timm17b	0.00030023	0.104932	0.123	0.082	1
Mfsd14b	1.10567e-16	0.104891	0.446	0.317	6.12716e-12
Cacul1	4.83724e-06	0.104888	0.131	0.085	0.26806
Megf9	2.02817e-07	0.104836	0.158	0.103	0.0112393
Clk3	1.12832e-09	0.104638	0.292	0.211	6.2527e-05
Ckb	5.39588e-05	0.104513	0.113	0.071	1
Cyld	1.49997e-11	0.104367	0.218	0.143	8.31222e-07
Rab1b	3.37775e-13	0.104355	0.329	0.231	1.87182e-08
Ccng2	1.24057e-05	0.104304	0.117	0.072	0.687475
Letm1	1.14174e-07	0.104209	0.162	0.105	0.00632708
Kctd20	9.90088e-07	0.104151	0.446	0.355	0.0548667
Ywhah	3.08522e-06	0.104138	0.203	0.144	0.170971
Tusc1	8.80318e-09	0.104037	0.238	0.166	0.000487837
Chd4	2.15398e-18	0.103905	0.55	0.4	1.19365e-13
Ptk2b	1.71369e-09	0.103896	0.244	0.168	9.4966e-05
Grn	1.02182e-09	0.103706	0.823	0.704	5.66253e-05
Dapk3	0.00115199	0.103663	0.105	0.068	1
Ptpn22	1.51034e-12	0.103662	0.197	0.123	8.36971e-08
Sdf2	4.63009e-12	0.103534	0.255	0.173	2.56581e-07
Adgre1	1.07904e-09	0.103405	0.201	0.133	5.97963e-05
Myo5a	3.46538e-07	0.103386	0.248	0.181	0.0192038
Rreb1	8.73618e-05	0.103258	0.123	0.08	1
Rfc1	2.25984e-08	0.103188	0.236	0.165	0.00125231
Sertad2	7.99228e-10	0.102992	0.246	0.169	4.429e-05
Rabgap1l	3.16922e-05	0.102773	0.146	0.098	1
Foxp1	2.75308e-09	0.102733	0.257	0.179	0.000152565
Cd177	2.04081e-17	0.102709	0.339	0.226	1.13094e-12
Tram1	6.91207e-19	0.102697	0.612	0.456	3.83039e-14
Tut7	4.72173e-08	0.102594	0.265	0.193	0.00261659
Upf1	2.10149e-07	0.102482	0.164	0.107	0.0116456
Cep85l	1.18362e-05	0.102244	0.136	0.087	0.655913
Canx	2.06126e-09	0.102164	0.696	0.575	0.000114227
Cep83	1.42213e-07	0.102094	0.131	0.081	0.00788089
Dnase1l1	1.59856e-06	0.101938	0.133	0.084	0.0885858
Mtrex	1.49288e-05	0.101914	0.119	0.075	0.827293
Zbtb1	6.73427e-08	0.101773	0.119	0.069	0.00373186
Tmem127	2.47796e-13	0.101752	0.183	0.11	1.37319e-08
Prkx	3.49152e-12	0.101692	0.374	0.272	1.93486e-07
Pbx2	4.88784e-10	0.101588	0.115	0.061	2.70865e-05
Pacs1	3.22144e-05	0.10155	0.127	0.082	1
Crebrf	1.09399e-08	0.101544	0.144	0.085	0.000606247
Dync1h1	4.13434e-17	0.101501	0.431	0.307	2.29109e-12
Sec61g	2.88471e-09	0.101456	0.164	0.103	0.000159859
Itfg1	1.1482e-05	0.101453	0.119	0.074	0.636287
Dcaf7	1.30421e-06	0.101354	0.181	0.124	0.0722742
Nfe2l2	3.62299e-07	0.101306	0.357	0.274	0.0200771
Fam120a	1.96943e-11	0.101281	0.37	0.271	1.09138e-06
Tmem259	1.79701e-12	0.101217	0.242	0.161	9.95829e-08
Pqlc3	7.77964e-14	0.101157	0.306	0.209	4.31117e-09
Qk	1.63286e-16	0.101083	0.598	0.454	9.04866e-12
Kdm3a	2.09889e-07	0.101027	0.111	0.065	0.0116312
Scamp2	5.32728e-15	0.100761	0.382	0.271	2.95216e-10
BC005537	2.61426e-08	0.10073	0.797	0.686	0.00144872
Atg4d	1.05338e-07	0.100718	0.144	0.09	0.00583743
Mgat2	4.67745e-12	0.100702	0.361	0.259	2.59206e-07
Ptbp1	8.82788e-11	0.100671	0.353	0.261	4.89206e-06
Zfp830	0.000143122	0.100621	0.119	0.078	1
Rest	3.07795e-13	0.100616	0.329	0.227	1.70568e-08
Susd6	2.32888e-09	0.100586	0.265	0.189	0.000129057
Rpl36al	1.83081e-09	0.100428	0.162	0.105	0.000101456
Nfkb2	6.78068e-08	-0.100113	0.166	0.149	0.00375758
Chchd7	0.00327578	-0.100196	0.107	0.112	1
Lbr	2.83459e-19	-0.100314	0.661	0.55	1.57082e-14
Ccl3	2.6945e-09	-0.100387	0.694	0.605	0.000149318
Psmb4	1.16964e-10	-0.100563	0.713	0.639	6.4817e-06
Map1lc3b	3.14525e-07	-0.100608	0.511	0.472	0.0174297
Nxpe4	0.00038011	-0.100688	0.113	0.106	1
Mrps12	2.88917e-08	-0.100975	0.172	0.155	0.00160106
Psmd8	2.81139e-06	-0.101234	0.536	0.507	0.155796
Ccdc124	2.91235e-09	-0.101346	0.205	0.18	0.000161391
Vta1	3.15035e-08	-0.101465	0.121	0.108	0.0017458
Sun2	9.66153e-09	-0.101679	0.142	0.123	0.000535403
Ino80c	0.000260984	-0.101846	0.099	0.1	1
Fem1c	5.67714e-09	-0.101874	0.318	0.286	0.000314604
Mrpl21	1.75359e-06	-0.101946	0.158	0.149	0.0971768
Mcrip1	1.13499e-09	-0.101956	0.285	0.251	6.28965e-05
Dpp3	2.98428e-08	-0.102318	0.131	0.118	0.00165377
Mettl9	4.0282e-06	-0.102335	0.214	0.197	0.223227
Ptafr	0.000133697	-0.102436	0.115	0.111	1
mt-Rnr2	0.0536304	-0.102812	1	1	1
Napsa	2.32673e-10	-0.102899	0.799	0.734	1.28938e-05
Alox5ap	1.52491e-08	-0.102997	0.973	0.927	0.000845045
Snx18	1.01991e-08	-0.103475	0.24	0.213	0.000565191
Srebf2	0.00205764	-0.103581	0.099	0.102	1
Mrfap1	5.40726e-08	-0.103611	0.205	0.187	0.00299649
Faim	4.47207e-07	-0.103648	0.156	0.143	0.0247824
Ndfip1	6.99996e-05	-0.103867	0.22	0.212	1
Hdac1	3.78331e-05	-0.104121	0.164	0.158	1
Timm8b	0.000166287	-0.10423	0.216	0.207	1
Cox8a	2.4536e-10	-0.104338	0.854	0.79	1.35968e-05
Tlr7	2.96229e-05	-0.104393	0.117	0.115	1
Nras	8.70029e-05	-0.104592	0.125	0.123	1
Psmd7	1.46253e-07	-0.104735	0.23	0.21	0.00810474
Rexo2	2.48333e-05	-0.104906	0.251	0.238	1
Pmaip1	0.000321822	-0.104969	0.107	0.102	1
Tnfrsf1a	6.63377e-19	-0.105038	0.417	0.346	3.67617e-14
Ciao2b	6.3866e-05	-0.105397	0.107	0.107	1
4930523C07Rik	5.96587e-07	-0.105512	0.199	0.177	0.0330605
Oat	3.86026e-05	-0.105587	0.136	0.133	1
Phax	9.97823e-06	-0.105618	0.113	0.108	0.552954
Psmc6	3.89286e-12	-0.105743	0.255	0.219	2.15727e-07
Cd164	8.76374e-08	-0.105979	0.253	0.225	0.00485651
Txndc9	0.000431753	-0.106002	0.119	0.12	1
Ino80	0.000821947	-0.106269	0.113	0.114	1
Rpl7l1	0.0114346	-0.106326	0.142	0.148	1
Slc30a5	0.000303189	-0.106483	0.111	0.11	1
Hmgcr	0.00210967	-0.106498	0.113	0.114	1
Vapa	8.65479e-12	-0.106613	0.583	0.522	4.79614e-07
Atp6v1g1	2.55798e-12	-0.106907	0.427	0.376	1.41753e-07
Ltbr	9.22048e-10	-0.106942	0.226	0.198	5.10962e-05
Arl6ip1	4.34218e-14	-0.10695	0.524	0.445	2.40626e-09
Atf3	2.17617e-12	-0.107247	0.762	0.679	1.20595e-07
Mdh2	5.99272e-11	-0.107364	0.396	0.352	3.32092e-06
N4bp1	7.79573e-05	-0.108179	0.197	0.186	1
Actg1	1.40231e-05	-0.108277	0.144	0.139	0.777106
Glrx3	8.89605e-08	-0.10828	0.162	0.146	0.00492983
Bcas2	1.46002e-07	-0.108451	0.23	0.212	0.00809087
Mrps14	7.03732e-14	-0.109059	0.398	0.345	3.8998e-09
Kars	1.8633e-06	-0.109144	0.117	0.111	0.103256
Echs1	2.84945e-07	-0.109309	0.218	0.202	0.0157905
Gtpbp4	1.42989e-06	-0.109494	0.191	0.179	0.0792388
Cbfb	0.000355858	-0.109739	0.183	0.177	1
Prr13	2.78309e-12	-0.109748	0.628	0.562	1.54228e-07
Nr4a2	3.83995e-10	-0.110298	0.277	0.232	2.12795e-05
Metap2	3.11746e-08	-0.110522	0.277	0.256	0.00172757
Klra2	3.67037e-06	-0.110717	0.228	0.205	0.203397
Epb41l2	0.00195866	-0.11083	0.113	0.114	1
Rps15a	0.000444873	-0.110864	0.977	0.946	1
Yme1l1	5.82774e-07	-0.110877	0.185	0.171	0.032295
Mrps18a	1.74136e-06	-0.110982	0.142	0.133	0.096499
Psmc1	8.70108e-11	-0.110991	0.183	0.159	4.82179e-06
Mif	2.01948e-11	-0.111039	0.166	0.143	1.11912e-06
Cyp4f16	0.000302814	-0.11123	0.107	0.106	1
Ube2a	2.23566e-09	-0.111238	0.314	0.281	0.000123891
Abhd17a	8.45154e-06	-0.11131	0.189	0.176	0.46835
Psmd2	4.36923e-08	-0.111365	0.287	0.266	0.00242125
Nubp2	0.000308891	-0.111443	0.109	0.11	1
Napa	3.27889e-05	-0.111478	0.216	0.209	1
Arl1	0.000114264	-0.111922	0.144	0.142	1
Hspa14	0.000102109	-0.112267	0.113	0.113	1
Rel	2.21515e-11	-0.112707	0.497	0.432	1.22755e-06
1110004F10Rik	5.97326e-07	-0.112711	0.156	0.151	0.0331014
Tmbim6	2.83064e-16	-0.112745	0.715	0.627	1.56863e-11
Rac1	1.8626e-08	-0.112992	0.784	0.735	0.00103218
Psmc2	0.000819718	-0.113216	0.129	0.131	1
Gtf2h1	4.93905e-06	-0.113272	0.146	0.138	0.273703
Srp14	2.75074e-07	-0.113326	0.45	0.42	0.0152435
Rbm3	5.99531e-10	-0.113506	0.3	0.27	3.32236e-05
Psma4	8.21335e-13	-0.113628	0.493	0.438	4.55151e-08
Uqcrfs1	3.54522e-11	-0.113799	0.513	0.463	1.96462e-06
Trf	8.28781e-07	-0.113894	0.131	0.118	0.0459277
Psmb5	5.57537e-11	-0.114183	0.281	0.25	3.08965e-06
Nfil3	3.89853e-15	-0.114292	0.446	0.374	2.16041e-10
Taf11	0.00253767	-0.114352	0.101	0.107	1
Ak6	0.000741607	-0.114495	0.099	0.101	1
Txnl1	1.41995e-12	-0.114527	0.312	0.276	7.86877e-08
Cox4i1	1.32592e-07	-0.114584	0.994	0.964	0.0073477
Zcchc2	3.41395e-06	-0.11479	0.113	0.109	0.189187
Mrpl57	4.6041e-09	-0.115018	0.351	0.322	0.000255141
Derl1	9.6204e-12	-0.115065	0.345	0.302	5.33124e-07
Brk1	3.7531e-10	-0.115143	0.628	0.575	2.07982e-05
Tuba1c	3.58952e-06	-0.115201	0.197	0.182	0.198917
Skap2	2.53707e-17	-0.115506	0.497	0.427	1.40594e-12
Ndufb6	3.18656e-09	-0.115586	0.308	0.281	0.000176586
Mapre1	4.25247e-09	-0.115929	0.335	0.302	0.000235655
Rap1a	4.76106e-14	-0.116542	0.433	0.375	2.63839e-09
Cks2	4.87226e-05	-0.116614	0.125	0.118	1
Rwdd1	7.85173e-09	-0.116972	0.211	0.192	0.000435111
Nlrp3	4.61587e-11	-0.116978	0.454	0.4	2.55793e-06
Lrrfip1	0.00568942	-0.117029	0.103	0.11	1
Fkbp2	1.73873e-16	-0.117032	0.423	0.357	9.63533e-12
Hnrnpa2b1	1.93682e-08	-0.117254	0.577	0.54	0.00107331
Bag6	1.48877e-07	-0.117286	0.125	0.118	0.00825017
Commd6	1.86423e-08	-0.117361	0.203	0.183	0.00103308
Exosc3	0.0317161	-0.117537	0.103	0.116	1
Rfc2	5.17534e-07	-0.117716	0.181	0.166	0.0286797
Cisd1	8.67449e-06	-0.117741	0.304	0.289	0.480706
Polr2j	6.88828e-13	-0.118126	0.251	0.213	3.81721e-08
Ptrhd1	5.5252e-05	-0.118207	0.166	0.162	1
Pfdn5	2.04852e-10	-0.118445	0.735	0.672	1.13521e-05
Psmb1	1.65001e-11	-0.118451	0.667	0.606	9.14368e-07
Cops5	4.28182e-07	-0.118772	0.136	0.129	0.0237282
Gadd45b	1.64986e-21	-0.119002	0.511	0.393	9.14286e-17
Trappc3	8.80937e-05	-0.119012	0.113	0.116	1
Trappc6b	6.01959e-07	-0.119135	0.133	0.126	0.0333581
Rpl14	1.42327e-12	-0.119432	0.908	0.833	7.88717e-08
Ola1	1.1596e-08	-0.11967	0.185	0.171	0.000642604
H3f3a	7.51548e-06	-0.119932	0.85	0.811	0.416478
Ebp	2.48212e-10	-0.120014	0.236	0.21	1.37549e-05
Eif3l	1.35538e-07	-0.120034	0.265	0.246	0.00751099
Psma1	1.96915e-12	-0.12019	0.423	0.374	1.09123e-07
Ube2f	2.26104e-08	-0.120211	0.22	0.201	0.00125298
Atp5g3	1.56044e-11	-0.120355	0.54	0.487	8.64735e-07
Ppp1r2	0.124377	-0.120468	0.092	0.111	1
Arid5a	0.000102702	-0.120808	0.115	0.115	1
Tyrobp	0.0744894	-0.121068	0.998	0.997	1
Tmem38b	1.04821e-09	-0.121494	0.218	0.193	5.80874e-05
I830077J02Rik	8.998e-05	-0.121641	0.166	0.166	1
Dhx38	1.97056e-10	-0.121848	0.302	0.269	1.09201e-05
Vps29	1.01254e-05	-0.12199	0.191	0.186	0.561109
Hcls1	6.13165e-14	-0.122086	0.485	0.42	3.39792e-09
Snrpb	4.37197e-12	-0.122318	0.641	0.579	2.42277e-07
Atp6v0e	1.13202e-13	-0.122328	0.639	0.567	6.2732e-09
Cd74	0.000218369	-0.123028	0.109	0.085	1
Timm13	6.9277e-06	-0.123209	0.431	0.419	0.383906
Srp9	1.22397e-11	-0.123356	0.421	0.374	6.78274e-07
Pih1d1	3.99197e-06	-0.123402	0.158	0.152	0.221219
Nufip1	0.000199777	-0.123914	0.107	0.111	1
Hsbp1	2.71803e-11	-0.123959	0.283	0.251	1.50622e-06
Hint1	3.86485e-16	-0.124233	0.877	0.796	2.14175e-11
Acsl5	0.0207194	-0.124331	0.183	0.195	1
Gng5	6.17066e-12	-0.124494	0.359	0.323	3.41953e-07
Scand1	1.59416e-20	-0.124579	0.805	0.696	8.83419e-16
H2-D1	5.15418e-06	-0.124647	0.99	0.963	0.285624
Acaa1a	5.81561e-07	-0.124851	0.197	0.186	0.0322278
Ifi30	2.81456e-14	-0.124928	0.864	0.78	1.55972e-09
Sgta	1.13531e-05	-0.125107	0.129	0.126	0.629145
Clk1	1.83732e-08	-0.125241	0.296	0.27	0.00101817
Khk	4.28485e-09	-0.125644	0.197	0.177	0.000237449
Rpl26	1.5245e-05	-0.125681	0.992	0.967	0.844817
Ppp2cb	3.87625e-06	-0.125853	0.172	0.165	0.214806
Pgls	1.9501e-18	-0.125861	0.388	0.327	1.08066e-13
Eif2s1	0.000645461	-0.126683	0.113	0.118	1
Kras	3.87992e-05	-0.126873	0.14	0.138	1
Dek	1.67549e-14	-0.126943	0.544	0.468	9.28491e-10
Ppp2ca	6.82125e-11	-0.127001	0.669	0.614	3.78007e-06
Rpl11	3.01391e-05	-0.127585	0.982	0.96	1
Id1	1.69116e-09	-0.128047	0.444	0.393	9.37174e-05
Selenos	1.00396e-09	-0.128096	0.439	0.394	5.56354e-05
Ccdc115	3.00682e-07	-0.128132	0.17	0.161	0.0166626
Dbi	3.14748e-10	-0.128136	0.86	0.787	1.74421e-05
Cript	8.19374e-06	-0.128164	0.267	0.257	0.454064
Rbck1	2.01914e-07	-0.129149	0.199	0.186	0.0111893
Eny2	9.42485e-06	-0.129188	0.211	0.207	0.522287
Wdr43	0.000230856	-0.129386	0.136	0.135	1
Eif2s2	6.15989e-10	-0.129872	0.351	0.316	3.41357e-05
Iscu	1.03119e-05	-0.130198	0.183	0.182	0.571445
Hspd1	4.16234e-05	-0.131063	0.154	0.157	1
Vbp1	7.77066e-09	-0.131186	0.17	0.156	0.000430619
Oas1a	2.36847e-05	-0.131359	0.103	0.103	1
Rps9	0.00121777	-0.13152	1	0.999	1
Hnrnpul2	3.03209e-06	-0.13161	0.146	0.142	0.168026
Fam76a	3.81829e-06	-0.131812	0.123	0.12	0.211595
Psmd14	1.47576e-06	-0.131994	0.201	0.191	0.0817808
Serpinb10	0.000116807	-0.132278	0.138	0.135	1
Emc6	5.14156e-11	-0.132326	0.232	0.211	2.84925e-06
B2m	0.000120872	-0.132407	1	0.988	1
Phf5a	1.18894e-06	-0.132508	0.236	0.224	0.0658862
Tm2d2	3.50778e-08	-0.133054	0.211	0.202	0.00194387
Prmt1	3.51488e-10	-0.133054	0.144	0.132	1.94781e-05
Fabp5	2.72029e-05	-0.133097	0.185	0.173	1
Gpcpd1	5.81493e-05	-0.133256	0.115	0.118	1
Prdx6	5.09501e-10	-0.133297	0.528	0.476	2.82345e-05
Dcp2	0.00270942	-0.133724	0.14	0.152	1
Strap	6.37725e-07	-0.133857	0.244	0.232	0.0353402
Ccnl1	2.27879e-15	-0.133953	0.795	0.715	1.26281e-10
Hcst	7.06786e-09	-0.135415	0.222	0.204	0.000391673
Etfb	5.46926e-06	-0.136187	0.191	0.188	0.303084
Tpm3	1.41607e-15	-0.136519	0.526	0.465	7.84728e-11
Nmi	1.58691e-05	-0.136962	0.152	0.15	0.879405
Bax	2.07896e-07	-0.137153	0.333	0.312	0.0115208
Selenow	4.4152e-14	-0.137202	0.407	0.354	2.44673e-09
Smim3	0.000772129	-0.137205	0.105	0.114	1
Ddx39b	1.07853e-11	-0.137229	0.259	0.231	5.97678e-07
Ptgr1	0.000714783	-0.137282	0.094	0.106	1
Nfu1	4.42875e-07	-0.137373	0.187	0.182	0.0245424
Tpd52	3.74811e-16	-0.13754	0.754	0.664	2.07705e-11
Ogfrl1	1.06098e-08	-0.137716	0.384	0.353	0.000587953
Prdx3	5.49355e-07	-0.137786	0.123	0.121	0.0304431
Tapbp	4.12634e-13	-0.138066	0.618	0.554	2.28665e-08
Litaf	7.74612e-12	-0.138235	0.392	0.349	4.29259e-07
Tfg	3.05889e-10	-0.138417	0.209	0.19	1.69511e-05
D8Ertd738e	2.86514e-18	-0.138494	0.708	0.621	1.58774e-13
Slc25a5	8.04356e-13	-0.13891	0.735	0.669	4.45742e-08
Hmox2	3.4461e-09	-0.139055	0.214	0.197	0.000190969
Rgcc	1.42049e-05	-0.13911	0.129	0.123	0.787181
Esd	4.59025e-08	-0.139705	0.259	0.245	0.00254373
Dda1	0.00819691	-0.13982	0.105	0.122	1
Ear2	0.00915645	-0.141025	0.109	0.114	1
Snrpd1	3.65178e-05	-0.141182	0.111	0.118	1
Yrdc	0.000876947	-0.141335	0.133	0.141	1
Mfsd1	8.98706e-08	-0.141586	0.322	0.307	0.00498027
Nfkbib	2.49011e-06	-0.141738	0.109	0.113	0.137992
Jpt1	1.63268e-07	-0.141811	0.456	0.43	0.00904767
Rab7	3.05463e-11	-0.142077	0.466	0.422	1.69275e-06
Tank	9.80816e-06	-0.142285	0.14	0.138	0.543529
Cenpx	0.0001548	-0.142334	0.199	0.204	1
Vamp8	1.12263e-11	-0.142436	0.682	0.624	6.22118e-07
Lsm4	1.88815e-09	-0.142558	0.396	0.363	0.000104634
Uck2	5.36618e-05	-0.143014	0.15	0.149	1
Cnbp	3.3987e-09	-0.143193	0.423	0.395	0.000188342
Gpx4	3.18554e-12	-0.143542	0.355	0.32	1.7653e-07
Psmd3	7.38793e-08	-0.143561	0.17	0.167	0.00409409
S100a11	1.98314e-14	-0.143732	0.877	0.785	1.09898e-09
Psma5	4.4671e-09	-0.143853	0.228	0.212	0.000247549
Mpc2	1.54974e-11	-0.143905	0.413	0.373	8.58806e-07
Sdhd	5.45486e-11	-0.143912	0.287	0.26	3.02286e-06
Ndufc2	8.87471e-14	-0.143921	0.458	0.407	4.91801e-09
Ezr	3.99197e-07	-0.143945	0.238	0.232	0.0221219
Mmadhc	7.05406e-06	-0.14404	0.136	0.137	0.390908
Sfr1	2.00562e-11	-0.14405	0.431	0.395	1.11143e-06
Tor3a	0.000547934	-0.144485	0.109	0.118	1
Tmem14c	6.81112e-21	-0.144971	0.573	0.49	3.77445e-16
Calm1	1.27998e-11	-0.14508	0.947	0.892	7.09316e-07
Ly6c2	0.0859639	-0.145095	0.996	0.989	1
Osm	2.62597e-09	-0.145153	0.491	0.445	0.00014552
Rps6	1.01932e-12	-0.145176	0.667	0.616	5.64867e-08
Dtx3l	8.83734e-11	-0.145896	0.287	0.254	4.8973e-06
Atp5o.1	1.00276e-10	-0.145939	0.462	0.424	5.55689e-06
Ubc	3.46149e-11	-0.146134	0.893	0.834	1.91822e-06
Acot9	0.00031927	-0.146197	0.111	0.123	1
Mbd2	3.92037e-10	-0.146261	0.322	0.294	2.17251e-05
Smchd1	4.25448e-08	-0.14646	0.351	0.339	0.00235766
Timm17a	3.14268e-07	-0.146489	0.142	0.143	0.0174155
Zfand5	2.11909e-12	-0.146513	0.458	0.406	1.17431e-07
Cox5b	3.13587e-14	-0.146518	0.626	0.56	1.73777e-09
Nubp1	2.51652e-08	-0.146526	0.16	0.155	0.00139455
Tmem219	1.96418e-05	-0.146541	0.127	0.132	1
Ftl1	1.87595e-20	-0.146771	0.643	0.554	1.03958e-15
Trim12c	1.37548e-06	-0.1468	0.148	0.143	0.0762234
Milr1	0.000123149	-0.147023	0.133	0.141	1
Kdm6b	1.19781e-06	-0.147058	0.341	0.327	0.0663777
Dynlt2b	1.5353e-05	-0.147138	0.115	0.119	0.850804
Rpl10	7.01631e-07	-0.147419	0.986	0.952	0.0388816
Nifk	3.85246e-05	-0.147688	0.117	0.123	1
Xrn2	1.98843e-11	-0.147799	0.464	0.428	1.10191e-06
Tbc1d15	1.29384e-06	-0.148057	0.22	0.214	0.0716997
Vim	1.85546e-05	-0.148534	0.99	0.964	1
Ssbp1	3.00836e-06	-0.148582	0.146	0.143	0.166711
Med10	7.81489e-05	-0.148743	0.127	0.134	1
Mrpl52	5.35079e-10	-0.148744	0.437	0.398	2.96519e-05
Chchd2	1.00595e-12	-0.149339	0.511	0.462	5.57455e-08
Tubb5	6.49708e-10	-0.149689	0.427	0.379	3.60042e-05
Sp140	1.02616e-06	-0.149825	0.168	0.166	0.0568656
H2-T23	6.35753e-11	-0.149889	0.507	0.468	3.52309e-06
Spi1	2.1347e-15	-0.150078	0.733	0.661	1.18297e-10
Commd3	0.00481139	-0.150323	0.101	0.116	1
Arpc1a	1.83437e-08	-0.15035	0.259	0.246	0.00101653
Dnaja2	1.0468e-12	-0.150707	0.351	0.313	5.80095e-08
Mrpl18	7.81966e-09	-0.15111	0.261	0.25	0.000433334
U2surp	0.000145977	-0.151207	0.218	0.223	1
Lsm12	6.56894e-05	-0.151266	0.214	0.221	1
Cdk2ap2	3.91933e-10	-0.151284	0.637	0.578	2.17194e-05
Cd47	3.55627e-17	-0.151304	0.815	0.733	1.97074e-12
Cnih4	7.58506e-08	-0.151509	0.259	0.243	0.00420334
Anapc5	2.25693e-07	-0.151563	0.261	0.253	0.012507
Aurkaip1	4.88734e-11	-0.151724	0.368	0.334	2.70837e-06
Actb	0.0093548	-0.151727	1	1	1
Ndufa8	9.19135e-13	-0.151985	0.384	0.345	5.09348e-08
Rack1	8.12669e-08	-0.152006	0.988	0.964	0.00450349
Gapdh	3.8352e-18	-0.152015	0.704	0.619	2.12531e-13
Smndc1	3.58587e-07	-0.152326	0.197	0.192	0.0198715
Smpdl3a	4.45833e-08	-0.152438	0.786	0.753	0.00247063
Ascc3	0.00257262	-0.152591	0.111	0.125	1
Cdkn1a	1.66362e-06	-0.152626	0.441	0.418	0.0921911
Tox4	1.61912e-08	-0.152675	0.228	0.214	0.000897249
Slc39a1	6.33073e-07	-0.153069	0.117	0.118	0.0350824
Ilrun	9.34622e-11	-0.153192	0.283	0.257	5.1793e-06
Txndc17	1.80494e-12	-0.153336	0.38	0.342	1.00022e-07
Mrpl51	2.25258e-07	-0.15365	0.146	0.142	0.0124829
Ramp1	4.38665e-16	-0.153837	0.491	0.436	2.43091e-11
Max	1.88798e-08	-0.153926	0.177	0.171	0.00104624
H1f4	4.03486e-09	-0.154379	0.193	0.178	0.000223596
Usp25	1.53349e-12	-0.155043	0.491	0.445	8.498e-08
Ndufb7	3.74012e-09	-0.1553	0.647	0.613	0.000207262
Spcs1	5.23188e-13	-0.155317	0.345	0.31	2.8993e-08
Anapc16	1.19822e-07	-0.155328	0.166	0.165	0.00664005
Lgals8	0.000474146	-0.155511	0.109	0.124	1
Dusp2	0.000118141	-0.155976	0.117	0.114	1
Chmp1a	1.62003e-06	-0.156173	0.166	0.17	0.0897756
Psmc4	5.63018e-07	-0.156179	0.179	0.179	0.0312002
Tuba1b	1.54237e-09	-0.156361	0.29	0.27	8.54722e-05
Cebpb	0.000343345	-0.157033	0.986	0.967	1
Cycs	4.87545e-05	-0.157099	0.138	0.146	1
Skil	2.57962e-11	-0.157121	0.218	0.196	1.42952e-06
Mvb12a	1.294e-07	-0.157258	0.201	0.196	0.00717085
Cstb	1.33888e-11	-0.157259	0.579	0.528	7.41955e-07
Rpl6	1.32695e-10	-0.157389	0.828	0.774	7.35342e-06
Jak2	0.000272353	-0.157538	0.146	0.157	1
Ndufs4	1.90285e-08	-0.157561	0.366	0.345	0.00105448
Ak2	2.97285e-08	-0.157691	0.172	0.166	0.00164743
Slu7	5.98715e-06	-0.157958	0.154	0.16	0.331784
Hspa4	1.9608e-09	-0.158189	0.347	0.325	0.00010866
Sp100	1.90379e-10	-0.158348	0.534	0.494	1.05501e-05
Pilra	0.000284291	-0.158486	0.097	0.104	1
Rps2	9.01618e-08	-0.158908	0.975	0.933	0.0049964
Tmem106a	3.88915e-08	-0.158923	0.175	0.17	0.00215521
Pfdn2	1.20165e-10	-0.159056	0.255	0.236	6.65907e-06
Phyh	0.000120475	-0.159196	0.097	0.108	1
Sin3b	8.82905e-08	-0.159385	0.242	0.24	0.00489271
Psmd12	5.35186e-05	-0.159576	0.115	0.125	1
Rps3	2.92171e-14	-0.159609	0.671	0.616	1.61909e-09
Dpysl2	0.000218355	-0.159638	0.154	0.164	1
Vps28	1.63514e-10	-0.159685	0.302	0.283	9.0613e-06
Ndufs8	1.45895e-11	-0.160324	0.345	0.317	8.08493e-07
Sf3b5	1.06071e-12	-0.160501	0.454	0.42	5.87805e-08
Slfn8	3.77914e-07	-0.161705	0.248	0.236	0.0209425
Nsmce2	2.21642e-05	-0.161964	0.101	0.111	1
Ptges3	2.09876e-09	-0.162433	0.187	0.178	0.000116305
Snf8	2.47199e-07	-0.162804	0.316	0.307	0.0136988
Rps5	3.93055e-05	-0.162814	1	0.988	1
Aldh3b1	4.0062e-09	-0.163718	0.248	0.237	0.000222007
Dynll1	4.14323e-15	-0.16385	0.503	0.447	2.29601e-10
Cyc1	2.47466e-07	-0.164178	0.195	0.197	0.0137136
Eif4a3	3.99536e-05	-0.16451	0.148	0.158	1
Polr2g	4.07069e-08	-0.164998	0.203	0.2	0.00225581
Marcksl1	7.83725e-08	-0.165262	0.17	0.152	0.00434309
Mydgf	1.53364e-11	-0.165545	0.271	0.249	8.49881e-07
Sub1	5.43521e-07	-0.165629	0.875	0.846	0.0301198
Anxa1	4.28472e-13	-0.166038	0.604	0.539	2.37442e-08
Gtf2f1	2.30551e-08	-0.166904	0.154	0.155	0.00127762
Rps18	4.93018e-10	-0.166974	0.883	0.827	2.73211e-05
Med8	5.35893e-12	-0.167037	0.23	0.212	2.9697e-07
Serpinb1a	5.49966e-08	-0.167312	0.162	0.154	0.00304769
Ranbp2	7.35577e-09	-0.167403	0.331	0.315	0.000407628
Sh3bgrl3	7.14343e-14	-0.167581	0.986	0.931	3.9586e-09
Cacybp	5.23863e-07	-0.167878	0.255	0.249	0.0290304
Dck	9.28421e-11	-0.167933	0.275	0.254	5.14494e-06
Eef1b2	2.00856e-06	-0.167986	0.862	0.839	0.111306
Psma7	1.21242e-13	-0.168024	0.936	0.877	6.71874e-09
Mapkapk2	1.09872e-11	-0.169173	0.583	0.542	6.08866e-07
Znfx1	4.5098e-05	-0.169782	0.121	0.13	1
Atp5d	2.02621e-15	-0.169825	0.616	0.564	1.12284e-10
Elob	1.92724e-15	-0.170258	0.515	0.462	1.068e-10
Taf7	3.09282e-13	-0.170477	0.265	0.24	1.71392e-08
Bbip1	4.47679e-05	-0.171006	0.179	0.187	1
Actr10	2.05622e-06	-0.171546	0.133	0.142	0.113947
Smn1	1.60541e-06	-0.171685	0.109	0.119	0.0889654
Rpl17	6.63317e-09	-0.171793	0.967	0.938	0.000367584
Rpl19	1.15581e-07	-0.171982	0.998	0.982	0.00640506
Eif1b	2.08942e-11	-0.172154	0.271	0.253	1.15787e-06
Samd9l	1.2337e-07	-0.172253	0.279	0.265	0.00683667
Rnaseh2c	2.16197e-13	-0.172468	0.398	0.36	1.19808e-08
Jmjd1c	1.27277e-09	-0.172517	0.232	0.22	7.05318e-05
Rps3a1	1.28732e-05	-0.172653	0.984	0.966	0.713381
Sec22b	5.01251e-06	-0.172705	0.152	0.157	0.277773
Rars	2.474e-05	-0.17293	0.136	0.148	1
Larp1	1.38851e-08	-0.173288	0.257	0.246	0.000769457
Actr3	5.57813e-15	-0.17331	0.887	0.821	3.09118e-10
Eif2ak2	1.51391e-05	-0.173687	0.189	0.191	0.83895
Eif1ax	5.3875e-07	-0.173993	0.168	0.171	0.0298554
Ctsz	6.32399e-18	-0.174027	0.774	0.69	3.5045e-13
Rpl13	8.30034e-06	-0.174402	0.99	0.974	0.459972
Nab1	0.000617895	-0.175131	0.191	0.208	1
Dcun1d5	3.61541e-09	-0.175132	0.228	0.218	0.000200352
M6pr	5.44793e-14	-0.175227	0.431	0.392	3.01903e-09
Ube2d3	3.04821e-15	-0.175492	0.663	0.609	1.68919e-10
Atp5c1	1.50271e-14	-0.176302	0.698	0.634	8.32742e-10
Eif3g	2.58522e-09	-0.176303	0.271	0.264	0.000143262
Ndufb10	9.83782e-14	-0.177744	0.606	0.56	5.45173e-09
Plagl2	1.41844e-05	-0.178074	0.094	0.104	0.786043
Txnrd1	0.000564217	-0.178504	0.123	0.137	1
Sdf2l1	2.66806e-09	-0.178765	0.166	0.161	0.000147853
Prpf40a	6.07753e-16	-0.178794	0.476	0.429	3.36792e-11
Suclg1	2.17157e-05	-0.179131	0.138	0.152	1
Zc3hav1	2.62493e-11	-0.179349	0.23	0.216	1.45463e-06
Ranbp1	7.3294e-07	-0.179896	0.244	0.242	0.0406166
Fcgr3	7.94903e-15	-0.180225	0.563	0.508	4.40503e-10
Ndufv2	4.92132e-15	-0.180432	0.343	0.309	2.7272e-10
Psmb10	2.93514e-16	-0.181206	0.54	0.477	1.62654e-11
Edf1	5.5923e-13	-0.181953	0.423	0.399	3.09903e-08
Fcer1g	5.39902e-05	-0.182484	0.992	0.978	1
Parp10	0.00148989	-0.183463	0.084	0.104	1
Cox7a2	2.27882e-18	-0.183467	0.725	0.644	1.26283e-13
Swi5	2.94466e-14	-0.18368	0.409	0.376	1.63181e-09
Camk2d	1.70947e-05	-0.183917	0.199	0.21	0.94732
Rap1b	3.16123e-14	-0.184639	0.86	0.804	1.75183e-09
Ebna1bp2	1.04622e-07	-0.184656	0.148	0.154	0.00579772
Pde4b	3.02081e-08	-0.185249	0.209	0.197	0.00167401
Fgr	1.56101e-15	-0.185252	0.419	0.382	8.65049e-11
Psme1	3.7886e-10	-0.185363	0.634	0.601	2.09949e-05
Stk19	9.57566e-06	-0.186697	0.086	0.103	0.530645
Ms4a4b	5.65916e-06	-0.187775	0.107	0.119	0.313608
Ndufb5	1.48541e-13	-0.187989	0.499	0.457	8.23154e-09
Gch1	2.42121e-08	-0.188203	0.131	0.134	0.00134174
Alyref	8.35966e-10	-0.188223	0.22	0.215	4.63259e-05
Rpsa	0.000405186	-0.188578	0.984	0.978	1
H2ax	1.8172e-09	-0.188891	0.144	0.134	0.000100702
Rps4x	5.11637e-06	-0.188951	0.992	0.976	0.283529
Emp3	2.27932e-13	-0.189168	0.821	0.756	1.26311e-08
Eif4a1	1.42615e-14	-0.189957	0.4	0.362	7.90315e-10
Clec4a2	2.61127e-08	-0.190834	0.464	0.446	0.00144706
Rasa4	2.23311e-05	-0.191958	0.086	0.104	1
Rps23	1.76747e-11	-0.192025	0.992	0.956	9.7946e-07
Pkib	4.0649e-05	-0.192234	0.14	0.154	1
Ube2j2	8.32176e-11	-0.192627	0.193	0.188	4.61159e-06
Metrnl	1.25607e-10	-0.19284	0.308	0.283	6.96064e-06
Zc3h12a	9.44771e-05	-0.193516	0.088	0.105	1
2810013P06Rik	2.24243e-08	-0.193668	0.189	0.188	0.00124266
Cmpk1	4.8675e-14	-0.193827	0.524	0.484	2.69737e-09
Rpl32	1.62679e-05	-0.193865	1	0.987	0.901502
Rpl8	1.5244e-05	-0.194111	0.979	0.968	0.844762
Sppl2a	1.34275e-12	-0.194113	0.548	0.508	7.44099e-08
Chchd1	1.46564e-14	-0.194181	0.259	0.241	8.122e-10
Ldha	7.22186e-12	-0.194925	0.394	0.373	4.00206e-07
H2az1	5.97494e-14	-0.195216	0.421	0.383	3.31107e-09
Ndufb11	9.08799e-17	-0.195442	0.647	0.58	5.0362e-12
Tubb4b	4.29593e-07	-0.195518	0.15	0.145	0.0238063
Psme2	2.64289e-15	-0.195928	0.62	0.562	1.46458e-10
Gbp3	0.00171192	-0.195974	0.078	0.102	1
Cuedc2	3.43996e-09	-0.197012	0.248	0.249	0.000190629
Hnrnpd	1.33203e-13	-0.197781	0.464	0.434	7.38157e-09
Lsm5	9.01357e-07	-0.198609	0.179	0.188	0.0499496
C1d	8.84478e-09	-0.199025	0.226	0.228	0.000490143
Ppp1r11	3.03525e-06	-0.200608	0.127	0.14	0.168201
Hsd17b10	0.00011725	-0.200705	0.15	0.171	1
Capza2	1.21314e-13	-0.201119	0.821	0.77	6.72275e-09
Srsf3	1.27319e-10	-0.201578	0.585	0.562	7.05554e-06
Ifrd1	8.47327e-08	-0.201646	0.248	0.244	0.00469555
Rps7	1.72902e-09	-0.202247	0.889	0.853	9.58151e-05
Tor1a	3.29676e-09	-0.202455	0.298	0.295	0.000182693
Npc2	4.20546e-10	-0.202656	0.99	0.965	2.3305e-05
Trim30d	0.0141005	-0.202802	0.156	0.186	1
Med30	2.50888e-06	-0.203262	0.148	0.157	0.139032
Hmgn2	8.00832e-06	-0.204649	0.092	0.11	0.443789
Sec11c	5.70717e-19	-0.205029	0.663	0.599	3.16269e-14
Bsg	8.17599e-10	-0.205225	0.29	0.288	4.53081e-05
Ufd1	6.90346e-07	-0.205483	0.086	0.105	0.0382562
Lrrc59	9.6426e-09	-0.205691	0.203	0.206	0.000534354
Psmb3	4.00881e-17	-0.205735	0.53	0.478	2.22152e-12
Rpl12	4.3778e-08	-0.205866	0.951	0.923	0.002426
Mrpl2	1.70514e-05	-0.20617	0.101	0.125	0.944921
Rab5c	4.12626e-10	-0.206426	0.396	0.39	2.28661e-05
H2-T22	5.22516e-08	-0.206633	0.17	0.179	0.00289557
Fkbp5	0.00010505	-0.207437	0.086	0.109	1
H2-K1	6.84443e-14	-0.208321	0.945	0.89	3.79291e-09
Fcf1	1.04435e-05	-0.208474	0.115	0.133	0.578739
Ssr2	1.32038e-08	-0.208891	0.265	0.264	0.0007317
Ifitm6	5.54026e-10	-0.209189	0.862	0.811	3.07019e-05
Banf1	7.36554e-08	-0.210069	0.271	0.278	0.00408169
Fnbp4	2.06164e-05	-0.210104	0.138	0.158	1
Sh3glb1	2.00276e-14	-0.211012	0.45	0.423	1.10985e-09
Il4ra	1.6814e-06	-0.21241	0.119	0.134	0.0931767
Septin7	6.69296e-12	-0.21243	0.314	0.305	3.70897e-07
Jaml	0.000139406	-0.212907	0.078	0.1	1
Gtf2a2	6.3072e-07	-0.213644	0.144	0.156	0.034952
Ptpn1	5.05227e-18	-0.21413	0.752	0.681	2.79977e-13
Lcp1	4.83473e-14	-0.214679	0.86	0.809	2.67921e-09
Arf1	1.14361e-16	-0.214952	0.483	0.451	6.3374e-12
Grpel1	2.67856e-06	-0.215293	0.191	0.207	0.148435
Hp1bp3	1.00272e-09	-0.215321	0.22	0.218	5.55666e-05
Chd7	0.00166918	-0.215978	0.074	0.102	1
Atg3	8.43118e-14	-0.216016	0.339	0.319	4.67222e-09
Gvin-ps7	1.55299e-15	-0.216677	0.772	0.708	8.60607e-11
Hsp90b1	9.4256e-19	-0.217067	0.77	0.697	5.22329e-14
Cyp4f18	2.04085e-13	-0.217576	0.322	0.303	1.13096e-08
Tmem176b	1.2077e-06	-0.217604	0.111	0.117	0.0669258
Lamtor5	1.1351e-08	-0.217644	0.333	0.337	0.00062903
Ikbke	0.000643134	-0.218274	0.078	0.105	1
Cul3	3.08826e-12	-0.219301	0.355	0.343	1.71139e-07
Atp5pb	3.8524e-13	-0.219401	0.739	0.705	2.13484e-08
Eif6	1.88209e-13	-0.22034	0.263	0.247	1.04298e-08
Hspa8	8.84343e-12	-0.221396	0.643	0.608	4.90067e-07
Slc3a2	5.04825e-11	-0.221899	0.308	0.301	2.79754e-06
Mrpl30	8.57781e-11	-0.221905	0.409	0.401	4.75348e-06
Glrx	0.000333401	-0.222117	0.127	0.153	1
Gadd45g	0.00190093	-0.224381	0.117	0.134	1
Dnajc15	2.8507e-13	-0.225142	0.316	0.305	1.57975e-08
Ehd4	2.11115e-08	-0.225157	0.48	0.479	0.00116991
Ctsl	9.54759e-08	-0.225303	0.222	0.228	0.00529089
BC031181	8.14756e-06	-0.225304	0.148	0.174	0.451505
Psenen	1.12239e-05	-0.225491	0.086	0.113	0.621985
1810037I17Rik	3.60633e-16	-0.225945	0.462	0.422	1.99848e-11
Tap1	5.01683e-10	-0.226365	0.363	0.358	2.78012e-05
Naca	2.32413e-12	-0.226856	0.901	0.862	1.28794e-07
Eif1	2.68341e-11	-0.226981	0.908	0.875	1.48704e-06
Efhd2	3.57319e-11	-0.22734	0.483	0.471	1.98012e-06
Atp5g1	1.35991e-16	-0.227466	0.407	0.373	7.53607e-12
Sdc3	1.69579e-08	-0.228028	0.189	0.191	0.000939741
Dctn3	1.36298e-12	-0.229148	0.283	0.279	7.5531e-08
Gng12	5.10648e-07	-0.230989	0.131	0.158	0.0282981
Dhx58	1.40287e-06	-0.232824	0.125	0.15	0.0777415
Mrpl20	1.50517e-14	-0.233532	0.3	0.285	8.34106e-10
Pcbd2	7.877e-06	-0.233536	0.086	0.115	0.436512
Exosc8	9.7938e-07	-0.234096	0.094	0.118	0.0542733
Mrpl35	4.48295e-06	-0.234889	0.107	0.135	0.248427
Pfdn6	9.54462e-08	-0.235785	0.232	0.247	0.00528925
Hnrnpk	1.50847e-13	-0.236297	0.628	0.612	8.35931e-09
Mpp1	1.79097e-12	-0.236621	0.3	0.293	9.92485e-08
Ly6a2	2.11121e-16	-0.236774	0.899	0.828	1.16995e-11
Ddx39a	4.12794e-05	-0.237177	0.117	0.145	1
Tmem248	0.000134547	-0.237923	0.117	0.154	1
Sap30	4.29365e-12	-0.239078	0.39	0.38	2.37937e-07
Hdgf	1.65916e-15	-0.239411	0.37	0.341	9.1944e-11
Ddx24	5.85583e-11	-0.239549	0.388	0.38	3.24507e-06
Anp32b	4.89905e-18	-0.23962	0.47	0.428	2.71486e-13
Pak1ip1	1.52349e-05	-0.240805	0.156	0.184	0.844256
Atp8a1	5.24385e-07	-0.240934	0.121	0.142	0.0290593
Rpl9	1.37287e-07	-0.241032	0.984	0.972	0.00760791
Rpl21	6.01783e-13	-0.241239	0.943	0.901	3.33484e-08
Cope	9.46258e-10	-0.241873	0.285	0.297	5.24378e-05
Cwc15	5.165e-15	-0.242019	0.407	0.382	2.86224e-10
Coa3	3.99728e-08	-0.243957	0.187	0.205	0.00221513
Oas2	0.000469679	-0.244369	0.08	0.116	1
Clec5a	2.73767e-06	-0.245195	0.111	0.133	0.151711
Frmd4a	0.000665783	-0.246708	0.099	0.132	1
Calm3	6.925e-15	-0.248992	0.353	0.339	3.83756e-10
Psmb6	8.24263e-12	-0.249024	0.409	0.404	4.56774e-07
Rab5if	2.49506e-09	-0.250435	0.563	0.566	0.000138266
Rer1	2.03155e-11	-0.251047	0.308	0.313	1.1258e-06
Sri	1.52217e-12	-0.251561	0.343	0.339	8.43528e-08
Rbm8a	2.86292e-14	-0.251809	0.388	0.379	1.58651e-09
Psma3	3.74598e-15	-0.252556	0.394	0.377	2.07587e-10
Mrps24	1.6685e-10	-0.252631	0.255	0.263	9.24619e-06
Rab24	2.14977e-08	-0.252947	0.201	0.218	0.00119132
Gm9733	2.33402e-11	-0.25425	0.312	0.303	1.29342e-06
Clic4	4.30901e-07	-0.25451	0.138	0.158	0.0238788
Arpc3	1.85413e-09	-0.255021	0.316	0.335	0.000102748
Mrps18c	1.51808e-05	-0.255554	0.205	0.237	0.84126
Hopx	3.43939e-11	-0.255608	0.411	0.397	1.90597e-06
S100a10	8.2662e-22	-0.255801	0.924	0.822	4.5808e-17
Fnip1	2.53645e-06	-0.255866	0.156	0.185	0.14056
Gyg	2.03675e-11	-0.256047	0.343	0.339	1.12868e-06
Magohb	1.45203e-06	-0.256754	0.152	0.174	0.0804659
Tmem147	2.48963e-08	-0.256951	0.14	0.165	0.00137965
Nampt	4.6365e-09	-0.25844	0.314	0.33	0.000256936
Lsm2	5.10299e-05	-0.259755	0.094	0.13	1
Mrpl54	2.86192e-09	-0.260893	0.236	0.252	0.000158596
Fyb	2.1253e-17	-0.261415	0.546	0.512	1.17775e-12
Parp14	3.059e-10	-0.261603	0.259	0.26	1.69518e-05
Rheb	4.8978e-08	-0.261961	0.162	0.191	0.00271417
Tor1aip1	8.85758e-16	-0.264115	0.491	0.474	4.90852e-11
Ms4a8a	1.40558e-08	-0.26528	0.113	0.135	0.000778917
Snx2	3.79103e-15	-0.269188	0.353	0.338	2.10084e-10
Taf10	8.46165e-13	-0.272502	0.376	0.383	4.68911e-08
Dusp6	3.38015e-07	-0.27313	0.109	0.131	0.0187314
Sra1	6.13643e-07	-0.274342	0.148	0.182	0.0340056
Stat2	8.94706e-06	-0.275124	0.105	0.142	0.49581
Ppib	6.19355e-20	-0.275661	0.657	0.611	3.43222e-15
Ptgs2	0.00175051	-0.276719	0.099	0.125	1
Tax1bp1	7.51647e-18	-0.279062	0.659	0.614	4.16533e-13
Tpt1	5.94481e-13	-0.279303	1	0.995	3.29438e-08
Smdt1	3.19829e-20	-0.281614	0.721	0.673	1.77236e-15
H1f0	2.62052e-08	-0.282021	0.168	0.182	0.00145219
Marchf5	8.91415e-07	-0.282935	0.168	0.196	0.0493986
Pdia6	1.26474e-18	-0.283243	0.39	0.371	7.00868e-14
Ndufb9	3.73989e-19	-0.283881	0.606	0.574	2.0725e-14
Slpi	1.98926e-12	-0.284231	0.499	0.476	1.10237e-07
Trib1	4.12058e-14	-0.284237	0.54	0.525	2.28346e-09
Tagln2	1.47728e-15	-0.285522	0.415	0.392	8.18649e-11
Ran	1.22615e-09	-0.286646	0.226	0.24	6.79483e-05
Cd302	7.52733e-15	-0.287957	0.347	0.345	4.17135e-10
Clic1	3.27312e-19	-0.288061	0.717	0.683	1.81383e-14
Trafd1	2.5846e-13	-0.288517	0.341	0.338	1.43228e-08
Sell	1.2916e-15	-0.289427	0.782	0.752	7.15751e-11
Casp4	1.85376e-06	-0.290912	0.088	0.123	0.102728
Ms4a6c	3.07993e-19	-0.29177	0.938	0.896	1.70678e-14
Ctsc	1.23484e-16	-0.292787	0.778	0.75	6.84296e-12
Irf8	1.80882e-13	-0.293403	0.548	0.539	1.00238e-08
Selenok	3.2309e-16	-0.297745	0.526	0.516	1.79043e-11
Msrb1	6.30029e-15	-0.298198	0.943	0.926	3.49137e-10
Ogfr	3.56266e-10	-0.298431	0.279	0.303	1.97429e-05
Xaf1	1.93375e-10	-0.300429	0.148	0.175	1.0716e-05
Tuba4a	3.25935e-11	-0.300664	0.283	0.289	1.8062e-06
Tnfaip3	2.90984e-11	-0.301031	0.251	0.247	1.61251e-06
Rad21	1.44635e-13	-0.304109	0.255	0.245	8.01508e-09
Parp12	5.29901e-07	-0.304492	0.121	0.156	0.029365
Rplp0	4.69718e-12	-0.305752	0.977	0.964	2.60299e-07
Lgals3bp	8.53625e-09	-0.306018	0.211	0.23	0.000473045
Zcrb1	2.18042e-14	-0.306602	0.296	0.304	1.2083e-09
Rbx1	1.51876e-08	-0.306826	0.435	0.467	0.000841635
Smc4	1.50836e-05	-0.308234	0.099	0.135	0.835875
Ly6e	5.60465e-13	-0.309766	0.984	0.979	3.10587e-08
Chmp2a	1.14637e-15	-0.309857	0.476	0.472	6.35271e-11
Rpl22l1	1.09511e-12	-0.310639	0.472	0.482	6.06865e-08
Cox5a	5.25204e-19	-0.310715	0.618	0.599	2.91047e-14
Slc15a3	5.93662e-06	-0.310755	0.105	0.147	0.328983
Eloc	2.61596e-13	-0.311186	0.298	0.313	1.44966e-08
Gda	1.56787e-13	-0.312269	0.727	0.718	8.68851e-09
Gm45778	1.69782e-05	-0.312414	0.092	0.126	0.940867
Lgals3	1.24687e-09	-0.315135	0.994	0.983	6.90966e-05
Txn1	4.64528e-18	-0.320471	0.858	0.822	2.57423e-13
Spcs2	2.12127e-18	-0.329319	0.421	0.412	1.17553e-13
Ostc	6.83239e-12	-0.32963	0.378	0.407	3.78624e-07
Krtcap2	7.752e-16	-0.331896	0.476	0.472	4.29585e-11
Gmfg	4.74206e-18	-0.332573	0.735	0.716	2.62786e-13
Ssr4	5.94543e-13	-0.333853	0.497	0.508	3.29472e-08
Epsti1	4.69729e-13	-0.335458	0.439	0.452	2.60305e-08
Pycard	1.12638e-21	-0.337396	0.667	0.624	6.24192e-17
Ssu72	1.25098e-12	-0.338683	0.304	0.336	6.93241e-08
Eif5a	1.3755e-22	-0.340706	0.665	0.637	7.62244e-18
Mafb	4.15875e-07	-0.342534	0.462	0.463	0.0230461
Ldlr	8.11003e-08	-0.344062	0.158	0.2	0.00449425
Lgals9	2.27028e-15	-0.34488	0.314	0.325	1.2581e-10
1600014C10Rik	8.89005e-08	-0.345169	0.144	0.189	0.00492651
Daxx	8.903e-09	-0.345378	0.138	0.18	0.000493368
Ifi27l2a	6.97836e-09	-0.347642	0.988	0.976	0.000386713
Psmb9	2.0473e-18	-0.349154	0.433	0.433	1.13453e-13
Ciao2a	1.50536e-21	-0.34952	0.497	0.482	8.34212e-17
Ifi213	7.88228e-07	-0.350219	0.066	0.116	0.0436804
Fam241a	1.45576e-11	-0.350742	0.226	0.259	8.06722e-07
Aif1	4.93328e-08	-0.354619	0.203	0.244	0.00273382
Tlr2	4.02999e-09	-0.355719	0.363	0.408	0.000223326
Ifi206	4.27392e-07	-0.356863	0.076	0.121	0.0236843
Coro2a	8.12394e-11	-0.361385	0.123	0.171	4.50196e-06
Ifi203	4.26319e-11	-0.363175	0.37	0.394	2.36249e-06
Gbp2	2.30511e-07	-0.36404	0.07	0.116	0.012774
Psma6	1.26001e-13	-0.364282	0.308	0.337	6.98249e-09
Slfn1	7.04945e-11	-0.366175	0.421	0.451	3.90652e-06
Mmp8	8.90964e-11	-0.366554	0.355	0.367	4.93737e-06
Psma2	8.14894e-18	-0.367212	0.448	0.459	4.51582e-13
Fgl2	1.33976e-08	-0.367698	0.16	0.201	0.000742439
Cd300c2	9.58832e-07	-0.367716	0.097	0.151	0.0531347
Psmb2	1.74053e-17	-0.367983	0.306	0.322	9.64531e-13
Cd300lf	4.90507e-09	-0.371051	0.062	0.117	0.000271819
Ccl4	0.000255127	-0.373843	0.205	0.21	1
Gsr	1.42241e-19	-0.374702	0.819	0.808	7.88241e-15
Ncf4	5.37013e-21	-0.377065	0.45	0.444	2.97591e-16
Usp18	9.56042e-08	-0.385348	0.082	0.134	0.005298
Treml2	8.14296e-10	-0.386008	0.127	0.181	4.5125e-05
Ets2	1.84322e-08	-0.386199	0.172	0.224	0.00102144
Ptma	7.20244e-23	-0.389876	0.811	0.763	3.9913e-18
Magoh	4.31707e-12	-0.393427	0.191	0.239	2.39235e-07
Ifi35	7.05585e-09	-0.399737	0.183	0.235	0.000391007
Mndal	3.1784e-21	-0.402825	0.39	0.39	1.76134e-16
F10	1.55644e-21	-0.404142	0.538	0.513	8.62518e-17
Gbp7	1.34917e-07	-0.407415	0.103	0.16	0.00747658
B930036N10Rik	6.25776e-07	-0.410218	0.076	0.136	0.034678
Rnh1	3.50562e-18	-0.414863	0.45	0.46	1.94267e-13
Nfkbiz	7.52003e-10	-0.416906	0.306	0.345	4.1673e-05
Pirb	2.03855e-17	-0.419549	0.563	0.575	1.12968e-12
Cd14	3.92348e-15	-0.421333	0.421	0.442	2.17424e-10
Zfp36l1	9.04911e-08	-0.424051	0.062	0.111	0.00501465
Rnf213	4.43383e-12	-0.424502	0.425	0.48	2.45705e-07
Hmgb1	1.03748e-12	-0.426295	0.343	0.388	5.74927e-08
Nr4a1	4.09917e-13	-0.427579	0.363	0.398	2.2716e-08
Cdkn2d	1.17665e-12	-0.428699	0.304	0.356	6.5205e-08
Mcemp1	1.64233e-17	-0.432002	0.456	0.488	9.10115e-13
Cdca3	8.52794e-09	-0.435252	0.062	0.119	0.000472584
Ifi207	1.38151e-19	-0.436781	0.485	0.504	7.65578e-15
Psmb8	1.61486e-26	-0.440412	0.626	0.63	8.94891e-22
Tnf	1.39781e-09	-0.455205	0.129	0.185	7.74611e-05
Ehd1	8.1881e-08	-0.456729	0.074	0.143	0.00453752
Ccr1	7.63546e-13	-0.46444	0.283	0.335	4.23126e-08
Fcgr2b	1.01809e-10	-0.46552	0.216	0.281	5.64187e-06
H2az2	5.8061e-19	-0.468367	0.415	0.428	3.21751e-14
Mt1	1.81625e-13	-0.470265	0.253	0.261	1.0065e-08
Mx1	1.02222e-08	-0.483244	0.068	0.144	0.000566472
Ifih1	2.50342e-11	-0.487771	0.162	0.228	1.3873e-06
Chil3	2.53504e-11	-0.495178	0.879	0.895	1.40482e-06
Trim30a	3.76557e-23	-0.495738	0.52	0.543	2.08673e-18
Ifitm3	9.40391e-20	-0.499632	0.998	0.994	5.21127e-15
Ccdc86	1.67462e-13	-0.506105	0.15	0.227	9.28007e-09
Plek	2.47436e-16	-0.517708	0.4	0.463	1.37119e-11
Ms4a4c	4.10913e-21	-0.519596	0.655	0.648	2.27711e-16
Vcan	4.25244e-09	-0.530655	0.251	0.341	0.000235653
Slfn5	1.41396e-17	-0.533352	0.624	0.664	7.83558e-13
Ifi209	2.71795e-22	-0.534061	0.507	0.527	1.50618e-17
Ier3	3.09981e-11	-0.534273	0.421	0.455	1.71779e-06
Ccl2	6.29688e-20	-0.535418	0.696	0.634	3.48948e-15
Ms4a6b	1.38779e-24	-0.538542	0.554	0.563	7.69057e-20
Anp32e	1.88241e-14	-0.54179	0.187	0.255	1.04316e-09
Wfdc17	4.90334e-21	-0.543655	0.84	0.818	2.71723e-16
Oas3	2.1459e-11	-0.551849	0.148	0.231	1.18917e-06
H3f3b	7.33494e-38	-0.558286	0.967	0.945	4.06473e-33
Rsad2	1.36451e-10	-0.567752	0.055	0.131	7.56159e-06
Gngt2	1.41079e-10	-0.569366	0.203	0.292	7.81804e-06
Oasl2	2.28825e-15	-0.583947	0.203	0.29	1.26805e-10
Pttg1	8.40911e-14	-0.604207	0.074	0.168	4.65999e-09
Cdkn3	7.79228e-17	-0.614495	0.01	0.104	4.31817e-12
Cdca8	3.46744e-15	-0.629862	0.016	0.108	1.92152e-10
Rtp4	7.37431e-13	-0.631536	0.076	0.178	4.08655e-08
Socs3	2.02413e-11	-0.64049	0.144	0.241	1.12169e-06
Pla2g7	8.89118e-15	-0.65047	0.099	0.19	4.92714e-10
Hp	5.92455e-25	-0.651558	0.846	0.856	3.28315e-20
Clec4e	1.48439e-11	-0.651637	0.129	0.222	8.22588e-07
Tspo	2.15951e-43	-0.654018	0.914	0.893	1.19671e-38
Marcks	6.70914e-14	-0.654438	0.23	0.322	3.71794e-09
Prtn3	6.0296e-18	-0.655884	0.251	0.303	3.34136e-13
Cks1b	1.2862e-13	-0.663225	0.064	0.161	7.12761e-09
Ifi211	4.56421e-19	-0.674149	0.216	0.309	2.52931e-14
Zbp1	2.40315e-20	-0.701112	0.283	0.387	1.33173e-15
Bst2	9.93843e-25	-0.711381	0.411	0.493	5.50748e-20
Fcgr1	2.5059e-19	-0.720494	0.187	0.275	1.38867e-14
Nfkbia	7.67496e-21	-0.727656	0.501	0.561	4.25316e-16
Phf11b	5.07282e-16	-0.728853	0.076	0.195	2.81115e-11
Hmgb2	4.47004e-33	-0.738145	0.61	0.564	2.47712e-28
AW112010	1.95853e-10	-0.738462	0.156	0.224	1.08534e-05
Nucks1	1.68618e-22	-0.749166	0.269	0.341	9.34414e-18
Ngp	8.46909e-09	-0.754592	0.279	0.29	0.000469323
Lmnb1	1.36972e-20	-0.758619	0.166	0.276	7.59046e-16
Ccnb2	1.25233e-15	-0.791951	0.076	0.188	6.93991e-11
Fth1	9.14839e-31	-0.801026	0.994	0.989	5.06967e-26
Thbs1	1.06676e-23	-0.801908	0.501	0.598	5.91153e-19
Srgn	3.66473e-33	-0.83734	0.702	0.755	2.03085e-28
Camp	7.35048e-13	-0.880002	0.29	0.338	4.07334e-08
Ifi204	1.63882e-33	-0.917181	0.437	0.566	9.08166e-29
Birc5	1.46012e-22	-0.933369	0.021	0.15	8.09142e-18
Plac8	1.72184e-78	-0.949012	0.982	0.993	9.54175e-74
Cxcl2	2.14856e-11	-0.952673	0.355	0.419	1.19065e-06
Mki67	4.30884e-17	-0.955041	0.082	0.197	2.38779e-12
Ms4a6d	3.2806e-19	-1.01103	0.125	0.267	1.81798e-14
Irf7	1.98433e-28	-1.07186	0.172	0.345	1.09964e-23
Cenpa	7.87886e-25	-1.08809	0.074	0.216	4.36615e-20
Lcn2	2.36975e-25	-1.30031	0.152	0.31	1.31322e-20
Isg15	3.81794e-25	-1.41803	0.086	0.245	2.11575e-20
S100a8	2.70517e-33	-1.77702	0.565	0.696	1.4991e-28
S100a9	7.46484e-34	-1.80849	0.667	0.787	4.13672e-29
Saa3	5.34364e-18	-2.41782	0.008	0.104	2.96123e-13
